# Supplementary material for: Genetic dissection of Sharka disease tolerance in peach (P. persica L. Batsch)
Source: BMC Plant Biol. 2017 Nov 3;17:192. doi: 10.1186/s12870-017-1117-0 (PMC5670703; doi:10.1186/s12870-017-1117-0)
Supplement: Supplementary file 1 — Phenotypic response to PPV-M infection evaluated in a panel of 73 peach accession using a 0 (asymptomatic) to 3 (severe) scale-based scoring method for symptoms intensity (XLSX 26 kb) [file 12870_2017_1117_MOESM1_ESM.xlsx]

## Sheet: PPV-M_phenotypes
accession	Symptoms intensity class	Leaf symptoms score (ELISA / RT-PCR)				*On-field evaluation
	(0 - 3)	I cycle	II cycle	III cycle	IV cycle
Alipersié	0	1	0	0	0+
Alitop	3	0	1	3	3+
Alma	2	0	3	2	2+
Amarillo De Agosto1	3	3+	3+
Ambra	1	0+	0+	1+		mild sympthoms on all organs
Bei Jing	0	1+	0+	0+/+
Bordò	3	0	3	3	3+
Buco Incavato	2	2+	2+
Capucci18	0	0-	0-	0-/+		no sympthoms on fruit, very mild symptoms on flower and leaf
Chimarrita	3	0	3+
Contender	1	0	0-	1+
Coraline	3	0	2	3	3+
Cristal	3	0	3	3	3+
Dialona	3	2	2	2	3+
Elegant Lady	3	3+	3+
Fei Cheng Bai Li	0	0-	0	3+	0+/+	no sympthoms on fruit, mild symptoms on flower and leaf with recovery ability
Fiamma	3	0	1	3	3+
Garofa	3	0	3	3	3+
GF305	3	3+	3+
Ghiaccio1	0	0+/+	0	0	0+/+	no sympthoms on all organs; RT-PCR positive
Glohaven	1	0-	0-	1+		mild sympthoms on all organs
Grenat	2	0	3	2	2+
Hardired	3	3+	3+
Harrow Blood*	1	0-	0-	1+		no sympthoms on fruit, mild symptoms on flower and leaf
		0	0	2+
HB11-11	0	0-	0-	0-/-
Helena Cling	2	0+	2+
Honey Cascade	2	0	2	2	2+
Honey Flame	3	0	2	3	3+
Jing Yu	2	1-	2+
Kamarat	0	0-	0-	0-/+		sporadic, very mild sympthoms on fruit and leaf
Kevina	2	2	2	2	2+
Laura	3	3+	3+
Luciana	3	0	3	3	3+
Maruja	0	0+	0+	0+/+
Maycrest	2	2+	2+
Mayfire	2	2+	2+
Nectafine	3	0	3	3	3+
Nectagrand1	1	0-	1+	1+
Nectamargie	2	0	3	2	2+
Nectaperle	3	3	3	3	3+
Nectarjevel	2	0	3	2	2+
New Top	3	2	3	3	3+
NJ Weeping	3	3+	3+
NJ307	2	2+	2+
Ouro-Iapar	0	0-	0-	0-/+
Pieri81*	0	0-	1+	0+
		0	0	0+/+
Plagold10	2	2	2	2	2+
Plawhite5	2	1	3	2	2+
Quetta	3	0-	3+
Rich Lady	3	2+	3+
Romagna Bright	1	2	1	1	1+
Romagna Flat	3	3	3	3	3+
Romagna Giant	3	3	3+
Romamer	2	2+	2+
Rosa Dardi	0	0	0	0+/+		no sympthoms on fruit, very mild sympthoms on flower and leaf
Royal Jim	2	0	1	2	2+
Royal Lee	2	2	2	3	2+
Royal Pride	3	3	3
Royal Summer	2	0	2	2	2+
RR53-272	0	0-	0-	0-/+
S5898:128	3	3+	3+
S6699	3	3+	3+
Sagittaria	3	0	0	3	3+
Salkaja	3	3+	3+			no sympthoms on fruit, heavy symptoms on flower and leaf
Siberian C	2	2+	2+
Supercrimson Gold	3	2+	3+
T16	3	3+	3+
Tastired	2	2	2	2	2+
Turquoise	3	0	3	3	3+
Ufo3	3	3	3	3	2+
Vistarich	2	0	2	2
Zee Diamond	3	3	3	3	2+
Zee Lady	3	3	2	3	3+
*Two different trials
