# Supplementary material for: Genetic dissection of Sharka disease tolerance in peach (P. persica L. Batsch)
Source: BMC Plant Biol. 2017 Nov 3;17:192. doi: 10.1186/s12870-017-1117-0 (PMC5670703; doi:10.1186/s12870-017-1117-0)
Supplement: Supplementary file 2 — List and classification of phenotypic response to PPV-M infection in the evaluated panel of accessions (XLSX 51 kb) [file 12870_2017_1117_MOESM2_ESM.xlsx]

## Sheet: PPV-M_phenotypes
accession	origin	Fruit type	cross parents	PPV phenotype	Fruit symptoms	Reference
Alexa	breeding	yellow nectarine		susceptible	+	Poggi Pollini et al., 2008; Fontana and Babini, 2014
Aliblanca	breeding	white peach	Cesarini x Maycrest	susceptible	+	Babini et al., 2009, Fontana and Babini, 2014
Alipersié	breeding	white peach	Flamecrest x Iris Rosso	tolerant	-
Alirosada	breeding	white peach		susceptible	+	Babini et al., 2009, Fontana and Babini, 2014
Alitop	breeding	yellow nectarine		susceptible	+
Alma	breeding	yellow nectarine		susceptible	+
Ambra**	breeding	yellow nectarine		susceptible	+
Andross	USA	yellow peach	Dix 5A-1 x Fortuna	susceptible	+	Poggi Pollini et al., 2008; Fontana and Babini, 2014
Bei Jing	China	white peach		tolerant
Bella di Cesena	Italy	white peach		susceptible	+	Poggi Pollini et al., 2008
Big Bang	breeding	yellow nectarine		susceptible	+	Babini et al., 2009
Big Top	breeding	yellow nectarine		susceptible	+	Poggi Pollini et al., 2008; Fontana and Babini, 2014
Bordò	breeding	yellow peach		susceptible	-
Bounty	USA, USDA	white peach	B60324 x B64237	susceptible	+	Polak et al., 2003
Buco Incavato	Italy	white peach		susceptible	+	Poggi Pollini et al., 2008; Babini et al., 2014
Cacamas	South Africa	yellow peach	St. Helena op	susceptible	+	Gabova et al., 1994
Capucci18	Italy	white peach	Sant'Anna Balducci op	tolerant	-
Chimarrita	Italy	white peach	Babcock x Flordabelle	susceptible
Contender**	USA	yellow peach	Winblo x NC64	susceptible
Diamond Bright	breeding	yellow nectarine	August Red x Aurora Grand	susceptible	+	Poggi Pollini et al., 2008; Fontana and Babini, 2014
Dixired	USA	yellow peach	Halehaven self	susceptible	+	Polak et al., 2003, Mainou and Syrgiannidis, 1991
Earlirich**	breeding	yellow peach	Rich Lady op.	susceptible	+	Babini et al., 2009
Elegant Lady	USA	yellow peach	Early O'Henry x July Lady	susceptible
Fei Cheng Bai Li	China	white peach		tolerant	-	Casati et al., 2010
Ghiaccio1**	Italy	white peach	Yumyeong op.	tolerant	-
Glohaven	USA	yellow peach	(J.H. Hale op.) x Kalhaven	susceptible	+
Grenat	breeding	yellow peach		susceptible	+
Hardired	Canada	yellow nectarine	Lexington x NJN32	susceptible
Harrow Blood**	Canada	red-flesh peach		susceptible	-
Helena Cling	USA	white peach		susceptible
Honey Blaze	breeding	yellow nectarine	[(May Grand x peach sel.)F2 x (Early Sungrand op.)F2] F3	susceptible	+	Babini et al., 2009
Honey Glo	breeding	yellow nectarine		susceptible	+	Babini et al., 2009
Honey Kist**	breeding	yellow nectarine	[(May Grand x peach sel.) x (Early Sungrand op. x Royal Gold)F2]	susceptible	+	Babini et al., 2009
Honey Royal	breeding	yellow nectarine	(Golden Supreme x nectarine sel.) x Honey Kist	susceptible	+	Babini et al., 2009
J. H. Hale	USA	yellow peach		susceptible	+	Polak et al., 2003, Mainou and Syrgiannidis, 1991
Jing Yu	China	white peach	Okubo x Okitsu	susceptible
Kamarat	Italy	white peach		tolerant	-
Kaweah	USA	yellow peach		susceptible	+	Poggi Pollini et al., 2008; Fontana and Babini, 2014
Kevina	breeding	white peach		susceptible	+
Laura	USA	yellow nectarine	Peento op.	susceptible	+
Magique	breeding	white nectarine		susceptible	+	Babini et al., 2009
Maruja	Italy	yellow peach		tolerant
Max**	breeding	yellow nectarine	Venus op.	susceptible		Poggi Pollini et al., 2008
Maycrest	breeding	yellow peach	Springcrest mut.	susceptible	+
Mayfire	USA	yellow nectarine	Armking op.	susceptible		Casati et al., 2010
Merril Gem Free	USA	yellow peach	July Elberta x Merril Gem	susceptible		Mainou and Syrgiannidis, 1991
Nectagrand1	Italy	yellow nectarine	Nectared 4 op.	susceptible
NJ Weeping	USA	white peach		susceptible
NJ307	USA	white peach		susceptible
Orion	breeding	yellow nectarine	Redgold x Flamekist	susceptible	+	Poggi Pollini et al., 2008; Fontana and Babini, 2014
Ouro-Iapar	Brazil	yellow peach		tolerant
Pieri81	Italy	white peach	Elberta x SantAnna	tolerant	-
Quetta	Italy	white nectarine		susceptible
Red Haven	USA	yellow peach	Halehaven x Kalhaven	susceptible	+	Poggi Pollini et al., 2008; Fontana and Babini, 2014
Rich Lady	breeding	yellow peach	Amparo op.	susceptible	+
Rita Star	breeding	yellow nectarine	[Aurelio Grand x peach] op.	susceptible	+	Poggi Pollini et al., 2008; Fontana and Babini, 2014
Romagna 3000	breeding	white nectarine		susceptible	+	Babini et al., 2009
Romagna Big	breeding	yellow nectarine		susceptible	+	Babini et al., 2009
Romagna Bright	breeding	white nectarine		susceptible	+
Romagna Giant**	breeding	yellow nectarine		susceptible	+
Romagna Gold**	breeding	yellow nectarine		susceptible	+	Babini et al., 2009
Romagna Red	breeding	white nectarine		susceptible	+	Babini et al., 2009
Romagna Top	breeding	white nectarine		susceptible	+	Babini et al., 2009
Romamer	Romania	yellow nectarine		susceptible
Rosa Dardi	Italy	white peach		tolerant	-
Rosired1	Italy	yellow peach	Southland op.	susceptible	+	Polak et al., 2003, Mainou and Syrgiannidis, 1991
Royal Glory	breeding	yellow peach	May Grand op.	susceptible	+	Poggi Pollini et al., 2008; Fontana and Babini, 2014
Royal Jim	breeding	yellow peach		susceptible	+
Royal Lee	breeding	yellow peach		susceptible	+
Royal Majestic	breeding	yellow peach		susceptible	+	Babini et al., 2009
Royal Time	breeding	yellow peach		susceptible	+	Babini et al., 2009
RR53-272	USA	yellow peach		tolerant
Rubirich	breeding	yellow peach		susceptible	+	Poggi Pollini et al., 2008; Fontana and Babini, 2014
S5898:128	France	yellow nectarine		susceptible
S6699	France	white nectarine		susceptible
Salkaja	USA	yellow peach		susceptible	-
Sentry	USA	yellow peach	Loring x Sentinel	susceptible	+	Polak et al., 2003
Siberian C	Canada	white peach		susceptible
Stark Redgold**	USA	yellow nectarine	Sun Grand op.	susceptible	+	Poggi Pollini et al., 2008; Fontana and Babini, 2014
T16**	Romania	white peach		susceptible
Turquoise	breeding	white nectarine		susceptible	+
Venus	Italy	yellow nectarine	Stark Redgold x Flamekist	susceptible	+	Poggi Pollini et al., 2008; Fontana and Babini, 2014
Vistarich	breeding	yellow peach	Rich Lady op.	susceptible	+
Zee Diamond	breeding	yellow peach	[(May Grand x peach sel.) x Sam Houston] x (Tasty Golf x Maycrest)	susceptible	+
Zee Lady	breeding	yellow peach	O' Henry x June Lady	susceptible	+
**Accessions not present in the panel of Micheletti et al. (2015)
