# Supplementary material for: Genetic dissection of Sharka disease tolerance in peach (P. persica L. Batsch)
Source: BMC Plant Biol. 2017 Nov 3;17:192. doi: 10.1186/s12870-017-1117-0 (PMC5670703; doi:10.1186/s12870-017-1117-0)
Supplement: Supplementary file 9 — Full list of variants annotations and effects (as calculated with SNPEff tool) from the WGS libraries assembly of eight accession in the selected regions of chromosome 2 and 3. High-impact variants predicted by SNPEff are highlighted in red (XLSX 1522 kb) [file 12870_2017_1117_MOESM9_ESM.xlsx]

## Sheet: chr2_5.0 - 6.0Mbp
#CHROM	POS	REF: Lovell	SRX150227	-	SRX150253	SRX150243	SRX150234	SRX906265	SRX268357	SRX268358	INFO	EFFECT	IMPACT	GENE_NAME
			P. davidiana	Kamarat	Yumyeong	Quetta	GF305	Venus	Jing Yu	Mayfire
Pp02	5024273	CG	CG/CG	CG/CG	CG/C	CG/CG	CG/CG	CG/CG	CG/CG	CG/CG	AMINO_ACID_CHANGE=R3	FRAME_SHIFT	HIGH	Prupe.2G044900
Pp02	5024306	A	A/A	A/A	A/G	A/A	A/A	A/A	A/A	A/A	AMINO_ACID_CHANGE=I14V	NON_SYNONYMOUS_CODING	MODERATE	Prupe.2G044900
Pp02	5024318	G	G/G	G/G	G/T	G/G	G/G	G/G	G/G	G/G	AMINO_ACID_CHANGE=G18C	NON_SYNONYMOUS_CODING	MODERATE	Prupe.2G044900
Pp02	5024361	C	A/A	C/A	C/A	A/A	C/A	C/A	C/A	A/A	AMINO_ACID_CHANGE=P32Q	NON_SYNONYMOUS_CODING	MODERATE	Prupe.2G044900
Pp02	5024402	A	G/G	A/G	A/G	G/G	A/G	A/G	A/G	G/G	AMINO_ACID_CHANGE=M46V	NON_SYNONYMOUS_CODING	MODERATE	Prupe.2G044900
Pp02	5024403	T	T/T	T/T	T/G	T/T	T/T	T/T	T/G	T/T	AMINO_ACID_CHANGE=M46R	NON_SYNONYMOUS_CODING	MODERATE	Prupe.2G044900
Pp02	5024429	G	G/G	G/G	G/A	G/A	G/G	G/G	G/G	G/A	AMINO_ACID_CHANGE=D55N	NON_SYNONYMOUS_CODING	MODERATE	Prupe.2G044900
Pp02	5024460	C	./.	C/C	C/T	C/T	C/C	C/C	C/C	C/T	AMINO_ACID_CHANGE=T65I	NON_SYNONYMOUS_CODING	MODERATE	Prupe.2G044900
Pp02	5024462	A	G/G	A/G	A/G	G/G	A/G	A/G	A/G	A/G	AMINO_ACID_CHANGE=R66G	NON_SYNONYMOUS_CODING	MODERATE	Prupe.2G044900
Pp02	5024487	A	AATACTTAACCATACAACAATGGCGGCCTGGTTTCTGCCCTTCTACCGCGCACATCACAAGAATGGCTGCTCGGATTAGAGTATCTGCCATACAGCTTGAATGTTTTGATGTTTGGTCTCTTAGGAGGAT/AATACTTAACCATACAACAATGGCGGCCTGGTTTCTGCCCTTCTACCGCGCACATCACAAGAATGGCTGCTTGGATTAGAGTATCTGCCATACAGCTTGAATGTTTTGATGTTTGGTCTCTTAGGAGGAT	A/AATACTTAACCATACAACAATGGCGGTCTGGTTTCTGCCCTTCTACTGCGCACATAACAAGAATGGCTGCTTGGATTAGAGTATCTGCCATACAGCTTGAATGTTTTGATGTTTGGTCTCTTAGGAGGAT	A/AATACTTAACCATACAACAATGGCGGTCTGGTTTCTGCCCTTCTACTGCGCACATAACAAGAATGGCTGCTTGGATTAGAGTATCTGCCATACAGCTTGAATGTTTTGATGTTTGGTCTCTTAGGAGGAT	A/A	A/AATACTTAACCATACAACAATGGCGGTCTGGTTTCTGCCCTTCTACTGCGCACATAACAAGAATGGCTGCTTGGATTAGAGTATCTGCCATACAGCTTGAATGTTTTGATGTTTGGTCTCTTAGGAGGAT	A/AATACTTAACCATACAACAATGGCGGTCTGGTTTCTGCCCTTCTACTGCGCACATAACAAGAATGGCTGCTTGGATTAGAGTATCTGCCATACAGCTTGAATGTTTTGATGTTTGGTCTCTTAGGAGGAT	A/A	./.	AMINO_ACID_CHANGE=H74QYLTIQQWRSGFCPSTAHITRMAAWIRVSAIQLECFDVWSLRRI	CODON_CHANGE_PLUS_CODON_INSERTION	MODERATE	Prupe.2G044900
Pp02	5024544	G	G/G	G/G	G/A	G/G	G/G	G/G	G/G	G/G	AMINO_ACID_CHANGE=R93K	NON_SYNONYMOUS_CODING	MODERATE	Prupe.2G044900
Pp02	5024568	T	T/C	T/T	T/T	T/T	T/T	T/T	T/T	T/T	AMINO_ACID_CHANGE=V101A	NON_SYNONYMOUS_CODING	MODERATE	Prupe.2G044900
Pp02	5024583	A	C/C	A/C	A/C	C/C	A/C	A/C	A/C	C/C	AMINO_ACID_CHANGE=N106T	NON_SYNONYMOUS_CODING	MODERATE	Prupe.2G044900
Pp02	5024597	G	G/G	G/G	G/C	G/C	G/G	G/G	G/G	C/C	AMINO_ACID_CHANGE=A111P	NON_SYNONYMOUS_CODING	MODERATE	Prupe.2G044900
Pp02	5024601	C	T/T	C/T	C/T	T/T	C/T	C/T	C/T	T/T	AMINO_ACID_CHANGE=S112F	NON_SYNONYMOUS_CODING	MODERATE	Prupe.2G044900
Pp02	5024622	G	G/T	G/G	G/G	G/G	G/G	G/G	G/G	G/G	AMINO_ACID_CHANGE=W119L	NON_SYNONYMOUS_CODING	MODERATE	Prupe.2G044900
Pp02	5024641	G	G/G	G/G	G/T	T/T	G/G	G/G	G/G	T/T	AMINO_ACID_CHANGE=E125D	NON_SYNONYMOUS_CODING	MODERATE	Prupe.2G044900
Pp02	5024649	C	C/C	C/C	C/T	T/T	C/C	C/C	C/C	C/T	AMINO_ACID_CHANGE=P128L	NON_SYNONYMOUS_CODING	MODERATE	Prupe.2G044900
Pp02	5024658	G	G/G	G/G	G/G	G/G	G/G	G/G	G/A	G/G	AMINO_ACID_CHANGE=C131Y	NON_SYNONYMOUS_CODING	MODERATE	Prupe.2G044900
Pp02	5024673	G	G/G	G/A	G/A	G/G	G/A	G/A	G/A	G/G	AMINO_ACID_CHANGE=C136Y	NON_SYNONYMOUS_CODING	MODERATE	Prupe.2G044900
Pp02	5024675	T	T/T	T/T	T/G	T/T	T/T	T/G	T/G	T/T	AMINO_ACID_CHANGE=Y137D	NON_SYNONYMOUS_CODING	MODERATE	Prupe.2G044900
Pp02	5024695	A	T/T	A/T	A/T	T/T	A/T	A/T	A/T	T/T	AMINO_ACID_CHANGE=R143S	NON_SYNONYMOUS_CODING	MODERATE	Prupe.2G044900
Pp02	5024699	A	A/G	A/A	A/A	A/A	A/A	A/A	A/A	A/A	AMINO_ACID_CHANGE=T145A	NON_SYNONYMOUS_CODING	MODERATE	Prupe.2G044900
Pp02	5024707	A	A/A	A/T	A/A	A/A	A/A	A/T	A/A	A/T	AMINO_ACID_CHANGE=K147N	NON_SYNONYMOUS_CODING	MODERATE	Prupe.2G044900
Pp02	5024709	C	C/C	C/T	C/T	T/T	C/T	C/T	C/C	T/T	AMINO_ACID_CHANGE=S148F	NON_SYNONYMOUS_CODING	MODERATE	Prupe.2G044900
Pp02	5024721	C	C/T	C/C	C/C	C/C	C/C	C/C	C/C	C/C	AMINO_ACID_CHANGE=S152L	NON_SYNONYMOUS_CODING	MODERATE	Prupe.2G044900
Pp02	5024748	C	C/T	C/C	C/C	C/C	C/C	C/C	C/C	C/C	AMINO_ACID_CHANGE=A161V	NON_SYNONYMOUS_CODING	MODERATE	Prupe.2G044900
Pp02	5024750	G	G/G	G/G	G/A	G/A	G/G	G/G	G/G	A/A	AMINO_ACID_CHANGE=G162R	NON_SYNONYMOUS_CODING	MODERATE	Prupe.2G044900
Pp02	5024753	A	A/A	A/G	A/G	G/G	A/G	A/G	A/G	G/G	AMINO_ACID_CHANGE=M163V	NON_SYNONYMOUS_CODING	MODERATE	Prupe.2G044900
Pp02	5024754	T	T/T	T/G	T/T	T/G	T/G	T/G	T/T	T/T	AMINO_ACID_CHANGE=M163R	NON_SYNONYMOUS_CODING	MODERATE	Prupe.2G044900
Pp02	5024769	G	A/A	G/A	G/A	A/A	G/A	G/A	G/A	A/A	AMINO_ACID_CHANGE=R168H	NON_SYNONYMOUS_CODING	MODERATE	Prupe.2G044900
Pp02	5024777	G	G/G	G/G	G/A	G/A	G/G	G/G	G/G	A/A	AMINO_ACID_CHANGE=V171I	NON_SYNONYMOUS_CODING	MODERATE	Prupe.2G044900
Pp02	5024807	G	G/G	G/G	G/A	G/A	G/G	G/G	G/G	A/A	AMINO_ACID_CHANGE=E181K	NON_SYNONYMOUS_CODING	MODERATE	Prupe.2G044900
Pp02	5024819	C	C/C	C/A	C/C	A/A	C/A	C/A	C/A	C/C	AMINO_ACID_CHANGE=L185I	NON_SYNONYMOUS_CODING	MODERATE	Prupe.2G044900
Pp02	5024820	T	G/G	T/G	T/G	G/G	T/G	T/G	T/G	G/G	AMINO_ACID_CHANGE=L185R	NON_SYNONYMOUS_CODING	MODERATE	Prupe.2G044900
Pp02	5024822	G	G/T	G/G	G/G	G/G	G/G	G/G	G/G	G/G	AMINO_ACID_CHANGE=G186C	NON_SYNONYMOUS_CODING	MODERATE	Prupe.2G044900
Pp02	5024837	A	G/G	A/G	A/G	G/G	A/G	A/G	A/G	G/G	AMINO_ACID_CHANGE=M191V	NON_SYNONYMOUS_CODING	MODERATE	Prupe.2G044900
Pp02	5024840	C	C/A	C/C	C/C	C/C	C/C	C/C	C/C	C/C	AMINO_ACID_CHANGE=Q192K	NON_SYNONYMOUS_CODING	MODERATE	Prupe.2G044900
Pp02	5024843	G	G/G	G/T	G/T	T/T	G/T	G/T	G/T	T/T	AMINO_ACID_CHANGE=A193S	NON_SYNONYMOUS_CODING	MODERATE	Prupe.2G044900
Pp02	5024852	T	T/C	T/C	T/C	T/C	T/C	T/C	T/C	C/C	EFFECT=SPLICE_SITE_DONOR	SNPEFF_FUNCTIONAL_CLASS=NONE	HIGH	Prupe.2G044900
Pp02	5024853	G	G/A	G/G	G/G	G/G	G/G	G/G	G/G	G/G	EFFECT=INTRON	SNPEFF_FUNCTIONAL_CLASS=NONE	MODIFIER	Prupe.2G044900
Pp02	5024869	T	T/T	T/T	T/C	T/T	T/T	T/T	T/T	T/T	EFFECT=INTRON	SNPEFF_FUNCTIONAL_CLASS=NONE	MODIFIER	Prupe.2G044900
Pp02	5024879	C	C/T	C/C	C/C	C/C	C/C	C/C	C/C	C/C	EFFECT=INTRON	SNPEFF_FUNCTIONAL_CLASS=NONE	MODIFIER	Prupe.2G044900
Pp02	5024880	C	C/T	C/C	C/C	C/C	C/C	C/C	C/C	C/C	EFFECT=INTRON	SNPEFF_FUNCTIONAL_CLASS=NONE	MODIFIER	Prupe.2G044900
Pp02	5024881	T	T/G	T/T	T/T	T/T	T/T	T/T	T/T	T/T	EFFECT=INTRON	SNPEFF_FUNCTIONAL_CLASS=NONE	MODIFIER	Prupe.2G044900
Pp02	5024882	G	G/G	G/G	G/A	G/G	G/G	G/G	G/G	G/G	EFFECT=INTRON	SNPEFF_FUNCTIONAL_CLASS=NONE	MODIFIER	Prupe.2G044900
Pp02	5024883	G	G/G	G/A	G/A	A/A	G/A	G/A	G/A	A/A	EFFECT=INTRON	SNPEFF_FUNCTIONAL_CLASS=NONE	MODIFIER	Prupe.2G044900
Pp02	5024885	C	C/C	C/C	C/G	C/C	C/C	C/C	C/C	C/C	EFFECT=INTRON	SNPEFF_FUNCTIONAL_CLASS=NONE	MODIFIER	Prupe.2G044900
Pp02	5024894	G	G/A	G/G	G/G	G/G	G/G	G/G	G/G	G/G	EFFECT=INTRON	SNPEFF_FUNCTIONAL_CLASS=NONE	MODIFIER	Prupe.2G044900
Pp02	5024897	G	G/G	G/G	G/T	G/G	G/G	G/G	G/G	G/G	EFFECT=INTRON	SNPEFF_FUNCTIONAL_CLASS=NONE	MODIFIER	Prupe.2G044900
Pp02	5024899	A	A/A	A/A	A/T	A/A	A/A	A/A	A/A	A/A	EFFECT=INTRON	SNPEFF_FUNCTIONAL_CLASS=NONE	MODIFIER	Prupe.2G044900
Pp02	5024904	A	A/A	A/A	A/G	A/G	A/A	A/A	A/A	A/G	AMINO_ACID_CHANGE=N196S	NON_SYNONYMOUS_CODING	MODERATE	Prupe.2G044900
Pp02	5024907	A	A/A	A/A	A/T	A/A	A/A	A/A	A/A	A/A	AMINO_ACID_CHANGE=K197I	NON_SYNONYMOUS_CODING	MODERATE	Prupe.2G044900
Pp02	5024958	G	G/G	G/G	G/A	G/G	G/G	G/G	G/G	G/G	AMINO_ACID_CHANGE=S214N	NON_SYNONYMOUS_CODING	MODERATE	Prupe.2G044900
Pp02	5025012	T	C/C	T/C	T/C	C/C	T/C	T/C	T/C	C/C	AMINO_ACID_CHANGE=F232S	NON_SYNONYMOUS_CODING	MODERATE	Prupe.2G044900
Pp02	5025014	G	G/G	G/G	G/A	./.	G/G	G/G	G/G	A/A	AMINO_ACID_CHANGE=V233M	NON_SYNONYMOUS_CODING	MODERATE	Prupe.2G044900
Pp02	5025018	A	A/A	A/T	A/T	T/T	A/T	A/T	A/T	./.	AMINO_ACID_CHANGE=E234V	NON_SYNONYMOUS_CODING	MODERATE	Prupe.2G044900
Pp02	5025020	G	G/A	G/G	G/G	G/G	G/G	G/G	G/G	G/G	AMINO_ACID_CHANGE=E235K	NON_SYNONYMOUS_CODING	MODERATE	Prupe.2G044900
Pp02	5025044	A	A/A	A/A	A/G	./.	A/A	A/A	A/A	./.	AMINO_ACID_CHANGE=K243E	NON_SYNONYMOUS_CODING	MODERATE	Prupe.2G044900
Pp02	5025063	CGGGT	CGGGT/CGGGT	CGGGT/CGGGT	CGGGT/C	./.	CGGGT/CGGGT	CGGGT/CGGGT	CGGGT/CGGGT	./.	AMINO_ACID_CHANGE=SG249	FRAME_SHIFT	HIGH	Prupe.2G044900
Pp02	5025065	G	G/G	G/G	G/T	./.	G/G	G/G	G/T	./.	AMINO_ACID_CHANGE=G250C	NON_SYNONYMOUS_CODING	MODERATE	Prupe.2G044900
Pp02	5025117	C	C/T	C/C	C/C	C/C	C/C	C/C	C/C	C/C	AMINO_ACID_CHANGE=S267F	NON_SYNONYMOUS_CODING	MODERATE	Prupe.2G044900
Pp02	5025124	TAAG	TAAG/T	TAAG/TAAG	TAAG/TAAG	TAAG/TAAG	TAAG/TAAG	TAAG/TAAG	TAAG/TAAG	TAAG/TAAG	AMINO_ACID_CHANGE=K270	CODON_DELETION	MODERATE	Prupe.2G044900
Pp02	5025146	G	G/G	G/A	G/A	G/G	G/A	G/A	G/A	G/A	AMINO_ACID_CHANGE=G277S	NON_SYNONYMOUS_CODING	MODERATE	Prupe.2G044900
Pp02	5025155	G	G/A	G/G	G/G	G/G	G/G	G/G	G/G	G/G	AMINO_ACID_CHANGE=V280I	NON_SYNONYMOUS_CODING	MODERATE	Prupe.2G044900
Pp02	5025189	G	G/G	G/G	G/A	A/A	G/G	G/G	G/G	A/A	AMINO_ACID_CHANGE=R291H	NON_SYNONYMOUS_CODING	MODERATE	Prupe.2G044900
Pp02	5025200	G	G/G	G/G	G/A	A/A	G/G	G/G	G/G	A/A	AMINO_ACID_CHANGE=V295I	NON_SYNONYMOUS_CODING	MODERATE	Prupe.2G044900
Pp02	5025209	A	A/A	A/A	A/T	A/A	A/A	A/A	A/A	A/A	AMINO_ACID_CHANGE=R298W	NON_SYNONYMOUS_CODING	MODERATE	Prupe.2G044900
Pp02	5025225	T	T/C	T/T	T/T	T/T	T/T	T/T	T/T	T/T	AMINO_ACID_CHANGE=L303P	NON_SYNONYMOUS_CODING	MODERATE	Prupe.2G044900
Pp02	5025241	C	G/G	C/G	C/G	./.	C/C	C/C	C/G	./.	AMINO_ACID_CHANGE=D308E	NON_SYNONYMOUS_CODING	MODERATE	Prupe.2G044900
Pp02	5025242	C	C/T	C/C	C/C	C/C	C/C	C/C	C/C	C/C	AMINO_ACID_CHANGE=H309Y	NON_SYNONYMOUS_CODING	MODERATE	Prupe.2G044900
Pp02	5025255	G	G/T	G/G	G/G	G/G	G/G	G/G	G/G	G/G	AMINO_ACID_CHANGE=W313L	NON_SYNONYMOUS_CODING	MODERATE	Prupe.2G044900
Pp02	5025279	A	A/G	A/A	A/A	A/A	A/A	A/A	A/A	A/A	AMINO_ACID_CHANGE=Q321R	NON_SYNONYMOUS_CODING	MODERATE	Prupe.2G044900
Pp02	5025286	A	A/C	A/A	A/A	A/A	A/A	A/A	A/A	A/A	AMINO_ACID_CHANGE=K323N	NON_SYNONYMOUS_CODING	MODERATE	Prupe.2G044900
Pp02	5025287	G	G/T	G/G	G/G	G/G	G/G	G/G	G/G	G/G	AMINO_ACID_CHANGE=E324*	STOP_GAINED	HIGH	Prupe.2G044900
Pp02	5025288	A	A/G	A/G	G/G	G/G	A/G	A/G	G/G	G/G	AMINO_ACID_CHANGE=E324G	NON_SYNONYMOUS_CODING	MODERATE	Prupe.2G044900
Pp02	5025312	C	C/G	C/C	C/C	C/C	C/C	C/C	C/C	C/C	AMINO_ACID_CHANGE=P332R	NON_SYNONYMOUS_CODING	MODERATE	Prupe.2G044900
Pp02	5025327	C	C/G	C/C	C/C	C/C	C/C	C/C	C/C	C/C	AMINO_ACID_CHANGE=T337R	NON_SYNONYMOUS_CODING	MODERATE	Prupe.2G044900
Pp02	5025335	G	G/G	G/G	G/A	./.	G/G	G/G	G/G	A/A	AMINO_ACID_CHANGE=E340K	NON_SYNONYMOUS_CODING	MODERATE	Prupe.2G044900
Pp02	5025351	A	A/A	A/A	A/G	A/A	A/A	A/A	A/G	A/A	AMINO_ACID_CHANGE=D345G	NON_SYNONYMOUS_CODING	MODERATE	Prupe.2G044900
Pp02	5025420	G	G/A	G/G	G/G	./.	G/G	G/G	G/G	./.	AMINO_ACID_CHANGE=R368Q	NON_SYNONYMOUS_CODING	MODERATE	Prupe.2G044900
Pp02	5037575	C	T/T	C/C	C/C	C/C	C/C	C/C	C/C	C/C	AMINO_ACID_CHANGE=T28I	NON_SYNONYMOUS_CODING	MODERATE	Prupe.2G045000
Pp02	5037625	G	G/G	G/G	G/G	G/G	G/G	G/G	A/A	G/G	AMINO_ACID_CHANGE=E45K	NON_SYNONYMOUS_CODING	MODERATE	Prupe.2G045000
Pp02	5037719	C	C/C	C/C	C/C	G/G	C/C	C/C	C/C	./.	AMINO_ACID_CHANGE=T76S	NON_SYNONYMOUS_CODING	MODERATE	Prupe.2G045000
Pp02	5038472	C	C/C	C/C	C/T	C/C	C/C	C/C	C/C	C/C	AMINO_ACID_CHANGE=T327I	NON_SYNONYMOUS_CODING	MODERATE	Prupe.2G045000
Pp02	5038495	A	A/A	A/A	A/A	A/A	A/A	A/A	G/G	./.	EFFECT=UTR_3_PRIME	SNPEFF_FUNCTIONAL_CLASS=NONE	MODIFIER	Prupe.2G045000
Pp02	5038497	A	A/A	A/A	A/A	T/T	A/A	A/A	A/A	./.	EFFECT=UTR_3_PRIME	SNPEFF_FUNCTIONAL_CLASS=NONE	MODIFIER	Prupe.2G045000
Pp02	5038501	T	G/G	T/T	T/T	T/T	T/T	T/T	T/T	./.	EFFECT=UTR_3_PRIME	SNPEFF_FUNCTIONAL_CLASS=NONE	MODIFIER	Prupe.2G045000
Pp02	5038523	A	A/A	A/A	A/A	G/G	A/A	A/A	A/A	./.	EFFECT=UTR_3_PRIME	SNPEFF_FUNCTIONAL_CLASS=NONE	MODIFIER	Prupe.2G045000
Pp02	5038535	T	T/T	T/T	T/C	T/T	T/T	T/T	T/T	./.	EFFECT=UTR_3_PRIME	SNPEFF_FUNCTIONAL_CLASS=NONE	MODIFIER	Prupe.2G045000
Pp02	5038583	G	G/G	G/G	G/G	T/T	G/G	G/G	G/G	T/T	EFFECT=UTR_3_PRIME	SNPEFF_FUNCTIONAL_CLASS=NONE	MODIFIER	Prupe.2G045000
Pp02	5038644	T	T/T	T/T	T/C	./.	T/T	T/T	T/T	./.	EFFECT=UTR_3_PRIME	SNPEFF_FUNCTIONAL_CLASS=NONE	MODIFIER	Prupe.2G045000
Pp02	5038656	A	C/C	A/A	C/C	./.	A/A	A/A	C/C	./.	EFFECT=UTR_3_PRIME	SNPEFF_FUNCTIONAL_CLASS=NONE	MODIFIER	Prupe.2G045000
Pp02	5038664	A	A/A	A/A	A/G	./.	A/A	A/A	A/A	./.	EFFECT=UTR_3_PRIME	SNPEFF_FUNCTIONAL_CLASS=NONE	MODIFIER	Prupe.2G045000
Pp02	5038671	C	T/T	C/C	T/T	./.	C/C	C/C	C/C	./.	EFFECT=UTR_3_PRIME	SNPEFF_FUNCTIONAL_CLASS=NONE	MODIFIER	Prupe.2G045000
Pp02	5038705	T	T/T	T/T	T/A	./.	T/T	T/T	T/T	./.	EFFECT=UTR_3_PRIME	SNPEFF_FUNCTIONAL_CLASS=NONE	MODIFIER	Prupe.2G045000
Pp02	5041769	ATGGGTTTTTTTTTTCTTCCAAAATTTTAGATGCTTGGC	ATGGGTTTTTTTTTTCTTCCAAAATTTTAGATGCTTGGC/ATGGGTTTTTTTTTTCTTCCAAAATTTTAGATGCTTGGC	ATGGGTTTTTTTTTTCTTCCAAAATTTTAGATGCTTGGC/ATGGGTTTTTTTTTTCTTCCAAAATTTTAGATGCTTGGC	ATGGGTTTTTTTTTTCTTCCAAAATTTTAGATGCTTGGC/ATGGGTTTTTTTTTTCTTCCAAAATTTTAGATGCTTGGC	A/A	ATGGGTTTTTTTTTTCTTCCAAAATTTTAGATGCTTGGC/ATGGGTTTTTTTTTTCTTCCAAAATTTTAGATGCTTGGC	ATGGGTTTTTTTTTTCTTCCAAAATTTTAGATGCTTGGC/ATGGGTTTTTTTTTTCTTCCAAAATTTTAGATGCTTGGC	ATGGGTTTTTTTTTTCTTCCAAAATTTTAGATGCTTGGC/ATGGGTTTTTTTTTTCTTCCAAAATTTTAGATGCTTGGC	./.	AMINO_ACID_CHANGE=MLG1	START_LOST	HIGH	Prupe.2G045100
Pp02	5041864	C	CTGTG/CTGTG	C/C	CTGTG/CTGTG	CTGTG/CTGTG	C/C	C/C	CTGTG/CTGTG	./.	AMINO_ACID_CHANGE=D23CG?	FRAME_SHIFT	HIGH	Prupe.2G045100
Pp02	5041913	A	G/G	A/A	A/A	G/G	A/A	A/A	A/A	./.	AMINO_ACID_CHANGE=K39E	NON_SYNONYMOUS_CODING	MODERATE	Prupe.2G045100
Pp02	5041919	C	T/T	C/C	C/C	C/C	C/C	C/C	C/C	./.	AMINO_ACID_CHANGE=P41S	NON_SYNONYMOUS_CODING	MODERATE	Prupe.2G045100
Pp02	5041938	C	T/T	C/C	C/C	T/T	C/C	C/C	C/C	T/T	AMINO_ACID_CHANGE=T47M	NON_SYNONYMOUS_CODING	MODERATE	Prupe.2G045100
Pp02	5042052	A	A/A	A/A	A/A	G/G	A/A	A/A	A/A	G/G	AMINO_ACID_CHANGE=Y85C	NON_SYNONYMOUS_CODING	MODERATE	Prupe.2G045100
Pp02	5054415	CTT	./.	CTT/CTT	CTT/CTT	C/C	CTT/CTT	CTT/CTT	CTT/CTT	./.	EFFECT=UTR_5_PRIME	SNPEFF_FUNCTIONAL_CLASS=NONE	MODIFIER	Prupe.2G045200
Pp02	5054461	C	C/C	C/C	C/C	A/A	C/C	C/C	C/C	./.	EFFECT=UTR_5_PRIME	SNPEFF_FUNCTIONAL_CLASS=NONE	MODIFIER	Prupe.2G045200
Pp02	5054560	T	./.	T/T	T/T	TAGGTG/TAGGTG	T/T	T/T	T/T	./.	EFFECT=UTR_5_PRIME	SNPEFF_FUNCTIONAL_CLASS=NONE	MODIFIER	Prupe.2G045200
Pp02	5054562	G	./.	G/G	GGTGCGGTTA/GGTGCGGTTA	GGTTA/GGTTA	G/G	G/G	./.	./.	EFFECT=UTR_5_PRIME	SNPEFF_FUNCTIONAL_CLASS=NONE	MODIFIER	Prupe.2G045200
Pp02	5054564	C	C/C	C/C	T/T	./.	C/C	C/C	C/C	C/C	EFFECT=START_GAINED	SNPEFF_FUNCTIONAL_CLASS=NONE	LOW	Prupe.2G045200
Pp02	5054604	C	./.	C/C	C/C	T/T	C/C	C/C	C/C	./.	EFFECT=UTR_5_PRIME	SNPEFF_FUNCTIONAL_CLASS=NONE	MODIFIER	Prupe.2G045200
Pp02	5054621	T	./.	T/T	T/A	A/A	T/T	T/T	T/T	./.	EFFECT=UTR_5_PRIME	SNPEFF_FUNCTIONAL_CLASS=NONE	MODIFIER	Prupe.2G045200
Pp02	5054737	A	./.	A/A	A/A	C/C	A/A	A/A	A/A	./.	AMINO_ACID_CHANGE=T16P	NON_SYNONYMOUS_CODING	MODERATE	Prupe.2G045200
Pp02	5054749	C	./.	C/C	C/C	A/A	C/C	C/C	C/C	./.	AMINO_ACID_CHANGE=R20S	NON_SYNONYMOUS_CODING	MODERATE	Prupe.2G045200
Pp02	5054792	A	./.	A/A	A/A	A/A	A/A	A/A	G/G	./.	AMINO_ACID_CHANGE=Y34C	NON_SYNONYMOUS_CODING	MODERATE	Prupe.2G045200
Pp02	5054926	A	./.	A/A	A/A	G/G	A/A	A/A	A/A	G/G	AMINO_ACID_CHANGE=I79V	NON_SYNONYMOUS_CODING	MODERATE	Prupe.2G045200
Pp02	5055007	C	./.	C/C	C/C	G/G	C/C	C/C	C/C	./.	AMINO_ACID_CHANGE=Q106E	NON_SYNONYMOUS_CODING	MODERATE	Prupe.2G045200
Pp02	5055067	GGT	./.	GGT/GGT	GGT/GGT	G/G	GGT/GGT	GGT/GGT	GGT/GGT	./.	AMINO_ACID_CHANGE=G126	FRAME_SHIFT	HIGH	Prupe.2G045200
Pp02	5055071	G	./.	G/G	G/G	A/A	G/G	G/G	G/G	./.	AMINO_ACID_CHANGE=S127N	NON_SYNONYMOUS_CODING	MODERATE	Prupe.2G045200
Pp02	5055076	G	./.	G/G	G/G	A/A	G/G	G/G	G/G	./.	AMINO_ACID_CHANGE=G129R	NON_SYNONYMOUS_CODING	MODERATE	Prupe.2G045200
Pp02	5055196	G	./.	G/G	G/G	T/T	G/G	G/G	G/G	./.	EFFECT=INTRON	SNPEFF_FUNCTIONAL_CLASS=NONE	MODIFIER	Prupe.2G045200
Pp02	5055205	T	./.	T/T	T/T	C/C	T/T	T/T	T/T	./.	EFFECT=INTRON	SNPEFF_FUNCTIONAL_CLASS=NONE	MODIFIER	Prupe.2G045200
Pp02	5055235	T	./.	T/T	T/T	C/C	T/T	T/T	T/T	./.	EFFECT=INTRON	SNPEFF_FUNCTIONAL_CLASS=NONE	MODIFIER	Prupe.2G045200
Pp02	5055242	T	./.	T/T	T/T	G/G	T/T	T/T	T/T	./.	EFFECT=INTRON	SNPEFF_FUNCTIONAL_CLASS=NONE	MODIFIER	Prupe.2G045200
Pp02	5055249	C	./.	C/C	C/C	A/A	C/C	C/C	C/C	./.	EFFECT=INTRON	SNPEFF_FUNCTIONAL_CLASS=NONE	MODIFIER	Prupe.2G045200
Pp02	5055259	T	./.	T/T	T/T	TATGG/TATGG	T/T	T/T	T/T	T/T	EFFECT=INTRON	SNPEFF_FUNCTIONAL_CLASS=NONE	MODIFIER	Prupe.2G045200
Pp02	5055262	C	./.	C/C	C/C	G/G	C/C	C/C	C/C	./.	EFFECT=INTRON	SNPEFF_FUNCTIONAL_CLASS=NONE	MODIFIER	Prupe.2G045200
Pp02	5055275	C	./.	C/C	C/C	T/T	C/C	C/C	C/C	./.	EFFECT=INTRON	SNPEFF_FUNCTIONAL_CLASS=NONE	MODIFIER	Prupe.2G045200
Pp02	5055286	C	./.	C/C	C/C	T/T	C/C	C/C	C/C	./.	EFFECT=INTRON	SNPEFF_FUNCTIONAL_CLASS=NONE	MODIFIER	Prupe.2G045200
Pp02	5055293	T	./.	T/T	T/T	A/A	T/T	T/T	T/T	./.	EFFECT=INTRON	SNPEFF_FUNCTIONAL_CLASS=NONE	MODIFIER	Prupe.2G045200
Pp02	5055376	A	./.	A/A	A/A	T/T	A/A	A/A	A/A	T/T	EFFECT=INTRON	SNPEFF_FUNCTIONAL_CLASS=NONE	MODIFIER	Prupe.2G045200
Pp02	5055395	T	./.	T/T	T/T	G/G	T/T	T/T	T/T	./.	EFFECT=INTRON	SNPEFF_FUNCTIONAL_CLASS=NONE	MODIFIER	Prupe.2G045200
Pp02	5055402	A	./.	A/A	A/A	C/C	A/A	A/A	A/A	./.	EFFECT=INTRON	SNPEFF_FUNCTIONAL_CLASS=NONE	MODIFIER	Prupe.2G045200
Pp02	5055436	A	./.	A/A	A/G	A/A	A/A	A/A	./.	A/A	EFFECT=INTRON	SNPEFF_FUNCTIONAL_CLASS=NONE	MODIFIER	Prupe.2G045200
Pp02	5055464	G	./.	G/G	G/G	GCTCT/GCTCT	G/G	G/G	G/G	./.	EFFECT=INTRON	SNPEFF_FUNCTIONAL_CLASS=NONE	MODIFIER	Prupe.2G045200
Pp02	5055465	G	./.	G/G	G/GTC	C/C	G/G	G/G	G/G	./.	EFFECT=INTRON	SNPEFF_FUNCTIONAL_CLASS=NONE	MODIFIER	Prupe.2G045200
Pp02	5055476	C	./.	C/C	C/C	C/C	C/C	C/C	T/T	C/C	EFFECT=INTRON	SNPEFF_FUNCTIONAL_CLASS=NONE	MODIFIER	Prupe.2G045200
Pp02	5055507	A	./.	A/A	A/T	T/T	A/A	A/A	A/A	./.	EFFECT=INTRON	SNPEFF_FUNCTIONAL_CLASS=NONE	MODIFIER	Prupe.2G045200
Pp02	5055556	T	./.	T/T	T/T	C/C	T/T	T/T	T/T	C/C	EFFECT=INTRON	SNPEFF_FUNCTIONAL_CLASS=NONE	MODIFIER	Prupe.2G045200
Pp02	5055573	G	./.	G/G	G/G	A/A	G/G	G/G	./.	A/A	EFFECT=INTRON	SNPEFF_FUNCTIONAL_CLASS=NONE	MODIFIER	Prupe.2G045200
Pp02	5055745	A	./.	A/A	G/G	G/G	A/A	A/A	G/G	G/G	AMINO_ACID_CHANGE=H218R	NON_SYNONYMOUS_CODING	MODERATE	Prupe.2G045200
Pp02	5055819	T	./.	T/T	T/T	A/A	T/T	T/T	T/T	./.	AMINO_ACID_CHANGE=Y243N	NON_SYNONYMOUS_CODING	MODERATE	Prupe.2G045200
Pp02	5055821	T	./.	T/T	T/T	A/A	T/T	T/T	T/T	./.	AMINO_ACID_CHANGE=Y243*	STOP_GAINED	HIGH	Prupe.2G045200
Pp02	5055888	A	./.	A/A	A/A	G/G	A/A	A/A	A/A	G/G	AMINO_ACID_CHANGE=K266E	NON_SYNONYMOUS_CODING	MODERATE	Prupe.2G045200
Pp02	5055920	A	./.	A/A	A/A	T/T	A/A	A/A	A/A	T/T	AMINO_ACID_CHANGE=L276F	NON_SYNONYMOUS_CODING	MODERATE	Prupe.2G045200
Pp02	5055925	A	./.	A/A	A/A	G/G	A/A	A/A	A/A	G/G	AMINO_ACID_CHANGE=D278G	NON_SYNONYMOUS_CODING	MODERATE	Prupe.2G045200
Pp02	5055973	A	./.	A/A	A/A	A/G	A/A	A/A	A/A	A/A	AMINO_ACID_CHANGE=K294R	NON_SYNONYMOUS_CODING	MODERATE	Prupe.2G045200
Pp02	5055975	A	./.	A/A	A/A	A/G	A/A	A/A	A/A	A/A	AMINO_ACID_CHANGE=K295E	NON_SYNONYMOUS_CODING	MODERATE	Prupe.2G045200
Pp02	5055977	A	./.	A/A	A/A	A/T	A/A	A/A	A/A	A/A	AMINO_ACID_CHANGE=K295N	NON_SYNONYMOUS_CODING	MODERATE	Prupe.2G045200
Pp02	5055979	T	./.	T/T	T/T	T/G	T/T	T/T	T/T	T/T	AMINO_ACID_CHANGE=M296R	NON_SYNONYMOUS_CODING	MODERATE	Prupe.2G045200
Pp02	5055988	AT	./.	AT/AT	AT/AT	AT/A	AT/AT	AT/AT	AT/AT	AT/AT	AMINO_ACID_CHANGE=H299	FRAME_SHIFT	HIGH	Prupe.2G045200
Pp02	5055990	AG	./.	AG/AG	AG/AG	AG/A	AG/AG	AG/AG	AG/AG	AG/AG	AMINO_ACID_CHANGE=R300	FRAME_SHIFT	HIGH	Prupe.2G045200
Pp02	5055996	G	./.	G/G	G/G	G/A	G/G	G/G	G/G	G/G	AMINO_ACID_CHANGE=V302I	NON_SYNONYMOUS_CODING	MODERATE	Prupe.2G045200
Pp02	5056021	G	./.	G/G	G/G	G/A	G/G	G/G	G/G	G/G	AMINO_ACID_CHANGE=S310N	NON_SYNONYMOUS_CODING	MODERATE	Prupe.2G045200
Pp02	5056023	C	./.	C/C	C/C	C/G	C/C	C/C	C/C	C/C	AMINO_ACID_CHANGE=H311D	NON_SYNONYMOUS_CODING	MODERATE	Prupe.2G045200
Pp02	5056025	C	./.	C/C	C/C	C/A	C/C	C/C	C/C	C/C	AMINO_ACID_CHANGE=H311Q	NON_SYNONYMOUS_CODING	MODERATE	Prupe.2G045200
Pp02	5056029	G	./.	G/G	G/G	G/A	G/G	G/G	G/G	G/G	AMINO_ACID_CHANGE=D313N	NON_SYNONYMOUS_CODING	MODERATE	Prupe.2G045200
Pp02	5056040	G	./.	G/G	G/G	G/C	G/G	G/G	./.	G/G	AMINO_ACID_CHANGE=K316N	NON_SYNONYMOUS_CODING	MODERATE	Prupe.2G045200
Pp02	5056042	A	./.	A/A	A/A	A/C	A/A	A/A	./.	A/A	AMINO_ACID_CHANGE=K317T	NON_SYNONYMOUS_CODING	MODERATE	Prupe.2G045200
Pp02	5056048	C	./.	C/C	C/C	C/T	C/C	C/C	./.	C/C	AMINO_ACID_CHANGE=A319V	NON_SYNONYMOUS_CODING	MODERATE	Prupe.2G045200
Pp02	5056057	G	./.	G/G	G/G	G/T	G/G	G/G	G/G	G/G	AMINO_ACID_CHANGE=C322F	NON_SYNONYMOUS_CODING	MODERATE	Prupe.2G045200
Pp02	5056159	A	./.	A/A	A/A	G/G	A/A	A/A	A/A	G/G	AMINO_ACID_CHANGE=Y356C	NON_SYNONYMOUS_CODING	MODERATE	Prupe.2G045200
Pp02	5056162	T	./.	T/T	T/T	G/G	T/T	T/T	T/T	G/G	AMINO_ACID_CHANGE=L357R	NON_SYNONYMOUS_CODING	MODERATE	Prupe.2G045200
Pp02	5056180	T	./.	T/T	T/T	C/C	T/T	T/T	T/T	C/C	AMINO_ACID_CHANGE=L363P	NON_SYNONYMOUS_CODING	MODERATE	Prupe.2G045200
Pp02	5056209	G	./.	G/G	G/A	A/A	G/G	G/G	G/G	A/A	AMINO_ACID_CHANGE=G373R	NON_SYNONYMOUS_CODING	MODERATE	Prupe.2G045200
Pp02	5056302	T	./.	T/T	T/T	C/C	T/T	T/T	T/T	C/C	AMINO_ACID_CHANGE=C404R	NON_SYNONYMOUS_CODING	MODERATE	Prupe.2G045200
Pp02	5056496	G	./.	G/G	C/C	C/C	G/G	G/G	C/C	C/C	AMINO_ACID_CHANGE=E468D	NON_SYNONYMOUS_CODING	MODERATE	Prupe.2G045200
Pp02	5056923	G	./.	G/G	G/G	T/T	G/G	G/G	G/G	T/T	AMINO_ACID_CHANGE=G576V	NON_SYNONYMOUS_CODING	MODERATE	Prupe.2G045200
Pp02	5057055	T	./.	T/T	T/T	C/C	T/T	T/T	T/T	C/C	AMINO_ACID_CHANGE=L620P	NON_SYNONYMOUS_CODING	MODERATE	Prupe.2G045200
Pp02	5057109	GTTTTTTTTTTTTTTT	./.	GTTTTTTTTTTTTTTT/GTTTTTTTTTTTTTTT	GTTTTTTTTTTTTTTT/GTTTTTTTTTTTTTTT	G/G	GTTTTTTTTTTTTTTT/GTTTTTTTTTTTTTTT	GTTTTTTTTTTTTTTT/GTTTTTTTTTTTTTTT	GTTTTTTTTTTTTTTT/GTTTTTTTTTTTTTTT	G/G	EFFECT=INTRON	SNPEFF_FUNCTIONAL_CLASS=NONE	MODIFIER	Prupe.2G045200
Pp02	5057124	TTTTTTTA	TTTTTTTA/TTTTTTTA	TTTTTTTA/TTTTTTTA	TTTTTTTA/T	*/*	TTTTTTTA/TTTTTTTA	TTTTTTTA/TTTTTTTA	./.	*/*	EFFECT=INTRON	SNPEFF_FUNCTIONAL_CLASS=NONE	MODIFIER	Prupe.2G045200
Pp02	5057126	T	T/T	T/T	T/A	./.	T/T	T/T	./.	./.	EFFECT=INTRON	SNPEFF_FUNCTIONAL_CLASS=NONE	MODIFIER	Prupe.2G045200
Pp02	5057130	T	T/T	T/T	T/TAAA	./.	T/T	T/T	./.	./.	EFFECT=INTRON	SNPEFF_FUNCTIONAL_CLASS=NONE	MODIFIER	Prupe.2G045200
Pp02	5057131	A	./.	A/A	./.	A/A	A/A	A/A	A/A	A/A	EFFECT=INTRON	SNPEFF_FUNCTIONAL_CLASS=NONE	MODIFIER	Prupe.2G045200
Pp02	5057137	T	T/T	T/T	T/T	TAAAAAAAAAAAAAAAAA/TAAAAAAAAAAAAAAAAA	T/T	T/T	./.	./.	EFFECT=INTRON	SNPEFF_FUNCTIONAL_CLASS=NONE	MODIFIER	Prupe.2G045200
Pp02	5057141	T	T/T	T/T	T/T	A/A	T/T	T/T	T/T	./.	EFFECT=INTRON	SNPEFF_FUNCTIONAL_CLASS=NONE	MODIFIER	Prupe.2G045200
Pp02	5057148	G	G/G	G/G	G/G	T/T	G/G	G/G	G/G	./.	EFFECT=INTRON	SNPEFF_FUNCTIONAL_CLASS=NONE	MODIFIER	Prupe.2G045200
Pp02	5057214	G	G/G	G/G	G/G	A/A	G/G	G/G	G/G	A/A	AMINO_ACID_CHANGE=R631K	NON_SYNONYMOUS_CODING	MODERATE	Prupe.2G045200
Pp02	5057262	T	./.	T/T	T/G	T/T	T/T	T/T	T/T	T/T	AMINO_ACID_CHANGE=F647C	NON_SYNONYMOUS_CODING	MODERATE	Prupe.2G045200
Pp02	5057318	G	./.	G/G	G/G	C/C	G/G	G/G	G/G	./.	AMINO_ACID_CHANGE=E666Q	NON_SYNONYMOUS_CODING	MODERATE	Prupe.2G045200
Pp02	5057366	C	./.	C/C	C/C	A/A	C/C	C/C	C/C	A/A	AMINO_ACID_CHANGE=L682I	NON_SYNONYMOUS_CODING	MODERATE	Prupe.2G045200
Pp02	5057384	C	./.	C/C	C/C	G/G	C/C	C/C	C/C	G/G	AMINO_ACID_CHANGE=L688V	NON_SYNONYMOUS_CODING	MODERATE	Prupe.2G045200
Pp02	5057435	T	./.	T/T	T/T	C/C	T/T	T/T	T/T	./.	AMINO_ACID_CHANGE=F705L	NON_SYNONYMOUS_CODING	MODERATE	Prupe.2G045200
Pp02	5057448	G	./.	G/G	G/G	A/A	G/G	G/G	G/G	./.	AMINO_ACID_CHANGE=R709K	NON_SYNONYMOUS_CODING	MODERATE	Prupe.2G045200
Pp02	5057520	C	./.	C/C	C/C	T/T	C/C	C/C	C/C	T/T	AMINO_ACID_CHANGE=A733V	NON_SYNONYMOUS_CODING	MODERATE	Prupe.2G045200
Pp02	5057528	A	./.	A/A	G/G	G/G	A/A	A/A	G/G	G/G	AMINO_ACID_CHANGE=K736E	NON_SYNONYMOUS_CODING	MODERATE	Prupe.2G045200
Pp02	5057754	G	./.	G/G	G/G	A/A	G/G	G/G	G/G	./.	AMINO_ACID_CHANGE=R811H	NON_SYNONYMOUS_CODING	MODERATE	Prupe.2G045200
Pp02	5057783	GGT	./.	GGT/GGT	GGT/GGT	G/G	GGT/GGT	GGT/GGT	GGT/GGT	G/G	AMINO_ACID_CHANGE=G821	FRAME_SHIFT	HIGH	Prupe.2G045200
Pp02	5057788	CCTT	./.	CCTT/CCTT	CCTT/CCTT	C/C	CCTT/CCTT	CCTT/CCTT	CCTT/CCTT	C/C	AMINO_ACID_CHANGE=L823	CODON_DELETION	MODERATE	Prupe.2G045200
Pp02	5057844	A	./.	A/A	A/C	A/A	A/A	A/A	A/A	A/A	AMINO_ACID_CHANGE=N841T	NON_SYNONYMOUS_CODING	MODERATE	Prupe.2G045200
Pp02	5057849	G	./.	G/G	G/G	A/A	G/G	G/G	G/G	A/A	AMINO_ACID_CHANGE=V843I	NON_SYNONYMOUS_CODING	MODERATE	Prupe.2G045200
Pp02	5057870	A	./.	A/A	A/A	C/C	A/A	A/A	A/A	./.	AMINO_ACID_CHANGE=S850R	NON_SYNONYMOUS_CODING	MODERATE	Prupe.2G045200
Pp02	5057890	G	./.	G/G	G/G	A/A	G/G	G/G	G/G	./.	AMINO_ACID_CHANGE=W856*	STOP_GAINED	HIGH	Prupe.2G045200
Pp02	5057907	G	./.	G/G	G/G	C/C	G/G	G/G	G/G	./.	AMINO_ACID_CHANGE=C862S	NON_SYNONYMOUS_CODING	MODERATE	Prupe.2G045200
Pp02	5058062	C	./.	C/C	C/C	T/T	C/C	C/C	C/C	T/T	AMINO_ACID_CHANGE=R914C	NON_SYNONYMOUS_CODING	MODERATE	Prupe.2G045200
Pp02	5058147	T	./.	T/T	T/T	A/A	T/T	T/T	T/T	./.	EFFECT=INTRON	SNPEFF_FUNCTIONAL_CLASS=NONE	MODIFIER	Prupe.2G045200
Pp02	5058160	G	./.	G/G	G/G	A/A	G/G	G/G	G/G	./.	EFFECT=INTRON	SNPEFF_FUNCTIONAL_CLASS=NONE	MODIFIER	Prupe.2G045200
Pp02	5058161	A	./.	A/A	A/AT	ACTACC/ACTACC	A/A	A/A	A/A	./.	EFFECT=INTRON	SNPEFF_FUNCTIONAL_CLASS=NONE	MODIFIER	Prupe.2G045200
Pp02	5058168	C	./.	C/C	C/T	./.	C/C	C/C	C/C	C/C	EFFECT=INTRON	SNPEFF_FUNCTIONAL_CLASS=NONE	MODIFIER	Prupe.2G045200
Pp02	5058210	G	./.	G/G	G/G	A/A	G/G	G/G	G/G	A/A	EFFECT=INTRON	SNPEFF_FUNCTIONAL_CLASS=NONE	MODIFIER	Prupe.2G045200
Pp02	5058274	A	./.	A/A	A/A	AT/AT	A/A	A/A	A/A	./.	EFFECT=INTRON	SNPEFF_FUNCTIONAL_CLASS=NONE	MODIFIER	Prupe.2G045200
Pp02	5058279	TTTTTC	./.	TTTTTC/TTTTTC	TTTTTC/T	TTTTTC/TTTTTC	TTTTTC/TTTTTC	TTTTTC/TTTTTC	TTTTTC/TTTTTC	TTTTTC/TTTTTC	EFFECT=INTRON	SNPEFF_FUNCTIONAL_CLASS=NONE	MODIFIER	Prupe.2G045200
Pp02	5058308	T	./.	T/T	T/T	C/C	T/T	T/T	T/T	./.	EFFECT=INTRON	SNPEFF_FUNCTIONAL_CLASS=NONE	MODIFIER	Prupe.2G045200
Pp02	5058347	A	./.	A/A	A/G	G/G	A/A	A/A	A/A	./.	EFFECT=INTRON	SNPEFF_FUNCTIONAL_CLASS=NONE	MODIFIER	Prupe.2G045200
Pp02	5058374	C	./.	C/C	C/C	T/T	C/C	C/C	C/C	./.	EFFECT=INTRON	SNPEFF_FUNCTIONAL_CLASS=NONE	MODIFIER	Prupe.2G045200
Pp02	5058397	A	./.	A/A	A/A	A/A	A/A	A/A	G/G	A/A	EFFECT=INTRON	SNPEFF_FUNCTIONAL_CLASS=NONE	MODIFIER	Prupe.2G045200
Pp02	5058402	A	./.	A/A	A/T	A/A	A/A	A/A	A/A	A/A	EFFECT=INTRON	SNPEFF_FUNCTIONAL_CLASS=NONE	MODIFIER	Prupe.2G045200
Pp02	5058403	G	./.	G/G	G/G	A/A	G/G	G/G	G/G	./.	EFFECT=INTRON	SNPEFF_FUNCTIONAL_CLASS=NONE	MODIFIER	Prupe.2G045200
Pp02	5058433	A	./.	A/A	A/A	G/G	A/A	A/A	A/A	./.	EFFECT=INTRON	SNPEFF_FUNCTIONAL_CLASS=NONE	MODIFIER	Prupe.2G045200
Pp02	5058445	T	./.	T/T	T/T	A/A	T/T	T/T	T/T	A/A	EFFECT=INTRON	SNPEFF_FUNCTIONAL_CLASS=NONE	MODIFIER	Prupe.2G045200
Pp02	5058482	A	./.	A/A	A/A	C/C	A/A	A/A	A/A	C/C	EFFECT=INTRON	SNPEFF_FUNCTIONAL_CLASS=NONE	MODIFIER	Prupe.2G045200
Pp02	5058546	A	./.	A/A	A/A	G/G	A/A	A/G	A/A	./.	EFFECT=INTRON	SNPEFF_FUNCTIONAL_CLASS=NONE	MODIFIER	Prupe.2G045200
Pp02	5058556	TAATATATTGTTA	./.	TAATATATTGTTA/TAATATATTGTTA	TAATATATTGTTA/TAATATATTGTTA	T/T	TAATATATTGTTA/TAATATATTGTTA	TAATATATTGTTA/TAATATATTGTTA	TAATATATTGTTA/TAATATATTGTTA	./.	EFFECT=INTRON	SNPEFF_FUNCTIONAL_CLASS=NONE	MODIFIER	Prupe.2G045200
Pp02	5058589	A	./.	A/A	A/A	G/G	A/A	A/A	A/A	G/G	EFFECT=SPLICE_SITE_ACCEPTOR	SNPEFF_FUNCTIONAL_CLASS=NONE	HIGH	Prupe.2G045200
Pp02	5058678	A	./.	A/A	A/A	C/C	A/A	A/A	A/A	C/C	AMINO_ACID_CHANGE=I964L	NON_SYNONYMOUS_CODING	MODERATE	Prupe.2G045200
Pp02	5058688	C	./.	C/C	C/C	A/A	C/C	C/C	C/C	A/A	AMINO_ACID_CHANGE=S967Y	NON_SYNONYMOUS_CODING	MODERATE	Prupe.2G045200
Pp02	5058691	T	./.	T/T	T/A	T/T	T/T	T/T	T/T	T/T	AMINO_ACID_CHANGE=L968H	NON_SYNONYMOUS_CODING	MODERATE	Prupe.2G045200
Pp02	5058760	G	./.	G/G	G/G	A/A	G/G	G/G	G/G	./.	AMINO_ACID_CHANGE=W991*	STOP_GAINED	HIGH	Prupe.2G045200
Pp02	5058838	C	./.	C/C	C/C	T/T	C/C	C/C	C/C	T/T	AMINO_ACID_CHANGE=A1017V	NON_SYNONYMOUS_CODING	MODERATE	Prupe.2G045200
Pp02	5058891	G	./.	G/G	G/G	A/A	G/G	G/G	G/G	./.	AMINO_ACID_CHANGE=A1035T	NON_SYNONYMOUS_CODING	MODERATE	Prupe.2G045200
Pp02	5059007	A	./.	A/A	A/A	C/C	A/A	A/A	A/A	./.	AMINO_ACID_CHANGE=L1073F	NON_SYNONYMOUS_CODING	MODERATE	Prupe.2G045200
Pp02	5059015	G	./.	G/G	G/G	A/A	G/G	G/G	G/G	./.	AMINO_ACID_CHANGE=S1076N	NON_SYNONYMOUS_CODING	MODERATE	Prupe.2G045200
Pp02	5059033	T	./.	T/T	T/T	C/C	T/T	T/T	T/T	./.	AMINO_ACID_CHANGE=V1082A	NON_SYNONYMOUS_CODING	MODERATE	Prupe.2G045200
Pp02	5059060	C	./.	C/C	C/T	T/T	C/C	C/C	C/C	T/T	AMINO_ACID_CHANGE=T1091M	NON_SYNONYMOUS_CODING	MODERATE	Prupe.2G045200
Pp02	5059119	T	./.	T/T	T/T	A/A	T/T	T/T	T/T	./.	AMINO_ACID_CHANGE=Y1111N	NON_SYNONYMOUS_CODING	MODERATE	Prupe.2G045200
Pp02	5059126	A	./.	A/A	A/G	G/G	A/A	A/A	A/A	./.	AMINO_ACID_CHANGE=Q1113R	NON_SYNONYMOUS_CODING	MODERATE	Prupe.2G045200
Pp02	5059135	G	./.	G/G	G/G	A/A	G/G	G/G	G/G	./.	AMINO_ACID_CHANGE=R1116Q	NON_SYNONYMOUS_CODING	MODERATE	Prupe.2G045200
Pp02	5059170	T	./.	T/T	T/T	C/C	T/T	T/T	T/T	./.	AMINO_ACID_CHANGE=S1128P	NON_SYNONYMOUS_CODING	MODERATE	Prupe.2G045200
Pp02	5059176	A	./.	A/A	A/A	G/G	A/A	A/A	A/A	./.	AMINO_ACID_CHANGE=R1130G	NON_SYNONYMOUS_CODING	MODERATE	Prupe.2G045200
Pp02	5059197	G	./.	G/G	G/G	A/A	G/G	G/G	G/G	A/A	AMINO_ACID_CHANGE=G1137R	NON_SYNONYMOUS_CODING	MODERATE	Prupe.2G045200
Pp02	5059216	T	./.	T/T	T/T	A/A	T/T	T/T	T/T	A/A	AMINO_ACID_CHANGE=L1143*	STOP_GAINED	HIGH	Prupe.2G045200
Pp02	5059225	G	./.	G/G	G/G	T/T	G/G	G/G	G/G	T/T	AMINO_ACID_CHANGE=*1146L	STOP_LOST	HIGH	Prupe.2G045200
Pp02	5059250	T	./.	T/T	T/T	C/C	T/T	T/T	T/T	C/C	EFFECT=UTR_3_PRIME	SNPEFF_FUNCTIONAL_CLASS=NONE	MODIFIER	Prupe.2G045200
Pp02	5059266	T	./.	T/T	T/T	C/C	T/T	T/T	T/T	C/C	EFFECT=UTR_3_PRIME	SNPEFF_FUNCTIONAL_CLASS=NONE	MODIFIER	Prupe.2G045200
Pp02	5059334	A	./.	A/A	A/A	G/G	A/A	A/A	./.	./.	EFFECT=UTR_3_PRIME	SNPEFF_FUNCTIONAL_CLASS=NONE	MODIFIER	Prupe.2G045200
Pp02	5059391	G	./.	G/G	G/A	G/G	G/G	G/G	./.	G/G	EFFECT=UTR_3_PRIME	SNPEFF_FUNCTIONAL_CLASS=NONE	MODIFIER	Prupe.2G045200
Pp02	5059411	G	./.	G/G	G/G	A/A	G/G	G/G	G/G	./.	EFFECT=UTR_3_PRIME	SNPEFF_FUNCTIONAL_CLASS=NONE	MODIFIER	Prupe.2G045200
Pp02	5059416	T	./.	T/T	T/T	A/A	T/T	T/T	T/T	./.	EFFECT=UTR_3_PRIME	SNPEFF_FUNCTIONAL_CLASS=NONE	MODIFIER	Prupe.2G045200
Pp02	5059460	A	./.	A/A	A/A	T/T	A/A	A/A	A/A	./.	EFFECT=UTR_3_PRIME	SNPEFF_FUNCTIONAL_CLASS=NONE	MODIFIER	Prupe.2G045200
Pp02	5059480	A	./.	A/A	A/A	T/T	A/A	A/A	A/A	./.	EFFECT=UTR_3_PRIME	SNPEFF_FUNCTIONAL_CLASS=NONE	MODIFIER	Prupe.2G045200
Pp02	5059484	T	./.	T/T	T/T	A/A	T/T	T/T	T/T	./.	EFFECT=UTR_3_PRIME	SNPEFF_FUNCTIONAL_CLASS=NONE	MODIFIER	Prupe.2G045200
Pp02	5059487	C	./.	C/C	C/C	T/T	C/C	C/C	C/C	./.	EFFECT=UTR_3_PRIME	SNPEFF_FUNCTIONAL_CLASS=NONE	MODIFIER	Prupe.2G045200
Pp02	5059748	G	./.	G/G	G/G	A/A	G/G	G/G	G/G	./.	EFFECT=UTR_3_PRIME	SNPEFF_FUNCTIONAL_CLASS=NONE	MODIFIER	Prupe.2G045200
Pp02	5059749	A	./.	A/A	A/A	G/G	A/A	A/A	A/A	./.	EFFECT=UTR_3_PRIME	SNPEFF_FUNCTIONAL_CLASS=NONE	MODIFIER	Prupe.2G045200
Pp02	5059777	AGG	./.	AGG/AGG	AGG/AGG	A/A	AGG/AGG	AGG/AGG	AGG/AGG	./.	EFFECT=UTR_3_PRIME	SNPEFF_FUNCTIONAL_CLASS=NONE	MODIFIER	Prupe.2G045200
Pp02	5059781	TTA	./.	TTA/TTA	TTA/TTA	T/T	TTA/TTA	TTA/TTA	TTA/TTA	./.	EFFECT=UTR_3_PRIME	SNPEFF_FUNCTIONAL_CLASS=NONE	MODIFIER	Prupe.2G045200
Pp02	5059786	G	./.	G/G	G/G	GAAGC/GAAGC	G/G	G/G	G/G	./.	EFFECT=UTR_3_PRIME	SNPEFF_FUNCTIONAL_CLASS=NONE	MODIFIER	Prupe.2G045200
Pp02	5059802	T	./.	T/T	T/T	C/C	T/T	T/T	T/T	./.	EFFECT=UTR_3_PRIME	SNPEFF_FUNCTIONAL_CLASS=NONE	MODIFIER	Prupe.2G045200
Pp02	5059804	T	./.	T/T	T/T	TCCAAG/TCCAAG	T/T	T/T	T/T	./.	EFFECT=UTR_3_PRIME	SNPEFF_FUNCTIONAL_CLASS=NONE	MODIFIER	Prupe.2G045200
Pp02	5060027	T	./.	T/T	T/T	C/C	T/T	T/T	T/T	./.	EFFECT=UTR_3_PRIME	SNPEFF_FUNCTIONAL_CLASS=NONE	MODIFIER	Prupe.2G045200
Pp02	5060036	T	./.	T/T	T/T	C/C	T/T	T/T	T/T	./.	EFFECT=UTR_3_PRIME	SNPEFF_FUNCTIONAL_CLASS=NONE	MODIFIER	Prupe.2G045200
Pp02	5060049	A	./.	A/A	A/G	G/G	A/A	A/A	A/A	./.	EFFECT=UTR_3_PRIME	SNPEFF_FUNCTIONAL_CLASS=NONE	MODIFIER	Prupe.2G045200
Pp02	5060051	C	./.	C/C	C/T	C/C	C/C	C/C	./.	./.	EFFECT=UTR_3_PRIME	SNPEFF_FUNCTIONAL_CLASS=NONE	MODIFIER	Prupe.2G045200
Pp02	5060064	C	./.	C/C	C/C	T/T	C/C	C/C	./.	./.	EFFECT=UTR_3_PRIME	SNPEFF_FUNCTIONAL_CLASS=NONE	MODIFIER	Prupe.2G045200
Pp02	5060069	T	./.	T/T	T/T	C/C	T/T	T/T	./.	./.	EFFECT=UTR_3_PRIME	SNPEFF_FUNCTIONAL_CLASS=NONE	MODIFIER	Prupe.2G045200
Pp02	5060101	G	./.	G/G	G/G	A/A	G/G	G/G	G/G	./.	EFFECT=UTR_3_PRIME	SNPEFF_FUNCTIONAL_CLASS=NONE	MODIFIER	Prupe.2G045200
Pp02	5060132	T	./.	T/T	T/T	C/C	T/T	T/T	T/T	C/C	EFFECT=UTR_3_PRIME	SNPEFF_FUNCTIONAL_CLASS=NONE	MODIFIER	Prupe.2G045200
Pp02	5060246	C	./.	C/C	C/C	T/T	C/C	C/C	C/C	./.	EFFECT=UTR_3_PRIME	SNPEFF_FUNCTIONAL_CLASS=NONE	MODIFIER	Prupe.2G045200
Pp02	5060278	T	./.	T/T	T/T	A/A	T/T	T/T	T/T	A/A	EFFECT=UTR_3_PRIME	SNPEFF_FUNCTIONAL_CLASS=NONE	MODIFIER	Prupe.2G045200
Pp02	5060309	A	./.	A/A	A/A	G/G	A/A	A/A	A/A	G/G	EFFECT=UTR_3_PRIME	SNPEFF_FUNCTIONAL_CLASS=NONE	MODIFIER	Prupe.2G045200
Pp02	5077138	T	C/C	T/T	T/T	T/T	T/T	T/T	T/T	T/T	AMINO_ACID_CHANGE=N337S	NON_SYNONYMOUS_CODING	MODERATE	Prupe.2G045300
Pp02	5077160	T	C/C	T/T	T/T	T/T	T/T	T/T	T/T	T/T	AMINO_ACID_CHANGE=R330G	NON_SYNONYMOUS_CODING	MODERATE	Prupe.2G045300
Pp02	5077183	G	G/G	G/G	G/C	G/G	G/G	G/G	G/G	./.	AMINO_ACID_CHANGE=S322C	NON_SYNONYMOUS_CODING	MODERATE	Prupe.2G045300
Pp02	5077214	T	T/T	T/T	T/T	C/C	T/T	T/T	T/T	C/C	AMINO_ACID_CHANGE=I312V	NON_SYNONYMOUS_CODING	MODERATE	Prupe.2G045300
Pp02	5077319	T	T/T	T/T	T/T	A/A	T/T	T/T	T/T	A/A	AMINO_ACID_CHANGE=I277F	NON_SYNONYMOUS_CODING	MODERATE	Prupe.2G045300
Pp02	5077366	C	T/T	C/C	C/C	C/C	C/C	C/C	C/C	C/C	AMINO_ACID_CHANGE=G261D	NON_SYNONYMOUS_CODING	MODERATE	Prupe.2G045300
Pp02	5077406	C	C/C	C/C	C/A	C/C	C/C	C/C	C/C	./.	AMINO_ACID_CHANGE=V248L	NON_SYNONYMOUS_CODING	MODERATE	Prupe.2G045300
Pp02	5077683	T	T/T	T/T	T/G	G/G	T/T	T/T	G/G	./.	AMINO_ACID_CHANGE=K155N	NON_SYNONYMOUS_CODING	MODERATE	Prupe.2G045300
Pp02	5077733	C	C/C	C/C	C/C	A/A	C/C	C/C	C/C	A/A	AMINO_ACID_CHANGE=G139C	NON_SYNONYMOUS_CODING	MODERATE	Prupe.2G045300
Pp02	5077807	G	G/G	G/G	G/A	G/G	G/G	G/G	G/G	G/G	AMINO_ACID_CHANGE=A114V	NON_SYNONYMOUS_CODING	MODERATE	Prupe.2G045300
Pp02	5077808	C	C/C	C/C	C/A	C/C	C/C	C/C	C/C	C/C	AMINO_ACID_CHANGE=A114S	NON_SYNONYMOUS_CODING	MODERATE	Prupe.2G045300
Pp02	5077811	G	G/G	G/G	G/C	G/G	G/G	G/G	G/G	G/G	AMINO_ACID_CHANGE=R113G	NON_SYNONYMOUS_CODING	MODERATE	Prupe.2G045300
Pp02	5078140	C	C/C	C/C	C/C	G/G	C/C	C/C	C/C	./.	AMINO_ACID_CHANGE=R3P	NON_SYNONYMOUS_CODING	MODERATE	Prupe.2G045300
Pp02	5078155	G	G/G	G/G	G/G	C/C	G/G	G/G	G/G	./.	EFFECT=UTR_5_PRIME	SNPEFF_FUNCTIONAL_CLASS=NONE	MODIFIER	Prupe.2G045300
Pp02	5099370	T	T/T	T/T	T/T	A/A	T/T	T/T	T/T	A/A	EFFECT=UTR_5_PRIME	SNPEFF_FUNCTIONAL_CLASS=NONE	MODIFIER	Prupe.2G045500
Pp02	5099371	C	C/C	C/C	C/C	A/A	C/C	C/C	C/C	A/A	EFFECT=UTR_5_PRIME	SNPEFF_FUNCTIONAL_CLASS=NONE	MODIFIER	Prupe.2G045500
Pp02	5099439	C	C/C	C/C	C/C	G/G	C/C	C/C	C/C	G/G	EFFECT=UTR_5_PRIME	SNPEFF_FUNCTIONAL_CLASS=NONE	MODIFIER	Prupe.2G045500
Pp02	5099443	G	G/G	G/G	A/A	A/A	G/G	G/G	A/A	A/A	EFFECT=UTR_5_PRIME	SNPEFF_FUNCTIONAL_CLASS=NONE	MODIFIER	Prupe.2G045500
Pp02	5099466	C	C/C	C/C	C/A	C/C	C/C	C/C	C/C	C/C	AMINO_ACID_CHANGE=A2E	NON_SYNONYMOUS_CODING	MODERATE	Prupe.2G045500
Pp02	5099683	G	A/A	G/G	G/A	A/A	G/G	G/G	./.	A/A	EFFECT=INTRON	SNPEFF_FUNCTIONAL_CLASS=NONE	MODIFIER	Prupe.2G045500
Pp02	5099708	C	C/C	C/C	C/T	C/C	C/C	C/C	T/T	C/C	EFFECT=INTRON	SNPEFF_FUNCTIONAL_CLASS=NONE	MODIFIER	Prupe.2G045500
Pp02	5099711	T	T/T	T/T	T/T	C/C	T/T	T/T	T/T	C/C	EFFECT=INTRON	SNPEFF_FUNCTIONAL_CLASS=NONE	MODIFIER	Prupe.2G045500
Pp02	5099756	T	T/T	T/T	T/T	C/C	T/T	T/T	T/T	C/C	EFFECT=INTRON	SNPEFF_FUNCTIONAL_CLASS=NONE	MODIFIER	Prupe.2G045500
Pp02	5099761	T	T/G	T/T	T/T	T/T	T/T	T/T	T/T	T/T	EFFECT=INTRON	SNPEFF_FUNCTIONAL_CLASS=NONE	MODIFIER	Prupe.2G045500
Pp02	5099844	C	T/T	C/C	C/C	T/T	C/C	C/C	C/C	T/T	EFFECT=INTRON	SNPEFF_FUNCTIONAL_CLASS=NONE	MODIFIER	Prupe.2G045500
Pp02	5099847	T	T/T	T/T	T/T	A/A	T/T	T/T	T/T	A/A	EFFECT=INTRON	SNPEFF_FUNCTIONAL_CLASS=NONE	MODIFIER	Prupe.2G045500
Pp02	5099857	C	C/T	C/C	C/C	C/C	C/C	C/C	C/C	C/C	EFFECT=INTRON	SNPEFF_FUNCTIONAL_CLASS=NONE	MODIFIER	Prupe.2G045500
Pp02	5099897	C	C/C	C/C	C/C	T/T	C/C	C/C	C/C	T/T	EFFECT=INTRON	SNPEFF_FUNCTIONAL_CLASS=NONE	MODIFIER	Prupe.2G045500
Pp02	5099926	A	A/G	A/A	A/A	A/A	A/A	A/A	A/A	A/A	EFFECT=INTRON	SNPEFF_FUNCTIONAL_CLASS=NONE	MODIFIER	Prupe.2G045500
Pp02	5100140	A	A/G	A/A	A/A	A/A	A/A	A/A	A/A	A/A	EFFECT=INTRON	SNPEFF_FUNCTIONAL_CLASS=NONE	MODIFIER	Prupe.2G045500
Pp02	5100396	G	G/G	G/G	G/G	A/A	G/G	G/G	G/G	A/A	AMINO_ACID_CHANGE=V195I	NON_SYNONYMOUS_CODING	MODERATE	Prupe.2G045500
Pp02	5100457	G	G/A	G/G	G/G	G/G	G/G	G/G	G/G	G/G	EFFECT=INTRON	SNPEFF_FUNCTIONAL_CLASS=NONE	MODIFIER	Prupe.2G045500
Pp02	5100466	T	T/T	T/T	T/T	A/A	T/T	T/T	T/T	./.	EFFECT=INTRON	SNPEFF_FUNCTIONAL_CLASS=NONE	MODIFIER	Prupe.2G045500
Pp02	5100474	G	G/G	G/G	G/G	C/C	G/G	G/G	G/G	./.	EFFECT=INTRON	SNPEFF_FUNCTIONAL_CLASS=NONE	MODIFIER	Prupe.2G045500
Pp02	5100552	C	C/C	C/C	C/C	T/T	C/C	C/C	C/C	T/T	EFFECT=INTRON	SNPEFF_FUNCTIONAL_CLASS=NONE	MODIFIER	Prupe.2G045500
Pp02	5100732	GTT	GTT/G	GTT/GTT	GTT/GTT	GTT/GTT	GTT/GTT	GTT/GTT	GTT/GTT	./.	EFFECT=INTRON	SNPEFF_FUNCTIONAL_CLASS=NONE	MODIFIER	Prupe.2G045500
Pp02	5100733	T	T/*	T/T	T/T	TC/TC	T/T	T/T	T/T	./.	EFFECT=INTRON	SNPEFF_FUNCTIONAL_CLASS=NONE	MODIFIER	Prupe.2G045500
Pp02	5100734	T	T/TTCTCTC	T/T	T/T	TCTCTCTCTCTCTCTCTCTCTCTC/TCTCTCTCTCTCTCTCTCTCTCTC	T/T	T/T	T/T	./.	EFFECT=INTRON	SNPEFF_FUNCTIONAL_CLASS=NONE	MODIFIER	Prupe.2G045500
Pp02	5100741	A	T/T	A/A	A/A	T/T	A/A	A/A	A/A	./.	EFFECT=INTRON	SNPEFF_FUNCTIONAL_CLASS=NONE	MODIFIER	Prupe.2G045500
Pp02	5100982	A	G/G	A/A	G/G	G/G	A/A	A/A	G/G	G/G	EFFECT=INTRON	SNPEFF_FUNCTIONAL_CLASS=NONE	MODIFIER	Prupe.2G045500
Pp02	5101006	C	C/T	C/C	C/C	C/C	C/C	C/C	C/C	./.	EFFECT=INTRON	SNPEFF_FUNCTIONAL_CLASS=NONE	MODIFIER	Prupe.2G045500
Pp02	5101020	A	A/G	A/A	A/A	A/A	A/A	A/A	A/A	A/A	EFFECT=INTRON	SNPEFF_FUNCTIONAL_CLASS=NONE	MODIFIER	Prupe.2G045500
Pp02	5101022	G	G/C	G/G	G/G	G/G	G/G	G/G	G/G	G/G	EFFECT=INTRON	SNPEFF_FUNCTIONAL_CLASS=NONE	MODIFIER	Prupe.2G045500
Pp02	5101040	TTAGTTGTTAATCCCCTTCTAGCATCCTTACCCACAAAAACAATTCTCTATTAAAATACAC	TTAGTTGTTAATCCCCTTCTAGCATCCTTACCCACAAAAACAATTCTCTATTAAAATACAC/TTAGTTGTTAATCCCCTTCTAGCATCCTTACCCACAAAAACAATTCTCTATTAAAATACAC	TTAGTTGTTAATCCCCTTCTAGCATCCTTACCCACAAAAACAATTCTCTATTAAAATACAC/TTAGTTGTTAATCCCCTTCTAGCATCCTTACCCACAAAAACAATTCTCTATTAAAATACAC	T/T	TTAGTTGTTAATCCCCTTCTAGCATCCTTACCCACAAAAACAATTCTCTATTAAAATACAC/TTAGTTGTTAATCCCCTTCTAGCATCCTTACCCACAAAAACAATTCTCTATTAAAATACAC	TTAGTTGTTAATCCCCTTCTAGCATCCTTACCCACAAAAACAATTCTCTATTAAAATACAC/TTAGTTGTTAATCCCCTTCTAGCATCCTTACCCACAAAAACAATTCTCTATTAAAATACAC	TTAGTTGTTAATCCCCTTCTAGCATCCTTACCCACAAAAACAATTCTCTATTAAAATACAC/TTAGTTGTTAATCCCCTTCTAGCATCCTTACCCACAAAAACAATTCTCTATTAAAATACAC	./.	TTAGTTGTTAATCCCCTTCTAGCATCCTTACCCACAAAAACAATTCTCTATTAAAATACAC/TTAGTTGTTAATCCCCTTCTAGCATCCTTACCCACAAAAACAATTCTCTATTAAAATACAC	EFFECT=INTRON	SNPEFF_FUNCTIONAL_CLASS=NONE	MODIFIER	Prupe.2G045500
Pp02	5101073	A	A/T	A/A	*/*	./.	A/A	A/A	./.	A/A	EFFECT=INTRON	SNPEFF_FUNCTIONAL_CLASS=NONE	MODIFIER	Prupe.2G045500
Pp02	5101074	C	C/A	C/C	*/*	./.	C/C	C/C	./.	C/C	EFFECT=INTRON	SNPEFF_FUNCTIONAL_CLASS=NONE	MODIFIER	Prupe.2G045500
Pp02	5101083	T	T/C	T/T	*/*	./.	T/T	T/T	./.	T/T	EFFECT=INTRON	SNPEFF_FUNCTIONAL_CLASS=NONE	MODIFIER	Prupe.2G045500
Pp02	5101100	CAT	./.	C/C	*/*	./.	CAT/CAT	CAT/CAT	./.	./.	EFFECT=INTRON	SNPEFF_FUNCTIONAL_CLASS=NONE	MODIFIER	Prupe.2G045500
Pp02	5101102	T	T/C	*/*	./.	./.	T/T	T/T	./.	./.	EFFECT=INTRON	SNPEFF_FUNCTIONAL_CLASS=NONE	MODIFIER	Prupe.2G045500
Pp02	5101108	TATATATATATATATA	TATATATATATATATA/T	TATATATATATATATA/TATATATATATATATA	./.	./.	TATATATATATATATA/TATATATATATATATA	TATATATATATATATA/TATATATATATATATA	./.	./.	EFFECT=INTRON	SNPEFF_FUNCTIONAL_CLASS=NONE	MODIFIER	Prupe.2G045500
Pp02	5101111	AT	AT/*	AT/AT	A/A	./.	AT/AT	AT/AT	./.	./.	EFFECT=INTRON	SNPEFF_FUNCTIONAL_CLASS=NONE	MODIFIER	Prupe.2G045500
Pp02	5101114	TATATATATA	TATATATATA/*	TATATATATA/TATATATATA	T/T	./.	TATATATATA/TATATATATA	TATATATATA/TATATATATA	./.	./.	EFFECT=INTRON	SNPEFF_FUNCTIONAL_CLASS=NONE	MODIFIER	Prupe.2G045500
Pp02	5101115	AT	AT/A	AT/AT	*/*	./.	AT/AT	AT/AT	./.	./.	EFFECT=INTRON	SNPEFF_FUNCTIONAL_CLASS=NONE	MODIFIER	Prupe.2G045500
Pp02	5101118	TATATA	TATATA/T	TATATA/TATATA	*/*	./.	./.	./.	./.	./.	EFFECT=INTRON	SNPEFF_FUNCTIONAL_CLASS=NONE	MODIFIER	Prupe.2G045500
Pp02	5101133	T	T/T	T/T	C/C	./.	T/T	T/T	./.	T/T	EFFECT=INTRON	SNPEFF_FUNCTIONAL_CLASS=NONE	MODIFIER	Prupe.2G045500
Pp02	5101138	C	C/T	C/C	T/T	./.	C/C	C/C	./.	C/C	EFFECT=INTRON	SNPEFF_FUNCTIONAL_CLASS=NONE	MODIFIER	Prupe.2G045500
Pp02	5101189	G	G/A	G/G	G/G	A/A	G/G	G/G	G/G	./.	EFFECT=INTRON	SNPEFF_FUNCTIONAL_CLASS=NONE	MODIFIER	Prupe.2G045500
Pp02	5101208	G	G/A	G/G	G/G	G/G	G/G	G/G	G/G	G/G	EFFECT=INTRON	SNPEFF_FUNCTIONAL_CLASS=NONE	MODIFIER	Prupe.2G045500
Pp02	5101218	T	G/G	T/T	T/T	T/T	T/T	T/T	T/T	T/T	EFFECT=INTRON	SNPEFF_FUNCTIONAL_CLASS=NONE	MODIFIER	Prupe.2G045500
Pp02	5101221	T	G/G	T/T	T/T	./.	T/T	T/T	T/T	./.	EFFECT=INTRON	SNPEFF_FUNCTIONAL_CLASS=NONE	MODIFIER	Prupe.2G045500
Pp02	5101246	A	ATG/ATG	A/A	A/A	A/A	A/A	A/A	A/A	A/A	EFFECT=INTRON	SNPEFF_FUNCTIONAL_CLASS=NONE	MODIFIER	Prupe.2G045500
Pp02	5101253	T	T/T	T/T	T/T	C/C	T/T	T/T	T/T	./.	EFFECT=INTRON	SNPEFF_FUNCTIONAL_CLASS=NONE	MODIFIER	Prupe.2G045500
Pp02	5101258	G	G/A	G/G	G/G	G/G	G/G	G/G	G/G	G/G	EFFECT=INTRON	SNPEFF_FUNCTIONAL_CLASS=NONE	MODIFIER	Prupe.2G045500
Pp02	5101300	A	A/A	A/A	A/A	G/G	A/A	A/A	A/A	./.	EFFECT=INTRON	SNPEFF_FUNCTIONAL_CLASS=NONE	MODIFIER	Prupe.2G045500
Pp02	5101316	C	C/T	C/C	C/C	C/C	C/C	C/C	C/C	C/C	EFFECT=INTRON	SNPEFF_FUNCTIONAL_CLASS=NONE	MODIFIER	Prupe.2G045500
Pp02	5101324	C	C/T	C/C	C/C	C/C	C/C	C/C	C/C	C/C	EFFECT=INTRON	SNPEFF_FUNCTIONAL_CLASS=NONE	MODIFIER	Prupe.2G045500
Pp02	5101449	G	G/A	G/G	G/G	A/A	G/G	G/G	G/G	./.	AMINO_ACID_CHANGE=G356S	NON_SYNONYMOUS_CODING	MODERATE	Prupe.2G045500
Pp02	5101486	C	C/C	C/C	C/C	G/G	C/C	C/C	C/C	./.	AMINO_ACID_CHANGE=T368S	NON_SYNONYMOUS_CODING	MODERATE	Prupe.2G045500
Pp02	5101561	C	C/T	C/C	C/C	C/C	C/C	C/C	C/C	C/C	AMINO_ACID_CHANGE=A393V	NON_SYNONYMOUS_CODING	MODERATE	Prupe.2G045500
Pp02	5101597	T	T/T	T/T	T/T	C/C	T/T	T/T	T/T	./.	EFFECT=UTR_3_PRIME	SNPEFF_FUNCTIONAL_CLASS=NONE	MODIFIER	Prupe.2G045500
Pp02	5101616	A	C/C	A/A	A/A	C/C	A/A	A/A	A/A	./.	EFFECT=UTR_3_PRIME	SNPEFF_FUNCTIONAL_CLASS=NONE	MODIFIER	Prupe.2G045500
Pp02	5101617	A	T/T	A/A	A/A	T/T	A/A	A/A	A/A	./.	EFFECT=UTR_3_PRIME	SNPEFF_FUNCTIONAL_CLASS=NONE	MODIFIER	Prupe.2G045500
Pp02	5101627	A	A/T	A/A	A/A	A/A	A/A	A/A	A/A	A/A	EFFECT=UTR_3_PRIME	SNPEFF_FUNCTIONAL_CLASS=NONE	MODIFIER	Prupe.2G045500
Pp02	5101651	T	T/C	T/T	T/T	T/T	T/T	T/T	T/T	T/T	EFFECT=UTR_3_PRIME	SNPEFF_FUNCTIONAL_CLASS=NONE	MODIFIER	Prupe.2G045500
Pp02	5141449	G	G/G	G/G	G/A	G/G	G/G	G/G	G/G	G/G	EFFECT=UTR_3_PRIME	SNPEFF_FUNCTIONAL_CLASS=NONE	MODIFIER	Prupe.2G045700
Pp02	5141451	A	G/G	A/A	A/G	G/G	A/A	A/A	A/A	./.	EFFECT=UTR_3_PRIME	SNPEFF_FUNCTIONAL_CLASS=NONE	MODIFIER	Prupe.2G045700
Pp02	5141455	A	T/T	A/A	A/T	T/T	A/A	A/A	A/A	./.	EFFECT=UTR_3_PRIME	SNPEFF_FUNCTIONAL_CLASS=NONE	MODIFIER	Prupe.2G045700
Pp02	5141475	C	T/T	C/C	C/T	T/T	C/C	C/C	C/C	./.	EFFECT=UTR_3_PRIME	SNPEFF_FUNCTIONAL_CLASS=NONE	MODIFIER	Prupe.2G045700
Pp02	5141502	T	C/C	T/T	T/T	T/T	T/T	T/T	T/T	T/T	EFFECT=UTR_3_PRIME	SNPEFF_FUNCTIONAL_CLASS=NONE	MODIFIER	Prupe.2G045700
Pp02	5141526	T	C/C	T/T	T/T	C/C	T/T	T/T	T/T	C/C	EFFECT=UTR_3_PRIME	SNPEFF_FUNCTIONAL_CLASS=NONE	MODIFIER	Prupe.2G045700
Pp02	5141558	A	A/A	A/A	A/A	T/T	A/A	A/A	A/A	./.	EFFECT=UTR_3_PRIME	SNPEFF_FUNCTIONAL_CLASS=NONE	MODIFIER	Prupe.2G045700
Pp02	5141707	T	T/T	T/T	T/T	C/C	T/T	T/T	T/T	C/C	EFFECT=UTR_3_PRIME	SNPEFF_FUNCTIONAL_CLASS=NONE	MODIFIER	Prupe.2G045700
Pp02	5141757	AAACTGAATC	AAACTGAATC/AAACTGAATC	AAACTGAATC/AAACTGAATC	AAACTGAATC/AAACTGAATC	A/A	AAACTGAATC/AAACTGAATC	AAACTGAATC/AAACTGAATC	AAACTGAATC/AAACTGAATC	./.	AMINO_ACID_CHANGE=DSV559	CODON_DELETION	MODERATE	Prupe.2G045700
Pp02	5141855	C	C/C	C/C	C/C	T/T	C/C	C/C	C/C	T/T	AMINO_ACID_CHANGE=R529H	NON_SYNONYMOUS_CODING	MODERATE	Prupe.2G045700
Pp02	5142023	C	A/A	C/C	C/A	A/A	C/C	C/C	C/C	./.	EFFECT=INTRON	SNPEFF_FUNCTIONAL_CLASS=NONE	MODIFIER	Prupe.2G045700
Pp02	5142070	A	T/T	A/A	A/T	T/T	A/A	A/A	A/A	T/T	EFFECT=INTRON	SNPEFF_FUNCTIONAL_CLASS=NONE	MODIFIER	Prupe.2G045700
Pp02	5142091	G	C/C	G/G	G/A	C/C	G/G	G/G	G/G	C/C	EFFECT=INTRON	SNPEFF_FUNCTIONAL_CLASS=NONE	MODIFIER	Prupe.2G045700
Pp02	5142093	C	A/A	C/C	C/C	C/C	C/C	C/C	C/C	C/C	EFFECT=INTRON	SNPEFF_FUNCTIONAL_CLASS=NONE	MODIFIER	Prupe.2G045700
Pp02	5142246	T	T/T	T/T	T/C	T/T	T/T	T/T	./.	./.	EFFECT=INTRON	SNPEFF_FUNCTIONAL_CLASS=NONE	MODIFIER	Prupe.2G045700
Pp02	5142278	G	G/G	G/G	G/A	G/G	G/G	G/G	G/G	./.	EFFECT=INTRON	SNPEFF_FUNCTIONAL_CLASS=NONE	MODIFIER	Prupe.2G045700
Pp02	5142279	TTTCATCTA	TTTCATCTA/TTTCATCTA	TTTCATCTA/TTTCATCTA	TTTCATCTA/TTTCATCTA	T/T	TTTCATCTA/TTTCATCTA	TTTCATCTA/TTTCATCTA	TTTCATCTA/TTTCATCTA	./.	EFFECT=INTRON	SNPEFF_FUNCTIONAL_CLASS=NONE	MODIFIER	Prupe.2G045700
Pp02	5142406	G	G/G	G/G	G/G	G/GA	G/G	G/G	G/G	G/G	EFFECT=INTRON	SNPEFF_FUNCTIONAL_CLASS=NONE	MODIFIER	Prupe.2G045700
Pp02	5142416	T	A/A	T/T	T/T	T/T	T/T	T/T	T/T	T/T	EFFECT=INTRON	SNPEFF_FUNCTIONAL_CLASS=NONE	MODIFIER	Prupe.2G045700
Pp02	5142421	T	G/G	T/T	T/G	G/G	T/T	T/T	T/T	./.	EFFECT=INTRON	SNPEFF_FUNCTIONAL_CLASS=NONE	MODIFIER	Prupe.2G045700
Pp02	5142445	GAA	GA/GA	GAA/GAA	GAA/G	GAA/GAA	GAA/GAA	GAA/GAA	GAA/GAA	./.	EFFECT=INTRON	SNPEFF_FUNCTIONAL_CLASS=NONE	MODIFIER	Prupe.2G045700
Pp02	5142446	A	*/*	A/A	A/*	G/G	A/A	A/A	A/A	./.	EFFECT=INTRON	SNPEFF_FUNCTIONAL_CLASS=NONE	MODIFIER	Prupe.2G045700
Pp02	5142448	A	G/G	A/A	A/A	A/A	A/A	A/A	A/A	./.	EFFECT=INTRON	SNPEFF_FUNCTIONAL_CLASS=NONE	MODIFIER	Prupe.2G045700
Pp02	5142463	TTATA	TTA/TTA	TTATA/TTATA	TTATA/T	./.	TTATA/TTATA	TTATA/TTATA	TTATA/TTATA	./.	EFFECT=INTRON	SNPEFF_FUNCTIONAL_CLASS=NONE	MODIFIER	Prupe.2G045700
Pp02	5142499	C	T/T	C/C	C/C	C/C	C/C	C/C	C/C	C/C	EFFECT=INTRON	SNPEFF_FUNCTIONAL_CLASS=NONE	MODIFIER	Prupe.2G045700
Pp02	5142580	C	T/T	C/C	C/T	./.	C/C	C/C	C/C	./.	AMINO_ACID_CHANGE=V433I	NON_SYNONYMOUS_CODING	MODERATE	Prupe.2G045700
Pp02	5142648	T	T/T	T/T	T/C	T/T	T/T	T/T	T/T	T/T	EFFECT=INTRON	SNPEFF_FUNCTIONAL_CLASS=NONE	MODIFIER	Prupe.2G045700
Pp02	5142674	T	T/T	T/T	T/T	A/A	T/T	T/T	T/T	A/A	EFFECT=INTRON	SNPEFF_FUNCTIONAL_CLASS=NONE	MODIFIER	Prupe.2G045700
Pp02	5142700	T	G/G	T/T	T/T	T/T	T/T	T/T	T/T	T/T	EFFECT=INTRON	SNPEFF_FUNCTIONAL_CLASS=NONE	MODIFIER	Prupe.2G045700
Pp02	5142789	A	A/A	A/A	A/A	G/G	A/A	A/A	A/A	./.	EFFECT=INTRON	SNPEFF_FUNCTIONAL_CLASS=NONE	MODIFIER	Prupe.2G045700
Pp02	5142916	T	A/A	T/T	T/A	A/A	T/T	T/T	T/T	A/A	EFFECT=INTRON	SNPEFF_FUNCTIONAL_CLASS=NONE	MODIFIER	Prupe.2G045700
Pp02	5143011	A	C/C	A/A	A/A	A/A	A/A	A/A	A/A	A/A	EFFECT=INTRON	SNPEFF_FUNCTIONAL_CLASS=NONE	MODIFIER	Prupe.2G045700
Pp02	5143047	A	A/A	A/A	A/A	T/T	A/A	A/A	A/A	T/T	EFFECT=INTRON	SNPEFF_FUNCTIONAL_CLASS=NONE	MODIFIER	Prupe.2G045700
Pp02	5143077	C	C/C	C/C	C/C	A/A	C/C	C/C	C/C	./.	EFFECT=INTRON	SNPEFF_FUNCTIONAL_CLASS=NONE	MODIFIER	Prupe.2G045700
Pp02	5143174	T	T/T	T/T	T/T	C/C	T/T	T/T	T/T	C/C	EFFECT=INTRON	SNPEFF_FUNCTIONAL_CLASS=NONE	MODIFIER	Prupe.2G045700
Pp02	5143205	G	G/G	G/G	G/A	G/G	G/G	G/G	G/G	G/G	EFFECT=INTRON	SNPEFF_FUNCTIONAL_CLASS=NONE	MODIFIER	Prupe.2G045700
Pp02	5143227	G	A/A	G/G	G/G	G/G	G/G	G/G	G/G	G/G	EFFECT=INTRON	SNPEFF_FUNCTIONAL_CLASS=NONE	MODIFIER	Prupe.2G045700
Pp02	5143237	G	G/G	G/G	G/A	G/G	G/G	G/G	G/G	G/G	EFFECT=INTRON	SNPEFF_FUNCTIONAL_CLASS=NONE	MODIFIER	Prupe.2G045700
Pp02	5143321	T	C/C	T/T	T/T	T/T	T/T	T/T	T/T	./.	EFFECT=INTRON	SNPEFF_FUNCTIONAL_CLASS=NONE	MODIFIER	Prupe.2G045700
Pp02	5143324	A	A/A	A/A	A/A	C/C	A/A	A/A	A/A	./.	EFFECT=INTRON	SNPEFF_FUNCTIONAL_CLASS=NONE	MODIFIER	Prupe.2G045700
Pp02	5143489	T	A/A	T/T	T/A	A/A	T/T	T/T	T/T	A/A	EFFECT=INTRON	SNPEFF_FUNCTIONAL_CLASS=NONE	MODIFIER	Prupe.2G045700
Pp02	5143659	T	G/G	T/T	T/T	T/T	T/T	T/T	T/T	T/T	EFFECT=INTRON	SNPEFF_FUNCTIONAL_CLASS=NONE	MODIFIER	Prupe.2G045700
Pp02	5143660	A	A/A	A/A	A/A	G/G	A/A	A/A	A/A	G/G	EFFECT=INTRON	SNPEFF_FUNCTIONAL_CLASS=NONE	MODIFIER	Prupe.2G045700
Pp02	5143789	A	A/A	A/A	A/A	G/G	A/A	A/A	A/A	./.	EFFECT=INTRON	SNPEFF_FUNCTIONAL_CLASS=NONE	MODIFIER	Prupe.2G045700
Pp02	5143877	AAACCGTACTTC	A/A	AAACCGTACTTC/AAACCGTACTTC	AAACCGTACTTC/AAACCGTACTTC	AAACCGTACTTC/AAACCGTACTTC	AAACCGTACTTC/AAACCGTACTTC	AAACCGTACTTC/AAACCGTACTTC	AAACCGTACTTC/AAACCGTACTTC	AAACCGTACTTC/AAACCGTACTTC	EFFECT=INTRON	SNPEFF_FUNCTIONAL_CLASS=NONE	MODIFIER	Prupe.2G045700
Pp02	5144042	C	C/C	C/C	C/C	A/A	C/C	C/C	./.	A/A	EFFECT=INTRON	SNPEFF_FUNCTIONAL_CLASS=NONE	MODIFIER	Prupe.2G045700
Pp02	5144062	A	G/G	A/A	A/A	A/A	A/A	A/A	A/A	A/A	EFFECT=INTRON	SNPEFF_FUNCTIONAL_CLASS=NONE	MODIFIER	Prupe.2G045700
Pp02	5144255	CAA	CA/CA	CAA/CAA	CAA/C	CAA/CAA	CAA/CAA	CAA/CAA	CAA/CAA	CAA/CAA	EFFECT=INTRON	SNPEFF_FUNCTIONAL_CLASS=NONE	MODIFIER	Prupe.2G045700
Pp02	5144265	AAAAAC	AAAAAC/AAAAAC	AAAAAC/AAAAAC	AAAAAC/AAAAAC	A/A	AAAAAC/AAAAAC	AAAAAC/AAAAAC	AAAAAC/AAAAAC	A/A	EFFECT=INTRON	SNPEFF_FUNCTIONAL_CLASS=NONE	MODIFIER	Prupe.2G045700
Pp02	5144285	T	A/A	T/T	T/T	A/A	T/T	T/T	T/T	A/A	EFFECT=INTRON	SNPEFF_FUNCTIONAL_CLASS=NONE	MODIFIER	Prupe.2G045700
Pp02	5144364	T	./.	T/T	T/T	C/C	T/T	T/T	T/T	C/C	EFFECT=INTRON	SNPEFF_FUNCTIONAL_CLASS=NONE	MODIFIER	Prupe.2G045700
Pp02	5144367	CAT	C/C	CAT/CAT	CAT/CAT	CAT/CAT	CAT/CAT	CAT/CAT	CAT/CAT	CAT/CAT	EFFECT=INTRON	SNPEFF_FUNCTIONAL_CLASS=NONE	MODIFIER	Prupe.2G045700
Pp02	5144422	A	T/T	A/A	A/A	T/T	A/A	A/A	A/A	./.	EFFECT=INTRON	SNPEFF_FUNCTIONAL_CLASS=NONE	MODIFIER	Prupe.2G045700
Pp02	5144440	A	A/A	A/A	A/A	C/C	A/A	A/A	A/A	./.	EFFECT=INTRON	SNPEFF_FUNCTIONAL_CLASS=NONE	MODIFIER	Prupe.2G045700
Pp02	5144446	A	A/A	A/A	A/A	T/T	A/A	A/A	A/A	./.	EFFECT=INTRON	SNPEFF_FUNCTIONAL_CLASS=NONE	MODIFIER	Prupe.2G045700
Pp02	5144479	C	C/C	C/C	C/C	T/T	C/C	C/C	C/C	./.	EFFECT=INTRON	SNPEFF_FUNCTIONAL_CLASS=NONE	MODIFIER	Prupe.2G045700
Pp02	5144480	TC	TC/TC	TC/TC	TC/T	TC/TC	TC/TC	TC/TC	TC/TC	./.	EFFECT=INTRON	SNPEFF_FUNCTIONAL_CLASS=NONE	MODIFIER	Prupe.2G045700
Pp02	5144488	C	G/G	C/C	C/C	./.	C/C	C/C	C/C	./.	EFFECT=INTRON	SNPEFF_FUNCTIONAL_CLASS=NONE	MODIFIER	Prupe.2G045700
Pp02	5144498	AG	AG/AG	AG/AG	AG/AG	A/A	AG/AG	AG/AG	AG/AG	AG/AG	EFFECT=INTRON	SNPEFF_FUNCTIONAL_CLASS=NONE	MODIFIER	Prupe.2G045700
Pp02	5144530	T	T/T	T/T	T/T	A/A	T/T	T/T	T/T	A/A	EFFECT=INTRON	SNPEFF_FUNCTIONAL_CLASS=NONE	MODIFIER	Prupe.2G045700
Pp02	5144596	T	T/T	T/T	T/A	T/T	T/T	T/T	T/T	T/T	AMINO_ACID_CHANGE=K401*	STOP_GAINED	HIGH	Prupe.2G045700
Pp02	5144598	T	T/T	T/T	T/TAAAAAAATCTTAAATTGTA	T/T	T/T	T/T	T/T	T/T	AMINO_ACID_CHANGE=E400VQFKIFL?	FRAME_SHIFT	HIGH	Prupe.2G045700
Pp02	5144766	A	C/C	A/A	A/A	C/C	A/A	A/A	A/A	C/C	EFFECT=INTRON	SNPEFF_FUNCTIONAL_CLASS=NONE	MODIFIER	Prupe.2G045700
Pp02	5144777	T	A/A	T/T	T/T	T/T	T/T	T/T	T/T	T/T	EFFECT=INTRON	SNPEFF_FUNCTIONAL_CLASS=NONE	MODIFIER	Prupe.2G045700
Pp02	5144800	AT	AT/AT	AT/AT	AT/AT	A/A	AT/AT	AT/AT	AT/AT	A/A	EFFECT=INTRON	SNPEFF_FUNCTIONAL_CLASS=NONE	MODIFIER	Prupe.2G045700
Pp02	5144850	A	A/A	A/A	A/A	T/T	A/A	A/A	A/A	T/T	EFFECT=INTRON	SNPEFF_FUNCTIONAL_CLASS=NONE	MODIFIER	Prupe.2G045700
Pp02	5144851	G	T/T	G/G	G/G	G/G	G/G	G/G	G/G	G/G	EFFECT=INTRON	SNPEFF_FUNCTIONAL_CLASS=NONE	MODIFIER	Prupe.2G045700
Pp02	5145121	G	T/T	G/G	G/G	G/G	G/G	G/G	G/G	./.	EFFECT=INTRON	SNPEFF_FUNCTIONAL_CLASS=NONE	MODIFIER	Prupe.2G045700
Pp02	5145130	G	T/T	G/G	G/G	G/G	G/G	G/G	G/G	./.	EFFECT=INTRON	SNPEFF_FUNCTIONAL_CLASS=NONE	MODIFIER	Prupe.2G045700
Pp02	5145347	G	A/A	G/G	G/A	A/A	G/G	G/G	G/G	A/A	EFFECT=INTRON	SNPEFF_FUNCTIONAL_CLASS=NONE	MODIFIER	Prupe.2G045700
Pp02	5145378	A	A/A	A/A	A/A	G/G	A/A	A/A	A/A	G/G	EFFECT=INTRON	SNPEFF_FUNCTIONAL_CLASS=NONE	MODIFIER	Prupe.2G045700
Pp02	5145399	C	C/C	C/C	C/C	T/T	C/C	C/C	C/C	./.	EFFECT=INTRON	SNPEFF_FUNCTIONAL_CLASS=NONE	MODIFIER	Prupe.2G045700
Pp02	5145450	A	T/T	A/A	A/A	A/A	A/A	A/A	A/A	./.	EFFECT=INTRON	SNPEFF_FUNCTIONAL_CLASS=NONE	MODIFIER	Prupe.2G045700
Pp02	5145519	A	A/G	A/A	A/A	A/A	A/A	A/A	A/A	./.	EFFECT=INTRON	SNPEFF_FUNCTIONAL_CLASS=NONE	MODIFIER	Prupe.2G045700
Pp02	5145615	G	T/T	G/G	G/G	G/G	G/G	G/G	G/G	G/G	EFFECT=INTRON	SNPEFF_FUNCTIONAL_CLASS=NONE	MODIFIER	Prupe.2G045700
Pp02	5145627	C	T/T	C/C	C/C	T/T	C/C	C/C	C/C	T/T	EFFECT=INTRON	SNPEFF_FUNCTIONAL_CLASS=NONE	MODIFIER	Prupe.2G045700
Pp02	5145669	A	A/A	A/A	A/A	G/G	A/A	A/A	A/A	./.	EFFECT=INTRON	SNPEFF_FUNCTIONAL_CLASS=NONE	MODIFIER	Prupe.2G045700
Pp02	5145675	T	T/T	T/T	T/T	TAA/TAA	T/T	T/T	T/T	./.	EFFECT=INTRON	SNPEFF_FUNCTIONAL_CLASS=NONE	MODIFIER	Prupe.2G045700
Pp02	5145676	G	A/A	G/G	G/A	A/A	G/G	G/G	G/G	./.	EFFECT=INTRON	SNPEFF_FUNCTIONAL_CLASS=NONE	MODIFIER	Prupe.2G045700
Pp02	5145810	A	G/G	A/A	A/A	A/A	A/A	A/A	A/A	A/A	EFFECT=INTRON	SNPEFF_FUNCTIONAL_CLASS=NONE	MODIFIER	Prupe.2G045700
Pp02	5145858	CGAGAGAGAGAGAGAGAGAGAGA	C/C	CGAGAGAGAGAGAGAGAGAGAGA/CGAGAGAGAGAGAGAGAGAGAGA	CGAGAGAGAGAGAGAGAGAGAGA/CGAGAGAGAGAGAGAGAGAGAGA	./.	CGAGAGAGAGAGAGAGAGAGAGA/CGAGAGAGAGAGAGAGAGAGAGA	CGAGAGAGAGAGAGAGAGAGAGA/CGAGAGAGAGAGAGAGAGAGAGA	CGAGAGAGAGAGAGAGAGAGAGA/CGAGAGAGAGAGAGAGAGAGAGA	CGAGAGAGAGAGAGAGAGAGAGA/CGAGAGAGAGAGAGAGAGAGAGA	EFFECT=INTRON	SNPEFF_FUNCTIONAL_CLASS=NONE	MODIFIER	Prupe.2G045700
Pp02	5145935	G	G/G	G/G	G/T	G/G	G/G	G/G	G/G	G/G	AMINO_ACID_CHANGE=Q241K	NON_SYNONYMOUS_CODING	MODERATE	Prupe.2G045700
Pp02	5146013	C	C/C	C/C	C/T	C/C	C/C	C/C	C/C	C/C	AMINO_ACID_CHANGE=A215T	NON_SYNONYMOUS_CODING	MODERATE	Prupe.2G045700
Pp02	5146021	T	A/A	T/T	T/T	T/T	T/T	T/T	T/T	T/T	AMINO_ACID_CHANGE=H212L	NON_SYNONYMOUS_CODING	MODERATE	Prupe.2G045700
Pp02	5146173	T	T/T	T/T	T/C	T/T	T/T	T/T	T/T	T/T	EFFECT=INTRON	SNPEFF_FUNCTIONAL_CLASS=NONE	MODIFIER	Prupe.2G045700
Pp02	5146452	G	G/G	G/G	G/G	T/T	G/G	G/G	G/G	./.	AMINO_ACID_CHANGE=D108E	NON_SYNONYMOUS_CODING	MODERATE	Prupe.2G045700
Pp02	5146538	C	A/A	C/C	C/C	C/C	C/C	C/C	C/C	C/C	AMINO_ACID_CHANGE=A80S	NON_SYNONYMOUS_CODING	MODERATE	Prupe.2G045700
Pp02	5146723	G	A/A	G/G	G/G	G/G	G/G	G/G	G/G	G/G	EFFECT=INTRON	SNPEFF_FUNCTIONAL_CLASS=NONE	MODIFIER	Prupe.2G045700
Pp02	5146750	C	C/C	C/C	C/C	A/A	C/C	C/C	C/C	./.	EFFECT=INTRON	SNPEFF_FUNCTIONAL_CLASS=NONE	MODIFIER	Prupe.2G045700
Pp02	5146900	C	C/C	C/C	C/T	C/C	C/C	C/C	C/C	C/C	EFFECT=UTR_5_PRIME	SNPEFF_FUNCTIONAL_CLASS=NONE	MODIFIER	Prupe.2G045700
Pp02	5146905	T	T/T	T/T	T/T	C/C	T/T	T/T	T/T	./.	EFFECT=UTR_5_PRIME	SNPEFF_FUNCTIONAL_CLASS=NONE	MODIFIER	Prupe.2G045700
Pp02	5146915	G	A/A	G/G	G/A	A/A	G/G	G/G	./.	./.	EFFECT=UTR_5_PRIME	SNPEFF_FUNCTIONAL_CLASS=NONE	MODIFIER	Prupe.2G045700
Pp02	5146979	G	G/G	G/G	G/G	A/A	G/G	G/G	G/G	A/A	EFFECT=UTR_5_PRIME	SNPEFF_FUNCTIONAL_CLASS=NONE	MODIFIER	Prupe.2G045700
Pp02	5147062	G	A/A	G/G	G/G	G/G	G/G	G/G	G/G	./.	EFFECT=UTR_5_PRIME	SNPEFF_FUNCTIONAL_CLASS=NONE	MODIFIER	Prupe.2G045700
Pp02	5147085	TGGATTTG	TGGATTTG/TGGATTTG	TGGATTTG/T	TGGATTTG/T	TGGATTTG/TGGATTTG	TGGATTTG/TGGATTTG	TGGATTTG/TGGATTTG	TGGATTTG/TGGATTTG	TGGATTTG/TGGATTTG	EFFECT=UTR_5_PRIME	SNPEFF_FUNCTIONAL_CLASS=NONE	MODIFIER	Prupe.2G045700
Pp02	5147124	A	G/G	A/A	A/G	A/A	A/A	A/A	A/A	./.	EFFECT=UTR_5_PRIME	SNPEFF_FUNCTIONAL_CLASS=NONE	MODIFIER	Prupe.2G045700
Pp02	5147144	A	A/A	A/A	A/A	G/G	A/A	A/A	A/A	./.	EFFECT=UTR_5_PRIME	SNPEFF_FUNCTIONAL_CLASS=NONE	MODIFIER	Prupe.2G045700
Pp02	5147169	T	T/T	T/T	T/C	T/T	T/T	T/T	T/T	T/T	EFFECT=UTR_5_PRIME	SNPEFF_FUNCTIONAL_CLASS=NONE	MODIFIER	Prupe.2G045700
Pp02	5147193	A	A/A	A/A	A/A	G/G	A/A	A/A	A/A	./.	EFFECT=UTR_5_PRIME	SNPEFF_FUNCTIONAL_CLASS=NONE	MODIFIER	Prupe.2G045700
Pp02	5147244	G	G/G	G/G	G/T	G/G	G/G	G/G	G/G	G/G	EFFECT=UTR_5_PRIME	SNPEFF_FUNCTIONAL_CLASS=NONE	MODIFIER	Prupe.2G045700
Pp02	5147245	C	C/C	C/C	C/A	C/C	C/C	C/C	C/C	C/C	EFFECT=UTR_5_PRIME	SNPEFF_FUNCTIONAL_CLASS=NONE	MODIFIER	Prupe.2G045700
Pp02	5174749	CATAA	C/C	CATAA/CATAA	CATAA/CATAA	./.	CATAA/CATAA	CATAA/CATAA	CATAA/CATAA	./.	EFFECT=UTR_3_PRIME	SNPEFF_FUNCTIONAL_CLASS=NONE	MODIFIER	Prupe.2G045800
Pp02	5174750	A	*/*	A/A	A/T	./.	A/A	A/A	A/A	./.	EFFECT=UTR_3_PRIME	SNPEFF_FUNCTIONAL_CLASS=NONE	MODIFIER	Prupe.2G045800
Pp02	5174751	T	*/*	T/T	T/C	./.	T/T	T/T	T/T	./.	EFFECT=UTR_3_PRIME	SNPEFF_FUNCTIONAL_CLASS=NONE	MODIFIER	Prupe.2G045800
Pp02	5174754	T	TCAGC/TCAGC	T/T	T/T	./.	T/T	T/T	T/T	./.	EFFECT=UTR_3_PRIME	SNPEFF_FUNCTIONAL_CLASS=NONE	MODIFIER	Prupe.2G045800
Pp02	5174772	A	A/A	A/A	A/T	./.	A/A	A/A	A/A	./.	EFFECT=UTR_3_PRIME	SNPEFF_FUNCTIONAL_CLASS=NONE	MODIFIER	Prupe.2G045800
Pp02	5174790	C	CTGT/CTGT	C/C	C/CTGT	./.	C/C	C/C	C/C	./.	EFFECT=UTR_3_PRIME	SNPEFF_FUNCTIONAL_CLASS=NONE	MODIFIER	Prupe.2G045800
Pp02	5174835	T	T/T	T/T	T/C	T/T	T/T	T/T	T/T	./.	EFFECT=UTR_3_PRIME	SNPEFF_FUNCTIONAL_CLASS=NONE	MODIFIER	Prupe.2G045800
Pp02	5174925	A	A/A	A/A	A/G	A/A	A/A	A/A	A/A	A/A	EFFECT=UTR_3_PRIME	SNPEFF_FUNCTIONAL_CLASS=NONE	MODIFIER	Prupe.2G045800
Pp02	5174934	T	C/C	T/T	T/A	C/C	T/T	T/T	T/T	C/C	EFFECT=UTR_3_PRIME	SNPEFF_FUNCTIONAL_CLASS=NONE	MODIFIER	Prupe.2G045800
Pp02	5174951	CTG	C/C	CTG/CTG	CTG/CTG	CTG/CTG	CTG/CTG	CTG/CTG	CTG/CTG	CTG/CTG	EFFECT=UTR_3_PRIME	SNPEFF_FUNCTIONAL_CLASS=NONE	MODIFIER	Prupe.2G045800
Pp02	5174986	A	A/A	A/A	A/A	G/G	A/A	A/A	A/A	G/G	EFFECT=UTR_3_PRIME	SNPEFF_FUNCTIONAL_CLASS=NONE	MODIFIER	Prupe.2G045800
Pp02	5175112	G	G/G	G/G	G/G	T/T	G/G	G/G	./.	T/T	EFFECT=UTR_3_PRIME	SNPEFF_FUNCTIONAL_CLASS=NONE	MODIFIER	Prupe.2G045800
Pp02	5175484	C	T/T	C/C	C/T	T/T	C/C	C/C	C/C	T/T	EFFECT=INTRON	SNPEFF_FUNCTIONAL_CLASS=NONE	MODIFIER	Prupe.2G045800
Pp02	5175635	A	G/G	A/A	A/A	A/A	A/A	A/A	A/A	A/A	EFFECT=INTRON	SNPEFF_FUNCTIONAL_CLASS=NONE	MODIFIER	Prupe.2G045800
Pp02	5175673	G	T/T	G/G	G/T	T/T	G/G	G/G	G/G	T/T	EFFECT=INTRON	SNPEFF_FUNCTIONAL_CLASS=NONE	MODIFIER	Prupe.2G045800
Pp02	5175759	A	A/A	A/A	A/T	A/A	A/A	A/A	A/A	A/A	EFFECT=INTRON	SNPEFF_FUNCTIONAL_CLASS=NONE	MODIFIER	Prupe.2G045800
Pp02	5175801	T	T/T	T/T	T/C	T/T	T/T	T/T	T/T	T/T	EFFECT=INTRON	SNPEFF_FUNCTIONAL_CLASS=NONE	MODIFIER	Prupe.2G045800
Pp02	5175860	A	A/A	A/A	A/A	T/T	A/A	A/A	A/A	./.	EFFECT=INTRON	SNPEFF_FUNCTIONAL_CLASS=NONE	MODIFIER	Prupe.2G045800
Pp02	5175869	C	C/C	C/C	C/T	C/C	C/C	C/C	C/C	./.	EFFECT=INTRON	SNPEFF_FUNCTIONAL_CLASS=NONE	MODIFIER	Prupe.2G045800
Pp02	5175901	A	A/A	A/A	A/G	G/G	A/A	A/G	A/A	G/G	EFFECT=INTRON	SNPEFF_FUNCTIONAL_CLASS=NONE	MODIFIER	Prupe.2G045800
Pp02	5175974	A	A/A	A/A	A/G	A/A	A/A	A/A	A/A	A/A	EFFECT=INTRON	SNPEFF_FUNCTIONAL_CLASS=NONE	MODIFIER	Prupe.2G045800
Pp02	5176043	T	C/C	T/T	T/C	C/C	T/T	T/C	T/T	C/C	EFFECT=INTRON	SNPEFF_FUNCTIONAL_CLASS=NONE	MODIFIER	Prupe.2G045800
Pp02	5176084	C	C/C	C/C	C/A	C/C	C/C	C/C	C/C	./.	EFFECT=INTRON	SNPEFF_FUNCTIONAL_CLASS=NONE	MODIFIER	Prupe.2G045800
Pp02	5176249	TA	TA/TA	TA/TA	TA/T	TA/TA	TA/TA	TA/TA	TA/TA	TA/TA	EFFECT=INTRON	SNPEFF_FUNCTIONAL_CLASS=NONE	MODIFIER	Prupe.2G045800
Pp02	5176284	G	A/A	G/G	G/G	G/G	G/G	G/G	G/G	./.	EFFECT=INTRON	SNPEFF_FUNCTIONAL_CLASS=NONE	MODIFIER	Prupe.2G045800
Pp02	5176475	A	A/G	A/A	A/A	A/A	A/A	A/A	A/A	A/A	EFFECT=INTRON	SNPEFF_FUNCTIONAL_CLASS=NONE	MODIFIER	Prupe.2G045800
Pp02	5176514	C	T/T	C/C	C/T	T/T	C/C	C/C	C/C	./.	EFFECT=INTRON	SNPEFF_FUNCTIONAL_CLASS=NONE	MODIFIER	Prupe.2G045800
Pp02	5176568	G	G/G	G/G	G/A	G/G	G/G	G/G	G/G	G/G	EFFECT=INTRON	SNPEFF_FUNCTIONAL_CLASS=NONE	MODIFIER	Prupe.2G045800
Pp02	5176586	A	AAT/AAT	A/A	A/AAT	./.	A/A	A/A	A/A	AAT/AAT	EFFECT=INTRON	SNPEFF_FUNCTIONAL_CLASS=NONE	MODIFIER	Prupe.2G045800
Pp02	5176599	T	TAGAGAGAGAGAGAGAG/TAGAGAGAGAGAGAGAG	T/T	T/T	./.	T/T	T/T	T/T	./.	EFFECT=INTRON	SNPEFF_FUNCTIONAL_CLASS=NONE	MODIFIER	Prupe.2G045800
Pp02	5176670	AC	AC/AC	AC/AC	AC/AC	A/A	AC/AC	AC/AC	AC/AC	AC/AC	EFFECT=INTRON	SNPEFF_FUNCTIONAL_CLASS=NONE	MODIFIER	Prupe.2G045800
Pp02	5176673	T	T/T	T/T	T/T	A/A	T/T	T/T	T/T	T/T	EFFECT=INTRON	SNPEFF_FUNCTIONAL_CLASS=NONE	MODIFIER	Prupe.2G045800
Pp02	5176691	A	A/A	A/A	A/G	A/A	A/A	A/A	A/A	./.	EFFECT=INTRON	SNPEFF_FUNCTIONAL_CLASS=NONE	MODIFIER	Prupe.2G045800
Pp02	5176859	T	C/C	T/T	T/C	C/C	T/T	T/T	./.	./.	EFFECT=INTRON	SNPEFF_FUNCTIONAL_CLASS=NONE	MODIFIER	Prupe.2G045800
Pp02	5176875	C	C/C	C/C	C/C	G/G	C/C	C/C	C/C	G/G	EFFECT=INTRON	SNPEFF_FUNCTIONAL_CLASS=NONE	MODIFIER	Prupe.2G045800
Pp02	5176876	T	C/C	T/T	T/T	T/T	T/T	T/T	T/T	T/T	EFFECT=INTRON	SNPEFF_FUNCTIONAL_CLASS=NONE	MODIFIER	Prupe.2G045800
Pp02	5176908	C	C/C	C/C	C/C	T/T	C/C	C/C	C/C	T/T	EFFECT=INTRON	SNPEFF_FUNCTIONAL_CLASS=NONE	MODIFIER	Prupe.2G045800
Pp02	5176918	A	A/A	A/A	A/A	AT/AT	A/A	A/A	A/A	./.	EFFECT=INTRON	SNPEFF_FUNCTIONAL_CLASS=NONE	MODIFIER	Prupe.2G045800
Pp02	5176952	AT	A/A	AT/AT	AT/AT	AT/AT	AT/AT	AT/AT	AT/AT	AT/AT	EFFECT=INTRON	SNPEFF_FUNCTIONAL_CLASS=NONE	MODIFIER	Prupe.2G045800
Pp02	5177096	C	C/C	C/C	C/T	C/C	C/C	C/C	C/C	C/C	EFFECT=INTRON	SNPEFF_FUNCTIONAL_CLASS=NONE	MODIFIER	Prupe.2G045800
Pp02	5177111	T	C/C	T/T	T/C	C/C	T/T	T/T	T/T	C/C	EFFECT=INTRON	SNPEFF_FUNCTIONAL_CLASS=NONE	MODIFIER	Prupe.2G045800
Pp02	5177184	G	A/A	G/G	G/G	G/G	G/G	G/G	G/G	./.	EFFECT=INTRON	SNPEFF_FUNCTIONAL_CLASS=NONE	MODIFIER	Prupe.2G045800
Pp02	5177199	C	C/C	C/C	C/T	C/C	C/C	C/C	C/C	./.	EFFECT=INTRON	SNPEFF_FUNCTIONAL_CLASS=NONE	MODIFIER	Prupe.2G045800
Pp02	5177209	AC	AC/AC	AC/AC	AC/A	A/A	AC/AC	AC/AC	AC/AC	./.	EFFECT=INTRON	SNPEFF_FUNCTIONAL_CLASS=NONE	MODIFIER	Prupe.2G045800
Pp02	5177210	C	T/T	C/C	C/*	*/*	C/C	C/C	C/C	./.	EFFECT=INTRON	SNPEFF_FUNCTIONAL_CLASS=NONE	MODIFIER	Prupe.2G045800
Pp02	5177211	TACTCTTGAGCATAAGAATACAC	TACTCTTGAGCATAAGAATACAC/TACTCTTGAGCATAAGAATACAC	TACTCTTGAGCATAAGAATACAC/TACTCTTGAGCATAAGAATACAC	TACTCTTGAGCATAAGAATACAC/T	T/T	TACTCTTGAGCATAAGAATACAC/TACTCTTGAGCATAAGAATACAC	TACTCTTGAGCATAAGAATACAC/TACTCTTGAGCATAAGAATACAC	TACTCTTGAGCATAAGAATACAC/TACTCTTGAGCATAAGAATACAC	./.	EFFECT=INTRON	SNPEFF_FUNCTIONAL_CLASS=NONE	MODIFIER	Prupe.2G045800
Pp02	5177215	C	A/A	C/C	C/*	*/*	C/C	C/C	C/C	./.	EFFECT=INTRON	SNPEFF_FUNCTIONAL_CLASS=NONE	MODIFIER	Prupe.2G045800
Pp02	5177229	TACACTACTCTTGAGCATAAGAAC	T/T	TACACTACTCTTGAGCATAAGAAC/TACACTACTCTTGAGCATAAGAAC	TACACTACTCTTGAGCATAAGAAC/*	*/*	TACACTACTCTTGAGCATAAGAAC/TACACTACTCTTGAGCATAAGAAC	TACACTACTCTTGAGCATAAGAAC/TACACTACTCTTGAGCATAAGAAC	TACACTACTCTTGAGCATAAGAAC/TACACTACTCTTGAGCATAAGAAC	./.	EFFECT=INTRON	SNPEFF_FUNCTIONAL_CLASS=NONE	MODIFIER	Prupe.2G045800
Pp02	5177334	ATT	ATTT/ATTTT	ATT/ATT	ATT/AT	A/A	ATT/AT	ATT/AT	ATT/ATT	./.	EFFECT=INTRON	SNPEFF_FUNCTIONAL_CLASS=NONE	MODIFIER	Prupe.2G045800
Pp02	5177344	T	T/T	T/T	T/A	T/T	T/T	T/T	T/T	T/T	EFFECT=INTRON	SNPEFF_FUNCTIONAL_CLASS=NONE	MODIFIER	Prupe.2G045800
Pp02	5177388	C	A/A	C/C	C/A	A/A	C/C	C/C	C/C	A/A	EFFECT=INTRON	SNPEFF_FUNCTIONAL_CLASS=NONE	MODIFIER	Prupe.2G045800
Pp02	5177441	T	T/T	T/T	T/G	G/G	T/T	T/T	T/T	./.	EFFECT=INTRON	SNPEFF_FUNCTIONAL_CLASS=NONE	MODIFIER	Prupe.2G045800
Pp02	5177449	A	T/T	A/A	A/T	T/T	A/A	A/A	A/A	./.	EFFECT=INTRON	SNPEFF_FUNCTIONAL_CLASS=NONE	MODIFIER	Prupe.2G045800
Pp02	5177558	A	A/A	A/A	A/AATACAGAACATAGTCATTTACTGCATGAGCACCTTGTTGGAGAAGATGCAAATCCTGAGCTACTAAGCTCAACG	A/A	A/A	A/A	A/A	A/A	EFFECT=INTRON	SNPEFF_FUNCTIONAL_CLASS=NONE	MODIFIER	Prupe.2G045800
Pp02	5177841	G	C/C	G/G	G/C	C/C	G/G	G/G	G/G	C/C	EFFECT=INTRON	SNPEFF_FUNCTIONAL_CLASS=NONE	MODIFIER	Prupe.2G045800
Pp02	5177872	A	A/A	A/A	A/A	C/C	A/A	A/A	A/A	./.	EFFECT=INTRON	SNPEFF_FUNCTIONAL_CLASS=NONE	MODIFIER	Prupe.2G045800
Pp02	5178076	A	G/G	A/A	A/A	G/G	A/A	A/A	A/A	G/G	EFFECT=INTRON	SNPEFF_FUNCTIONAL_CLASS=NONE	MODIFIER	Prupe.2G045800
Pp02	5178157	A	AAG/AAG	A/A	AAG/AAG	AAG/AAG	A/A	A/A	./.	./.	EFFECT=INTRON	SNPEFF_FUNCTIONAL_CLASS=NONE	MODIFIER	Prupe.2G045800
Pp02	5178177	C	C/C	C/C	C/C	T/T	C/C	C/C	C/C	./.	EFFECT=INTRON	SNPEFF_FUNCTIONAL_CLASS=NONE	MODIFIER	Prupe.2G045800
Pp02	5178178	C	C/C	C/C	C/C	T/T	C/C	C/C	C/C	./.	EFFECT=INTRON	SNPEFF_FUNCTIONAL_CLASS=NONE	MODIFIER	Prupe.2G045800
Pp02	5178188	AATTTTTTCCCAAACAGAAATAGATGGAC	AATTTTTTCCCAAACAGAAATAGATGGAC/AATTTTTTCCCAAACAGAAATAGATGGAC	AATTTTTTCCCAAACAGAAATAGATGGAC/AATTTTTTCCCAAACAGAAATAGATGGAC	AATTTTTTCCCAAACAGAAATAGATGGAC/AATTTTTTCCCAAACAGAAATAGATGGAC	A/A	AATTTTTTCCCAAACAGAAATAGATGGAC/AATTTTTTCCCAAACAGAAATAGATGGAC	AATTTTTTCCCAAACAGAAATAGATGGAC/AATTTTTTCCCAAACAGAAATAGATGGAC	AATTTTTTCCCAAACAGAAATAGATGGAC/AATTTTTTCCCAAACAGAAATAGATGGAC	./.	EFFECT=INTRON	SNPEFF_FUNCTIONAL_CLASS=NONE	MODIFIER	Prupe.2G045800
Pp02	5178348	T	T/T	T/T	T/G	T/T	T/T	T/T	T/T	./.	EFFECT=INTRON	SNPEFF_FUNCTIONAL_CLASS=NONE	MODIFIER	Prupe.2G045800
Pp02	5178351	T	C/C	T/T	T/C	C/C	T/T	T/T	T/T	./.	EFFECT=INTRON	SNPEFF_FUNCTIONAL_CLASS=NONE	MODIFIER	Prupe.2G045800
Pp02	5178505	G	A/A	G/G	G/A	A/A	G/G	G/G	G/G	A/A	EFFECT=INTRON	SNPEFF_FUNCTIONAL_CLASS=NONE	MODIFIER	Prupe.2G045800
Pp02	5178577	G	G/G	G/G	G/G	A/A	G/G	G/G	G/G	A/A	EFFECT=INTRON	SNPEFF_FUNCTIONAL_CLASS=NONE	MODIFIER	Prupe.2G045800
Pp02	5178605	A	A/A	A/A	A/A	T/T	A/A	A/A	./.	T/T	EFFECT=INTRON	SNPEFF_FUNCTIONAL_CLASS=NONE	MODIFIER	Prupe.2G045800
Pp02	5178616	A	A/A	A/A	A/A	T/T	A/A	A/A	./.	./.	EFFECT=INTRON	SNPEFF_FUNCTIONAL_CLASS=NONE	MODIFIER	Prupe.2G045800
Pp02	5178648	T	T/T	T/T	T/G	T/T	T/T	T/T	T/T	T/T	EFFECT=INTRON	SNPEFF_FUNCTIONAL_CLASS=NONE	MODIFIER	Prupe.2G045800
Pp02	5178660	A	A/A	A/A	A/T	A/A	A/A	A/A	A/A	A/A	EFFECT=INTRON	SNPEFF_FUNCTIONAL_CLASS=NONE	MODIFIER	Prupe.2G045800
Pp02	5178810	A	A/A	A/A	A/A	G/G	A/A	A/A	A/A	./.	EFFECT=INTRON	SNPEFF_FUNCTIONAL_CLASS=NONE	MODIFIER	Prupe.2G045800
Pp02	5178830	A	A/A	A/A	A/A	C/C	A/A	A/A	A/A	./.	EFFECT=INTRON	SNPEFF_FUNCTIONAL_CLASS=NONE	MODIFIER	Prupe.2G045800
Pp02	5178880	A	G/G	A/A	A/G	G/G	A/A	A/A	A/A	./.	EFFECT=INTRON	SNPEFF_FUNCTIONAL_CLASS=NONE	MODIFIER	Prupe.2G045800
Pp02	5178931	A	T/T	A/A	A/A	A/A	A/A	A/A	A/A	A/A	EFFECT=INTRON	SNPEFF_FUNCTIONAL_CLASS=NONE	MODIFIER	Prupe.2G045800
Pp02	5179026	A	G/G	A/A	A/A	A/A	A/A	A/A	A/A	A/A	EFFECT=INTRON	SNPEFF_FUNCTIONAL_CLASS=NONE	MODIFIER	Prupe.2G045800
Pp02	5179072	A	A/A	A/A	A/A	G/G	A/A	A/A	A/A	G/G	EFFECT=INTRON	SNPEFF_FUNCTIONAL_CLASS=NONE	MODIFIER	Prupe.2G045800
Pp02	5179086	G	C/C	G/G	G/G	G/G	G/G	G/G	G/G	G/G	EFFECT=INTRON	SNPEFF_FUNCTIONAL_CLASS=NONE	MODIFIER	Prupe.2G045800
Pp02	5179181	G	A/A	G/G	G/A	A/A	G/G	G/G	G/G	A/A	EFFECT=INTRON	SNPEFF_FUNCTIONAL_CLASS=NONE	MODIFIER	Prupe.2G045800
Pp02	5179184	C	C/C	C/C	C/CTT	C/C	C/C	C/C	C/C	C/C	EFFECT=INTRON	SNPEFF_FUNCTIONAL_CLASS=NONE	MODIFIER	Prupe.2G045800
Pp02	5179407	AG	AG/AG	AG/AG	AG/AG	A/A	AG/AG	AG/AG	./.	A/A	EFFECT=INTRON	SNPEFF_FUNCTIONAL_CLASS=NONE	MODIFIER	Prupe.2G045800
Pp02	5179452	G	G/A	G/G	G/G	G/G	G/G	G/G	G/G	G/G	EFFECT=INTRON	SNPEFF_FUNCTIONAL_CLASS=NONE	MODIFIER	Prupe.2G045800
Pp02	5179518	C	C/C	C/C	C/T	C/C	C/C	C/C	C/C	C/C	EFFECT=INTRON	SNPEFF_FUNCTIONAL_CLASS=NONE	MODIFIER	Prupe.2G045800
Pp02	5179544	G	A/A	G/G	G/G	G/G	G/G	G/G	G/G	G/G	EFFECT=INTRON	SNPEFF_FUNCTIONAL_CLASS=NONE	MODIFIER	Prupe.2G045800
Pp02	5179576	A	G/G	A/A	A/A	A/A	A/A	A/A	A/A	A/A	EFFECT=INTRON	SNPEFF_FUNCTIONAL_CLASS=NONE	MODIFIER	Prupe.2G045800
Pp02	5179584	G	G/G	G/G	G/A	G/G	G/G	G/G	G/G	G/G	EFFECT=INTRON	SNPEFF_FUNCTIONAL_CLASS=NONE	MODIFIER	Prupe.2G045800
Pp02	5179595	GA	G/G	GA/GA	GA/G	G/G	GA/GA	GA/GA	GA/GA	G/G	EFFECT=INTRON	SNPEFF_FUNCTIONAL_CLASS=NONE	MODIFIER	Prupe.2G045800
Pp02	5179786	T	T/T	T/T	T/T	C/C	T/T	T/T	T/T	./.	EFFECT=INTRON	SNPEFF_FUNCTIONAL_CLASS=NONE	MODIFIER	Prupe.2G045800
Pp02	5179841	C	T/T	C/C	C/C	C/C	C/C	C/C	C/C	C/C	EFFECT=INTRON	SNPEFF_FUNCTIONAL_CLASS=NONE	MODIFIER	Prupe.2G045800
Pp02	5179854	CAAATAA	C/C	CAAATAA/CAAATAA	CAAATAA/CAAATAA	CAAATAA/CAAATAA	CAAATAA/CAAATAA	CAAATAA/CAAATAA	CAAATAA/CAAATAA	CAAATAA/CAAATAA	EFFECT=INTRON	SNPEFF_FUNCTIONAL_CLASS=NONE	MODIFIER	Prupe.2G045800
Pp02	5179910	GGATTTTATGT	G/G	GGATTTTATGT/GGATTTTATGT	GGATTTTATGT/GGATTTTATGT	GGATTTTATGT/GGATTTTATGT	GGATTTTATGT/GGATTTTATGT	GGATTTTATGT/GGATTTTATGT	GGATTTTATGT/GGATTTTATGT	./.	EFFECT=INTRON	SNPEFF_FUNCTIONAL_CLASS=NONE	MODIFIER	Prupe.2G045800
Pp02	5179926	CT	CT/CT	CT/CT	CT/C	CT/CT	CT/CT	CT/CT	CT/CT	./.	EFFECT=INTRON	SNPEFF_FUNCTIONAL_CLASS=NONE	MODIFIER	Prupe.2G045800
Pp02	5179957	C	C/C	C/C	C/T	C/C	C/C	C/C	C/C	C/C	EFFECT=INTRON	SNPEFF_FUNCTIONAL_CLASS=NONE	MODIFIER	Prupe.2G045800
Pp02	5180017	C	A/A	C/C	C/C	C/C	C/C	C/C	C/C	C/C	EFFECT=INTRON	SNPEFF_FUNCTIONAL_CLASS=NONE	MODIFIER	Prupe.2G045800
Pp02	5180091	C	T/T	C/C	C/T	T/T	C/C	C/C	C/C	T/T	EFFECT=INTRON	SNPEFF_FUNCTIONAL_CLASS=NONE	MODIFIER	Prupe.2G045800
Pp02	5180126	C	C/C	C/C	C/C	T/T	C/C	C/C	C/C	T/T	EFFECT=INTRON	SNPEFF_FUNCTIONAL_CLASS=NONE	MODIFIER	Prupe.2G045800
Pp02	5180219	A	T/T	A/A	A/A	A/A	A/A	A/A	A/A	A/A	EFFECT=INTRON	SNPEFF_FUNCTIONAL_CLASS=NONE	MODIFIER	Prupe.2G045800
Pp02	5180464	TC	TC/TC	TC/TC	TC/T	TC/TC	TC/TC	TC/TC	TC/TC	TC/TC	EFFECT=INTRON	SNPEFF_FUNCTIONAL_CLASS=NONE	MODIFIER	Prupe.2G045800
Pp02	5180499	C	C/C	C/C	C/C	T/T	C/C	C/C	C/C	T/T	EFFECT=INTRON	SNPEFF_FUNCTIONAL_CLASS=NONE	MODIFIER	Prupe.2G045800
Pp02	5180583	C	C/C	C/C	C/C	T/T	C/C	C/C	C/C	T/T	EFFECT=INTRON	SNPEFF_FUNCTIONAL_CLASS=NONE	MODIFIER	Prupe.2G045800
Pp02	5180631	T	T/T	T/T	T/T	C/C	T/T	T/T	T/T	C/C	EFFECT=INTRON	SNPEFF_FUNCTIONAL_CLASS=NONE	MODIFIER	Prupe.2G045800
Pp02	5180639	A	A/A	A/A	A/A	C/C	A/A	A/A	A/A	C/C	EFFECT=INTRON	SNPEFF_FUNCTIONAL_CLASS=NONE	MODIFIER	Prupe.2G045800
Pp02	5180816	G	G/G	G/G	G/G	A/A	G/G	G/G	G/G	A/A	EFFECT=INTRON	SNPEFF_FUNCTIONAL_CLASS=NONE	MODIFIER	Prupe.2G045800
Pp02	5180848	G	C/C	G/G	G/C	C/C	G/G	G/G	G/G	./.	EFFECT=INTRON	SNPEFF_FUNCTIONAL_CLASS=NONE	MODIFIER	Prupe.2G045800
Pp02	5180974	G	GC/GC	G/G	G/GC	GC/GC	G/G	G/G	G/G	./.	EFFECT=INTRON	SNPEFF_FUNCTIONAL_CLASS=NONE	MODIFIER	Prupe.2G045800
Pp02	5180975	A	AAT/AAT	A/A	A/AAT	AAT/AAT	A/A	A/A	A/A	./.	EFFECT=INTRON	SNPEFF_FUNCTIONAL_CLASS=NONE	MODIFIER	Prupe.2G045800
Pp02	5181184	C	T/T	C/C	C/C	C/C	C/C	C/C	C/C	C/C	EFFECT=INTRON	SNPEFF_FUNCTIONAL_CLASS=NONE	MODIFIER	Prupe.2G045800
Pp02	5181227	C	./.	C/C	C/T	C/C	C/C	C/C	C/C	C/C	EFFECT=INTRON	SNPEFF_FUNCTIONAL_CLASS=NONE	MODIFIER	Prupe.2G045800
Pp02	5181233	A	AC/AC	A/A	A/A	A/A	A/A	A/A	A/A	A/A	EFFECT=INTRON	SNPEFF_FUNCTIONAL_CLASS=NONE	MODIFIER	Prupe.2G045800
Pp02	5181365	C	T/T	C/C	C/T	T/T	C/C	C/C	C/C	T/T	EFFECT=INTRON	SNPEFF_FUNCTIONAL_CLASS=NONE	MODIFIER	Prupe.2G045800
Pp02	5181367	T	C/C	T/T	T/T	T/T	T/T	T/T	T/T	T/T	EFFECT=INTRON	SNPEFF_FUNCTIONAL_CLASS=NONE	MODIFIER	Prupe.2G045800
Pp02	5181388	C	C/C	C/C	C/C	A/A	C/C	C/C	C/C	./.	EFFECT=INTRON	SNPEFF_FUNCTIONAL_CLASS=NONE	MODIFIER	Prupe.2G045800
Pp02	5181389	A	A/A	A/A	A/A	C/C	A/A	A/A	A/A	./.	EFFECT=INTRON	SNPEFF_FUNCTIONAL_CLASS=NONE	MODIFIER	Prupe.2G045800
Pp02	5181398	A	A/A	A/A	A/A	G/G	A/A	A/A	A/A	./.	EFFECT=INTRON	SNPEFF_FUNCTIONAL_CLASS=NONE	MODIFIER	Prupe.2G045800
Pp02	5181647	C	C/C	C/C	C/C	T/T	C/C	C/C	C/C	T/T	AMINO_ACID_CHANGE=G33S	NON_SYNONYMOUS_CODING	MODERATE	Prupe.2G045800
Pp02	5181719	A	A/A	A/A	A/A	G/G	A/A	A/A	A/A	./.	AMINO_ACID_CHANGE=S9P	NON_SYNONYMOUS_CODING	MODERATE	Prupe.2G045800
Pp02	5181787	C	T/T	C/C	C/T	T/T	C/C	C/C	C/C	T/T	EFFECT=UTR_5_PRIME	SNPEFF_FUNCTIONAL_CLASS=NONE	MODIFIER	Prupe.2G045800
Pp02	5181813	A	T/T	A/A	A/A	A/A	A/A	A/A	A/A	./.	EFFECT=UTR_5_PRIME	SNPEFF_FUNCTIONAL_CLASS=NONE	MODIFIER	Prupe.2G045800
Pp02	5181882	C	T/T	C/C	C/C	C/C	C/C	C/C	./.	C/C	EFFECT=UTR_5_PRIME	SNPEFF_FUNCTIONAL_CLASS=NONE	MODIFIER	Prupe.2G045800
Pp02	5231075	C	C/C	C/C	C/C	T/T	C/C	C/C	C/C	./.	EFFECT=UTR_5_PRIME	SNPEFF_FUNCTIONAL_CLASS=NONE	MODIFIER	Prupe.2G045900
Pp02	5231092	A	T/T	A/A	T/T	T/T	A/A	A/A	T/T	T/T	EFFECT=UTR_5_PRIME	SNPEFF_FUNCTIONAL_CLASS=NONE	MODIFIER	Prupe.2G045900
Pp02	5231124	G	G/G	G/G	G/G	A/A	G/G	G/G	G/G	./.	EFFECT=UTR_5_PRIME	SNPEFF_FUNCTIONAL_CLASS=NONE	MODIFIER	Prupe.2G045900
Pp02	5231130	A	./.	A/A	A/A	G/G	A/A	A/A	A/A	./.	EFFECT=UTR_5_PRIME	SNPEFF_FUNCTIONAL_CLASS=NONE	MODIFIER	Prupe.2G045900
Pp02	5231138	G	GT/GT	G/G	G/G	GT/GT	G/G	G/G	G/G	./.	EFFECT=UTR_5_PRIME	SNPEFF_FUNCTIONAL_CLASS=NONE	MODIFIER	Prupe.2G045900
Pp02	5231323	C	C/C	C/C	C/C	A/A	C/C	C/C	C/C	./.	AMINO_ACID_CHANGE=N34K	NON_SYNONYMOUS_CODING	MODERATE	Prupe.2G045900
Pp02	5231475	C	G/G	C/C	C/C	C/C	C/C	C/C	C/C	C/C	AMINO_ACID_CHANGE=S85C	NON_SYNONYMOUS_CODING	MODERATE	Prupe.2G045900
Pp02	5231532	G	G/G	G/G	G/G	A/A	G/G	G/G	G/G	./.	EFFECT=INTRON	SNPEFF_FUNCTIONAL_CLASS=NONE	MODIFIER	Prupe.2G045900
Pp02	5231548	G	T/T	G/G	T/T	T/T	G/G	G/G	T/T	T/T	EFFECT=INTRON	SNPEFF_FUNCTIONAL_CLASS=NONE	MODIFIER	Prupe.2G045900
Pp02	5231775	CAAA	C/C	CAAA/CAAA	C/C	CAAA/CAAA	CAAA/CAAA	CAAA/CAAA	CAAA/CAAA	./.	EFFECT=INTRON	SNPEFF_FUNCTIONAL_CLASS=NONE	MODIFIER	Prupe.2G045900
Pp02	5231785	A	A/A	A/A	A/A	AG/AG	A/A	A/A	A/A	AG/AG	EFFECT=INTRON	SNPEFF_FUNCTIONAL_CLASS=NONE	MODIFIER	Prupe.2G045900
Pp02	5231790	A	G/G	A/A	A/A	AAAAAAAAAG/AAAAAAAAAG	A/A	A/A	A/A	AAAAAAAAAG/AAAAAAAAAG	EFFECT=INTRON	SNPEFF_FUNCTIONAL_CLASS=NONE	MODIFIER	Prupe.2G045900
Pp02	5231803	AG	A/A	AG/AG	AG/AG	AG/AG	AG/AG	AG/AG	AG/AG	AG/AG	EFFECT=INTRON	SNPEFF_FUNCTIONAL_CLASS=NONE	MODIFIER	Prupe.2G045900
Pp02	5231836	G	G/G	G/G	G/G	T/T	G/G	G/G	G/G	./.	EFFECT=INTRON	SNPEFF_FUNCTIONAL_CLASS=NONE	MODIFIER	Prupe.2G045900
Pp02	5232091	C	C/C	C/C	C/C	T/T	C/C	C/C	C/C	T/T	AMINO_ACID_CHANGE=P154S	NON_SYNONYMOUS_CODING	MODERATE	Prupe.2G045900
Pp02	5232137	C	T/T	C/C	C/C	C/C	C/C	C/C	C/C	C/C	EFFECT=INTRON	SNPEFF_FUNCTIONAL_CLASS=NONE	MODIFIER	Prupe.2G045900
Pp02	5232177	G	G/G	G/G	G/G	A/A	G/G	G/G	G/G	./.	EFFECT=INTRON	SNPEFF_FUNCTIONAL_CLASS=NONE	MODIFIER	Prupe.2G045900
Pp02	5232210	T	T/T	T/T	T/T	G/G	T/T	T/T	T/T	G/G	EFFECT=INTRON	SNPEFF_FUNCTIONAL_CLASS=NONE	MODIFIER	Prupe.2G045900
Pp02	5232218	G	G/G	G/G	GA/GA	GA/GAA	G/G	G/G	GA/GA	GAA/GAA	EFFECT=INTRON	SNPEFF_FUNCTIONAL_CLASS=NONE	MODIFIER	Prupe.2G045900
Pp02	5232238	G	G/G	G/G	G/G	GA/GA	G/G	G/G	G/G	./.	EFFECT=INTRON	SNPEFF_FUNCTIONAL_CLASS=NONE	MODIFIER	Prupe.2G045900
Pp02	5232244	G	G/G	G/G	G/G	A/A	G/G	G/G	G/G	./.	EFFECT=INTRON	SNPEFF_FUNCTIONAL_CLASS=NONE	MODIFIER	Prupe.2G045900
Pp02	5232259	T	T/T	T/T	T/T	A/A	T/T	T/T	T/T	./.	EFFECT=INTRON	SNPEFF_FUNCTIONAL_CLASS=NONE	MODIFIER	Prupe.2G045900
Pp02	5232273	C	T/T	C/C	C/C	C/C	C/C	C/C	C/C	./.	EFFECT=INTRON	SNPEFF_FUNCTIONAL_CLASS=NONE	MODIFIER	Prupe.2G045900
Pp02	5232274	GTAGGTGCTACCACTCAGAATGT	GTAGGTGCTACCACTCAGAATGT/GTAGGTGCTACCACTCAGAATGT	GTAGGTGCTACCACTCAGAATGT/GTAGGTGCTACCACTCAGAATGT	GTAGGTGCTACCACTCAGAATGT/GTAGGTGCTACCACTCAGAATGT	G/G	GTAGGTGCTACCACTCAGAATGT/GTAGGTGCTACCACTCAGAATGT	GTAGGTGCTACCACTCAGAATGT/GTAGGTGCTACCACTCAGAATGT	GTAGGTGCTACCACTCAGAATGT/GTAGGTGCTACCACTCAGAATGT	./.	EFFECT=INTRON	SNPEFF_FUNCTIONAL_CLASS=NONE	MODIFIER	Prupe.2G045900
Pp02	5232280	G	T/T	G/G	G/G	*/*	G/G	G/G	G/G	./.	EFFECT=INTRON	SNPEFF_FUNCTIONAL_CLASS=NONE	MODIFIER	Prupe.2G045900
Pp02	5232304	G	A/A	G/G	A/A	A/A	G/G	G/G	./.	./.	EFFECT=INTRON	SNPEFF_FUNCTIONAL_CLASS=NONE	MODIFIER	Prupe.2G045900
Pp02	5232363	T	T/T	T/T	T/T	A/A	T/T	T/T	T/T	A/A	EFFECT=INTRON	SNPEFF_FUNCTIONAL_CLASS=NONE	MODIFIER	Prupe.2G045900
Pp02	5232376	A	A/A	A/A	A/A	C/C	A/A	A/A	./.	C/C	EFFECT=INTRON	SNPEFF_FUNCTIONAL_CLASS=NONE	MODIFIER	Prupe.2G045900
Pp02	5232383	T	G/G	T/T	T/T	G/G	T/T	T/T	./.	G/G	EFFECT=INTRON	SNPEFF_FUNCTIONAL_CLASS=NONE	MODIFIER	Prupe.2G045900
Pp02	5232415	G	./.	G/G	G/G	C/C	G/G	G/G	G/G	C/C	EFFECT=INTRON	SNPEFF_FUNCTIONAL_CLASS=NONE	MODIFIER	Prupe.2G045900
Pp02	5232421	G	GAA/GAA	G/G	G/G	G/G	G/G	G/G	G/G	G/G	EFFECT=INTRON	SNPEFF_FUNCTIONAL_CLASS=NONE	MODIFIER	Prupe.2G045900
Pp02	5232434	CA	CA/CA	CA/CA	C/C	CA/CA	CA/CA	CA/CA	C/C	CA/CA	EFFECT=INTRON	SNPEFF_FUNCTIONAL_CLASS=NONE	MODIFIER	Prupe.2G045900
Pp02	5232647	T	C/C	T/T	T/T	T/T	T/T	T/T	T/T	T/T	EFFECT=INTRON	SNPEFF_FUNCTIONAL_CLASS=NONE	MODIFIER	Prupe.2G045900
Pp02	5232698	C	T/T	C/C	T/T	T/T	C/C	C/C	T/T	./.	EFFECT=INTRON	SNPEFF_FUNCTIONAL_CLASS=NONE	MODIFIER	Prupe.2G045900
Pp02	5232798	AG	AG/AG	AG/AG	AG/AG	A/A	AG/AG	AG/AG	AG/AG	A/A	EFFECT=INTRON	SNPEFF_FUNCTIONAL_CLASS=NONE	MODIFIER	Prupe.2G045900
Pp02	5232829	T	C/C	T/T	T/T	C/C	T/T	T/T	T/T	./.	EFFECT=INTRON	SNPEFF_FUNCTIONAL_CLASS=NONE	MODIFIER	Prupe.2G045900
Pp02	5232844	G	A/A	G/G	G/G	G/G	G/G	G/G	./.	G/G	EFFECT=INTRON	SNPEFF_FUNCTIONAL_CLASS=NONE	MODIFIER	Prupe.2G045900
Pp02	5232937	T	C/C	T/T	T/T	T/T	T/T	T/T	T/T	./.	EFFECT=INTRON	SNPEFF_FUNCTIONAL_CLASS=NONE	MODIFIER	Prupe.2G045900
Pp02	5232942	GA	G/G	GA/GA	G/G	GA/GA	GA/GA	GA/GA	G/G	./.	EFFECT=INTRON	SNPEFF_FUNCTIONAL_CLASS=NONE	MODIFIER	Prupe.2G045900
Pp02	5232954	AAC	AAC/AAC	AAC/AAC	AAC/AAC	A/A	AAC/AAC	AAC/AAC	AAC/AAC	A/A	EFFECT=INTRON	SNPEFF_FUNCTIONAL_CLASS=NONE	MODIFIER	Prupe.2G045900
Pp02	5232959	TAA	TAA/TAA	TAA/TAA	TAA/TAA	T/T	TAA/TAA	TAA/TAA	TAA/TAA	T/T	EFFECT=INTRON	SNPEFF_FUNCTIONAL_CLASS=NONE	MODIFIER	Prupe.2G045900
Pp02	5232991	AATGATAACTAAATTCGTAAATTCTAACTACAATAAATAGAAAGATAAAATAAGCCTAATTTCAG	AATGATAACTAAATTCGTAAATTCTAACTACAATAAATAGAAAGATAAAATAAGCCTAATTTCAG/AATGATAACTAAATTCGTAAATTCTAACTACAATAAATAGAAAGATAAAATAAGCCTAATTTCAG	AATGATAACTAAATTCGTAAATTCTAACTACAATAAATAGAAAGATAAAATAAGCCTAATTTCAG/AATGATAACTAAATTCGTAAATTCTAACTACAATAAATAGAAAGATAAAATAAGCCTAATTTCAG	AATGATAACTAAATTCGTAAATTCTAACTACAATAAATAGAAAGATAAAATAAGCCTAATTTCAG/AATGATAACTAAATTCGTAAATTCTAACTACAATAAATAGAAAGATAAAATAAGCCTAATTTCAG	A/A	AATGATAACTAAATTCGTAAATTCTAACTACAATAAATAGAAAGATAAAATAAGCCTAATTTCAG/AATGATAACTAAATTCGTAAATTCTAACTACAATAAATAGAAAGATAAAATAAGCCTAATTTCAG	AATGATAACTAAATTCGTAAATTCTAACTACAATAAATAGAAAGATAAAATAAGCCTAATTTCAG/AATGATAACTAAATTCGTAAATTCTAACTACAATAAATAGAAAGATAAAATAAGCCTAATTTCAG	AATGATAACTAAATTCGTAAATTCTAACTACAATAAATAGAAAGATAAAATAAGCCTAATTTCAG/AATGATAACTAAATTCGTAAATTCTAACTACAATAAATAGAAAGATAAAATAAGCCTAATTTCAG	./.	EFFECT=INTRON	SNPEFF_FUNCTIONAL_CLASS=NONE	MODIFIER	Prupe.2G045900
Pp02	5233137	T	C/C	T/T	C/C	C/C	T/T	T/C	C/C	C/C	EFFECT=INTRON	SNPEFF_FUNCTIONAL_CLASS=NONE	MODIFIER	Prupe.2G045900
Pp02	5233169	G	A/A	G/G	G/G	G/G	G/G	G/G	G/G	G/G	EFFECT=INTRON	SNPEFF_FUNCTIONAL_CLASS=NONE	MODIFIER	Prupe.2G045900
Pp02	5233198	G	G/G	G/G	G/G	A/A	G/G	G/G	G/G	A/A	EFFECT=INTRON	SNPEFF_FUNCTIONAL_CLASS=NONE	MODIFIER	Prupe.2G045900
Pp02	5233243	A	A/A	A/A	A/A	C/C	A/A	A/A	A/A	C/C	EFFECT=INTRON	SNPEFF_FUNCTIONAL_CLASS=NONE	MODIFIER	Prupe.2G045900
Pp02	5233246	A	A/A	A/A	G/G	A/A	A/A	A/A	G/G	A/A	EFFECT=INTRON	SNPEFF_FUNCTIONAL_CLASS=NONE	MODIFIER	Prupe.2G045900
Pp02	5233279	C	G/G	C/C	C/C	C/C	C/C	C/C	C/C	C/C	EFFECT=INTRON	SNPEFF_FUNCTIONAL_CLASS=NONE	MODIFIER	Prupe.2G045900
Pp02	5233287	C	G/G	C/C	C/C	C/C	C/C	C/C	C/C	C/C	EFFECT=INTRON	SNPEFF_FUNCTIONAL_CLASS=NONE	MODIFIER	Prupe.2G045900
Pp02	5233357	C	C/C	C/C	C/C	T/T	C/C	C/C	C/C	T/T	EFFECT=INTRON	SNPEFF_FUNCTIONAL_CLASS=NONE	MODIFIER	Prupe.2G045900
Pp02	5233358	A	A/A	A/A	A/A	G/G	A/A	A/A	A/A	G/G	EFFECT=INTRON	SNPEFF_FUNCTIONAL_CLASS=NONE	MODIFIER	Prupe.2G045900
Pp02	5233603	A	C/C	A/A	C/C	C/C	A/A	A/A	C/C	C/C	AMINO_ACID_CHANGE=E202D	NON_SYNONYMOUS_CODING	MODERATE	Prupe.2G045900
Pp02	5233646	G	G/G	G/G	G/G	C/C	G/G	G/G	G/G	C/C	AMINO_ACID_CHANGE=A217P	NON_SYNONYMOUS_CODING	MODERATE	Prupe.2G045900
Pp02	5233770	A	G/G	A/A	A/A	G/G	A/A	A/A	A/A	G/G	AMINO_ACID_CHANGE=H258R	NON_SYNONYMOUS_CODING	MODERATE	Prupe.2G045900
Pp02	5233845	A	A/A	A/A	A/A	C/C	A/A	A/A	A/A	C/C	AMINO_ACID_CHANGE=K283T	NON_SYNONYMOUS_CODING	MODERATE	Prupe.2G045900
Pp02	5233887	A	G/G	A/A	G/G	G/G	A/A	A/A	G/G	G/G	AMINO_ACID_CHANGE=D297G	NON_SYNONYMOUS_CODING	MODERATE	Prupe.2G045900
Pp02	5234028	G	A/A	G/G	G/G	G/G	G/G	G/G	G/G	G/G	AMINO_ACID_CHANGE=R344K	NON_SYNONYMOUS_CODING	MODERATE	Prupe.2G045900
Pp02	5234117	G	G/G	G/G	G/G	G/GA	G/G	G/G	G/G	G/G	EFFECT=SPLICE_SITE_DONOR	SNPEFF_FUNCTIONAL_CLASS=NONE	HIGH	Prupe.2G045900
Pp02	5234144	CCTCTCT	C/C	CCTCTCT/CCTCTCT	CCT/CCT	CCT/CCT	CCTCTCT/CCTCTCT	CCTCTCT/CCTCTCT	CCT/CCT	./.	EFFECT=INTRON	SNPEFF_FUNCTIONAL_CLASS=NONE	MODIFIER	Prupe.2G045900
Pp02	5234249	C	C/C	C/C	C/C	T/T	C/C	C/C	C/C	./.	EFFECT=INTRON	SNPEFF_FUNCTIONAL_CLASS=NONE	MODIFIER	Prupe.2G045900
Pp02	5234259	TC	T/T	TC/TC	./.	./.	TC/TC	TC/TC	./.	./.	EFFECT=INTRON	SNPEFF_FUNCTIONAL_CLASS=NONE	MODIFIER	Prupe.2G045900
Pp02	5234268	TTTTTTTTTTC	T/T	TTTTTTTTTTC/TTTTTTTTTTC	./.	TTTTTTTTTTC/TTTTTTTTTTC	TTTTTTTTTTC/TTTTTTTTTTC	TTTTTTTTTTC/TTTTTTTTTTC	./.	TTTTTTTTTTC/TTTTTTTTTTC	EFFECT=INTRON	SNPEFF_FUNCTIONAL_CLASS=NONE	MODIFIER	Prupe.2G045900
Pp02	5234271	TTTTTTTCTTC	*/*	TTTTTTTCTTC/TTTTTTTCTTC	T/T	TTTTTTTCTTC/TTTTTTTCTTC	TTTTTTTCTTC/TTTTTTTCTTC	TTTTTTTCTTC/TTTTTTTCTTC	T/T	TTTTTTTCTTC/TTTTTTTCTTC	EFFECT=INTRON	SNPEFF_FUNCTIONAL_CLASS=NONE	MODIFIER	Prupe.2G045900
Pp02	5234276	TTC	*/*	TTC/TTC	*/*	T/T	TTC/TTC	TTC/TTC	*/*	TTC/TTC	EFFECT=INTRON	SNPEFF_FUNCTIONAL_CLASS=NONE	MODIFIER	Prupe.2G045900
Pp02	5234282	C	C/C	C/C	./.	A/A	C/C	C/C	./.	./.	EFFECT=INTRON	SNPEFF_FUNCTIONAL_CLASS=NONE	MODIFIER	Prupe.2G045900
Pp02	5234363	T	T/T	T/T	T/T	C/C	T/T	T/T	./.	./.	EFFECT=INTRON	SNPEFF_FUNCTIONAL_CLASS=NONE	MODIFIER	Prupe.2G045900
Pp02	5234376	C	A/A	C/C	C/C	C/C	C/C	C/C	./.	C/C	EFFECT=INTRON	SNPEFF_FUNCTIONAL_CLASS=NONE	MODIFIER	Prupe.2G045900
Pp02	5234381	CCTT	C/C	CCTT/CCTT	CCTT/CCTT	CCTT/CCTT	CCTT/CCTT	CCTT/CCTT	./.	CCTT/CCTT	EFFECT=INTRON	SNPEFF_FUNCTIONAL_CLASS=NONE	MODIFIER	Prupe.2G045900
Pp02	5234391	TG	T/T	TG/TG	TG/TG	TG/TG	TG/TG	TG/TG	./.	TG/TG	EFFECT=INTRON	SNPEFF_FUNCTIONAL_CLASS=NONE	MODIFIER	Prupe.2G045900
Pp02	5234393	A	C/C	A/A	A/A	A/A	A/A	A/A	./.	A/A	EFFECT=INTRON	SNPEFF_FUNCTIONAL_CLASS=NONE	MODIFIER	Prupe.2G045900
Pp02	5234404	G	C/C	G/G	C/C	C/C	G/G	G/G	./.	C/C	EFFECT=INTRON	SNPEFF_FUNCTIONAL_CLASS=NONE	MODIFIER	Prupe.2G045900
Pp02	5234457	GATA	G/G	GATA/GATA	G/G	./.	GATA/GATA	GATA/G	./.	GATA/GATA	EFFECT=INTRON	SNPEFF_FUNCTIONAL_CLASS=NONE	MODIFIER	Prupe.2G045900
Pp02	5234524	T	T/T	T/T	T/T	G/G	T/T	T/T	T/T	G/G	EFFECT=INTRON	SNPEFF_FUNCTIONAL_CLASS=NONE	MODIFIER	Prupe.2G045900
Pp02	5234570	G	G/G	G/G	G/G	T/T	G/G	G/G	G/G	./.	EFFECT=INTRON	SNPEFF_FUNCTIONAL_CLASS=NONE	MODIFIER	Prupe.2G045900
Pp02	5234599	C	C/C	C/C	C/C	A/A	C/C	C/C	C/C	./.	EFFECT=INTRON	SNPEFF_FUNCTIONAL_CLASS=NONE	MODIFIER	Prupe.2G045900
Pp02	5234602	C	T/T	C/C	C/C	T/T	C/C	C/T	C/C	./.	EFFECT=INTRON	SNPEFF_FUNCTIONAL_CLASS=NONE	MODIFIER	Prupe.2G045900
Pp02	5234603	A	A/A	A/A	A/A	G/G	A/A	A/A	A/A	./.	EFFECT=INTRON	SNPEFF_FUNCTIONAL_CLASS=NONE	MODIFIER	Prupe.2G045900
Pp02	5234664	G	T/T	G/G	G/G	G/G	G/G	G/G	G/G	G/G	EFFECT=INTRON	SNPEFF_FUNCTIONAL_CLASS=NONE	MODIFIER	Prupe.2G045900
Pp02	5234668	T	G/G	T/T	T/T	T/T	T/T	T/T	T/T	T/T	EFFECT=INTRON	SNPEFF_FUNCTIONAL_CLASS=NONE	MODIFIER	Prupe.2G045900
Pp02	5234791	C	T/T	C/C	C/C	T/T	C/C	C/C	./.	./.	EFFECT=INTRON	SNPEFF_FUNCTIONAL_CLASS=NONE	MODIFIER	Prupe.2G045900
Pp02	5234795	G	G/G	G/G	G/G	C/C	G/G	G/G	./.	./.	EFFECT=INTRON	SNPEFF_FUNCTIONAL_CLASS=NONE	MODIFIER	Prupe.2G045900
Pp02	5234834	G	G/G	G/G	G/G	T/T	G/G	G/G	G/G	./.	EFFECT=INTRON	SNPEFF_FUNCTIONAL_CLASS=NONE	MODIFIER	Prupe.2G045900
Pp02	5234838	T	C/C	T/T	T/T	T/T	T/T	T/T	T/T	./.	EFFECT=INTRON	SNPEFF_FUNCTIONAL_CLASS=NONE	MODIFIER	Prupe.2G045900
Pp02	5234908	A	A/A	A/A	A/A	T/T	A/A	A/A	A/A	T/T	EFFECT=INTRON	SNPEFF_FUNCTIONAL_CLASS=NONE	MODIFIER	Prupe.2G045900
Pp02	5235044	G	T/T	G/G	G/G	G/G	G/G	G/G	./.	G/G	EFFECT=INTRON	SNPEFF_FUNCTIONAL_CLASS=NONE	MODIFIER	Prupe.2G045900
Pp02	5235120	A	./.	A/A	ATTTTTTTATT/ATTTTTTTATT	./.	A/A	A/A	ATTTTTTTATT/ATTTTTTTATT	./.	EFFECT=INTRON	SNPEFF_FUNCTIONAL_CLASS=NONE	MODIFIER	Prupe.2G045900
Pp02	5235127	TA	T/T	TA/TA	TA/TA	./.	TA/TA	TA/TA	TA/TA	./.	EFFECT=INTRON	SNPEFF_FUNCTIONAL_CLASS=NONE	MODIFIER	Prupe.2G045900
Pp02	5235131	T	A/A	T/T	T/T	./.	T/T	T/T	T/T	T/T	EFFECT=INTRON	SNPEFF_FUNCTIONAL_CLASS=NONE	MODIFIER	Prupe.2G045900
Pp02	5235145	T	T/T	T/T	T/T	C/C	T/T	T/T	./.	./.	EFFECT=INTRON	SNPEFF_FUNCTIONAL_CLASS=NONE	MODIFIER	Prupe.2G045900
Pp02	5235169	A	G/G	A/A	A/A	A/A	A/A	A/A	A/A	A/A	AMINO_ACID_CHANGE=T379A	NON_SYNONYMOUS_CODING	MODERATE	Prupe.2G045900
Pp02	5235181	A	G/G	A/A	A/A	A/A	A/A	A/A	A/A	A/A	AMINO_ACID_CHANGE=N383D	NON_SYNONYMOUS_CODING	MODERATE	Prupe.2G045900
Pp02	5235200	A	A/A	A/A	G/G	A/A	A/A	A/A	./.	A/A	AMINO_ACID_CHANGE=D389G	NON_SYNONYMOUS_CODING	MODERATE	Prupe.2G045900
Pp02	5235254	C	C/C	C/C	C/C	A/A	C/C	C/C	C/C	A/A	AMINO_ACID_CHANGE=A407D	NON_SYNONYMOUS_CODING	MODERATE	Prupe.2G045900
Pp02	5235341	A	C/C	A/A	A/A	A/A	A/A	A/A	A/A	A/A	EFFECT=INTRON	SNPEFF_FUNCTIONAL_CLASS=NONE	MODIFIER	Prupe.2G045900
Pp02	5235397	A	A/A	A/A	A/A	T/T	A/A	A/A	A/A	T/T	EFFECT=INTRON	SNPEFF_FUNCTIONAL_CLASS=NONE	MODIFIER	Prupe.2G045900
Pp02	5235420	C	C/C	C/C	G/G	T/T	C/C	C/C	G/G	T/T	EFFECT=INTRON	SNPEFF_FUNCTIONAL_CLASS=NONE	MODIFIER	Prupe.2G045900
Pp02	5235545	G	G/G	G/G	G/G	A/A	G/G	G/G	G/G	A/A	EFFECT=INTRON	SNPEFF_FUNCTIONAL_CLASS=NONE	MODIFIER	Prupe.2G045900
Pp02	5235629	A	T/T	A/A	T/T	T/T	A/A	A/A	T/T	./.	EFFECT=INTRON	SNPEFF_FUNCTIONAL_CLASS=NONE	MODIFIER	Prupe.2G045900
Pp02	5235753	T	C/C	T/T	C/C	T/T	T/T	T/T	C/C	./.	EFFECT=INTRON	SNPEFF_FUNCTIONAL_CLASS=NONE	MODIFIER	Prupe.2G045900
Pp02	5235776	C	T/T	C/C	C/C	C/C	C/C	C/G	C/C	C/C	EFFECT=INTRON	SNPEFF_FUNCTIONAL_CLASS=NONE	MODIFIER	Prupe.2G045900
Pp02	5235789	A	A/A	A/A	A/A	T/T	A/A	A/A	A/A	T/T	EFFECT=INTRON	SNPEFF_FUNCTIONAL_CLASS=NONE	MODIFIER	Prupe.2G045900
Pp02	5235821	C	G/G	C/C	C/C	C/C	C/C	C/C	C/C	C/C	EFFECT=INTRON	SNPEFF_FUNCTIONAL_CLASS=NONE	MODIFIER	Prupe.2G045900
Pp02	5235849	A	A/A	A/A	A/A	T/T	A/A	A/A	A/A	T/T	EFFECT=INTRON	SNPEFF_FUNCTIONAL_CLASS=NONE	MODIFIER	Prupe.2G045900
Pp02	5235866	C	G/G	C/C	C/C	G/G	C/C	C/G	C/C	G/G	EFFECT=INTRON	SNPEFF_FUNCTIONAL_CLASS=NONE	MODIFIER	Prupe.2G045900
Pp02	5235867	G	G/G	G/G	G/G	A/A	G/G	G/G	G/G	A/A	EFFECT=INTRON	SNPEFF_FUNCTIONAL_CLASS=NONE	MODIFIER	Prupe.2G045900
Pp02	5235992	C	C/C	C/C	C/C	G/G	C/C	C/C	C/C	G/G	EFFECT=INTRON	SNPEFF_FUNCTIONAL_CLASS=NONE	MODIFIER	Prupe.2G045900
Pp02	5236019	T	C/C	T/T	T/T	T/T	T/T	T/T	T/T	T/T	EFFECT=INTRON	SNPEFF_FUNCTIONAL_CLASS=NONE	MODIFIER	Prupe.2G045900
Pp02	5236024	C	T/T	C/C	C/C	C/C	C/C	C/C	C/C	C/C	EFFECT=INTRON	SNPEFF_FUNCTIONAL_CLASS=NONE	MODIFIER	Prupe.2G045900
Pp02	5236039	C	T/T	C/C	C/C	C/C	C/C	C/C	C/C	C/C	EFFECT=INTRON	SNPEFF_FUNCTIONAL_CLASS=NONE	MODIFIER	Prupe.2G045900
Pp02	5236180	C	C/C	C/C	C/C	G/G	C/C	C/C	C/C	G/G	EFFECT=INTRON	SNPEFF_FUNCTIONAL_CLASS=NONE	MODIFIER	Prupe.2G045900
Pp02	5236182	G	A/A	G/G	A/A	T/T	G/G	G/G	A/A	T/T	EFFECT=INTRON	SNPEFF_FUNCTIONAL_CLASS=NONE	MODIFIER	Prupe.2G045900
Pp02	5236193	A	G/G	A/A	A/A	A/A	A/A	A/A	A/A	A/A	EFFECT=INTRON	SNPEFF_FUNCTIONAL_CLASS=NONE	MODIFIER	Prupe.2G045900
Pp02	5236303	A	C/C	A/A	A/A	A/A	A/A	A/A	A/A	A/A	EFFECT=INTRON	SNPEFF_FUNCTIONAL_CLASS=NONE	MODIFIER	Prupe.2G045900
Pp02	5236305	T	C/C	T/T	T/T	T/T	T/T	T/T	T/T	T/T	EFFECT=INTRON	SNPEFF_FUNCTIONAL_CLASS=NONE	MODIFIER	Prupe.2G045900
Pp02	5236374	T	T/T	T/T	T/T	C/C	T/T	T/T	T/T	C/C	EFFECT=INTRON	SNPEFF_FUNCTIONAL_CLASS=NONE	MODIFIER	Prupe.2G045900
Pp02	5236384	A	ACACTTACTGATGTCTTT/ACACTTACTGATGTCTTT	A/A	A/A	ACACTTACTGATGTCTTT/ACACTTACTGATGTCTTT	A/A	A/A	A/A	./.	EFFECT=INTRON	SNPEFF_FUNCTIONAL_CLASS=NONE	MODIFIER	Prupe.2G045900
Pp02	5236386	T	T/T	T/T	T/T	./.	T/T	T/T	T/T	C/C	EFFECT=INTRON	SNPEFF_FUNCTIONAL_CLASS=NONE	MODIFIER	Prupe.2G045900
Pp02	5236616	G	G/G	G/G	G/G	A/A	G/G	G/G	G/G	G/A	EFFECT=INTRON	SNPEFF_FUNCTIONAL_CLASS=NONE	MODIFIER	Prupe.2G045900
Pp02	5236638	G	G/G	G/G	G/G	A/A	G/G	G/G	G/G	A/A	EFFECT=INTRON	SNPEFF_FUNCTIONAL_CLASS=NONE	MODIFIER	Prupe.2G045900
Pp02	5236755	C	A/A	C/C	A/A	A/A	C/C	C/A	A/A	A/A	EFFECT=INTRON	SNPEFF_FUNCTIONAL_CLASS=NONE	MODIFIER	Prupe.2G045900
Pp02	5236798	A	A/A	A/A	G/G	A/A	A/A	A/A	G/G	A/A	EFFECT=INTRON	SNPEFF_FUNCTIONAL_CLASS=NONE	MODIFIER	Prupe.2G045900
Pp02	5236812	T	T/T	T/T	T/T	G/G	T/T	T/T	T/T	G/G	EFFECT=INTRON	SNPEFF_FUNCTIONAL_CLASS=NONE	MODIFIER	Prupe.2G045900
Pp02	5236986	G	G/G	G/G	T/T	G/G	G/G	G/G	./.	./.	EFFECT=INTRON	SNPEFF_FUNCTIONAL_CLASS=NONE	MODIFIER	Prupe.2G045900
Pp02	5237069	G	G/G	G/G	G/G	T/T	G/G	G/G	G/G	T/T	EFFECT=INTRON	SNPEFF_FUNCTIONAL_CLASS=NONE	MODIFIER	Prupe.2G045900
Pp02	5237128	A	A/A	A/A	G/G	A/A	A/A	A/A	G/G	A/A	EFFECT=INTRON	SNPEFF_FUNCTIONAL_CLASS=NONE	MODIFIER	Prupe.2G045900
Pp02	5237190	G	T/T	G/G	T/T	T/T	G/G	G/G	T/T	T/T	EFFECT=INTRON	SNPEFF_FUNCTIONAL_CLASS=NONE	MODIFIER	Prupe.2G045900
Pp02	5237320	A	C/C	A/A	A/A	A/A	A/A	A/A	A/A	A/A	AMINO_ACID_CHANGE=Q444P	NON_SYNONYMOUS_CODING	MODERATE	Prupe.2G045900
Pp02	5237353	A	G/G	A/A	A/A	G/G	A/A	A/A	A/A	./.	AMINO_ACID_CHANGE=N455S	NON_SYNONYMOUS_CODING	MODERATE	Prupe.2G045900
Pp02	5237506	T	C/C	T/T	T/T	C/C	T/T	T/T	T/T	./.	EFFECT=INTRON	SNPEFF_FUNCTIONAL_CLASS=NONE	MODIFIER	Prupe.2G045900
Pp02	5237552	A	A/A	A/A	A/A	G/G	A/A	A/A	A/A	G/G	EFFECT=INTRON	SNPEFF_FUNCTIONAL_CLASS=NONE	MODIFIER	Prupe.2G045900
Pp02	5237554	T	C/C	T/T	T/T	T/T	T/T	T/T	T/T	T/T	EFFECT=INTRON	SNPEFF_FUNCTIONAL_CLASS=NONE	MODIFIER	Prupe.2G045900
Pp02	5237647	C	T/T	C/C	T/T	T/T	C/C	C/C	T/T	T/T	EFFECT=INTRON	SNPEFF_FUNCTIONAL_CLASS=NONE	MODIFIER	Prupe.2G045900
Pp02	5237723	A	G/G	A/A	G/G	G/G	A/A	A/A	G/G	./.	EFFECT=INTRON	SNPEFF_FUNCTIONAL_CLASS=NONE	MODIFIER	Prupe.2G045900
Pp02	5237747	T	T/T	T/T	T/T	C/C	T/T	T/T	T/T	./.	EFFECT=INTRON	SNPEFF_FUNCTIONAL_CLASS=NONE	MODIFIER	Prupe.2G045900
Pp02	5237754	C	C/C	C/C	T/T	C/C	C/C	C/C	T/T	C/C	EFFECT=INTRON	SNPEFF_FUNCTIONAL_CLASS=NONE	MODIFIER	Prupe.2G045900
Pp02	5237806	T	G/G	T/T	G/G	G/G	T/T	T/T	G/G	./.	EFFECT=INTRON	SNPEFF_FUNCTIONAL_CLASS=NONE	MODIFIER	Prupe.2G045900
Pp02	5237817	C	G/G	C/C	C/C	G/G	C/C	C/C	C/C	./.	EFFECT=INTRON	SNPEFF_FUNCTIONAL_CLASS=NONE	MODIFIER	Prupe.2G045900
Pp02	5237905	T	T/T	T/T	T/T	A/A	T/T	T/T	T/T	A/A	EFFECT=INTRON	SNPEFF_FUNCTIONAL_CLASS=NONE	MODIFIER	Prupe.2G045900
Pp02	5237954	C	T/T	C/C	C/C	C/C	C/C	C/C	C/C	C/C	AMINO_ACID_CHANGE=S495F	NON_SYNONYMOUS_CODING	MODERATE	Prupe.2G045900
Pp02	5238013	C	C/C	C/C	C/C	T/T	C/C	C/C	C/C	./.	AMINO_ACID_CHANGE=H515Y	NON_SYNONYMOUS_CODING	MODERATE	Prupe.2G045900
Pp02	5238014	A	G/G	A/A	G/G	G/G	A/A	A/A	G/G	./.	AMINO_ACID_CHANGE=H515R	NON_SYNONYMOUS_CODING	MODERATE	Prupe.2G045900
Pp02	5238076	A	G/G	A/A	G/G	G/G	A/A	A/A	G/G	G/G	AMINO_ACID_CHANGE=K536E	NON_SYNONYMOUS_CODING	MODERATE	Prupe.2G045900
Pp02	5238177	C	T/T	C/C	C/C	C/C	C/C	C/C	C/C	C/C	EFFECT=INTRON	SNPEFF_FUNCTIONAL_CLASS=NONE	MODIFIER	Prupe.2G045900
Pp02	5238204	T	A/A	T/T	T/T	A/A	T/T	T/T	T/T	A/A	EFFECT=INTRON	SNPEFF_FUNCTIONAL_CLASS=NONE	MODIFIER	Prupe.2G045900
Pp02	5238210	C	A/A	C/C	A/A	A/A	C/C	C/C	A/A	A/A	EFFECT=INTRON	SNPEFF_FUNCTIONAL_CLASS=NONE	MODIFIER	Prupe.2G045900
Pp02	5238236	A	T/T	A/A	A/A	A/A	A/A	A/A	A/A	A/A	EFFECT=INTRON	SNPEFF_FUNCTIONAL_CLASS=NONE	MODIFIER	Prupe.2G045900
Pp02	5238290	A	A/A	A/A	A/A	T/T	A/A	A/A	A/A	T/T	EFFECT=INTRON	SNPEFF_FUNCTIONAL_CLASS=NONE	MODIFIER	Prupe.2G045900
Pp02	5238434	T	T/T	T/T	T/T	C/C	T/T	T/T	T/T	./.	EFFECT=INTRON	SNPEFF_FUNCTIONAL_CLASS=NONE	MODIFIER	Prupe.2G045900
Pp02	5238523	CATT	CATT/CATT	CATT/CATT	C/C	CATT/CATT	CATT/CATT	CATT/CATT	C/C	CATT/CATT	EFFECT=INTRON	SNPEFF_FUNCTIONAL_CLASS=NONE	MODIFIER	Prupe.2G045900
Pp02	5238539	C	T/T	C/C	T/T	T/T	C/C	C/C	T/T	T/T	EFFECT=INTRON	SNPEFF_FUNCTIONAL_CLASS=NONE	MODIFIER	Prupe.2G045900
Pp02	5238548	A	AAAAT/AAAAT	A/A	A/A	A/A	A/A	A/A	A/A	A/A	EFFECT=INTRON	SNPEFF_FUNCTIONAL_CLASS=NONE	MODIFIER	Prupe.2G045900
Pp02	5238549	A	./.	A/A	A/A	AT/AT	A/A	A/A	A/A	AT/AT	EFFECT=INTRON	SNPEFF_FUNCTIONAL_CLASS=NONE	MODIFIER	Prupe.2G045900
Pp02	5238552	A	A/A	A/A	A/A	AAAAAAT/AAAAAAT	A/A	A/A	A/A	AAAAAAT/AAAAAAT	EFFECT=INTRON	SNPEFF_FUNCTIONAL_CLASS=NONE	MODIFIER	Prupe.2G045900
Pp02	5238586	C	C/C	C/C	C/T	C/C	C/C	C/C	C/C	C/C	EFFECT=INTRON	SNPEFF_FUNCTIONAL_CLASS=NONE	MODIFIER	Prupe.2G045900
Pp02	5238597	C	C/C	C/C	C/T	C/C	C/C	C/C	C/C	C/C	EFFECT=INTRON	SNPEFF_FUNCTIONAL_CLASS=NONE	MODIFIER	Prupe.2G045900
Pp02	5238598	A	A/A	A/A	A/G	A/A	A/A	A/A	A/A	A/A	EFFECT=INTRON	SNPEFF_FUNCTIONAL_CLASS=NONE	MODIFIER	Prupe.2G045900
Pp02	5238616	A	A/T	A/A	A/T	A/A	A/A	A/A	A/A	A/A	EFFECT=INTRON	SNPEFF_FUNCTIONAL_CLASS=NONE	MODIFIER	Prupe.2G045900
Pp02	5238621	A	A/G	A/A	A/G	A/A	A/A	A/A	A/A	A/A	EFFECT=INTRON	SNPEFF_FUNCTIONAL_CLASS=NONE	MODIFIER	Prupe.2G045900
Pp02	5238632	T	T/T	T/T	T/A	T/T	T/T	T/T	T/T	T/T	EFFECT=INTRON	SNPEFF_FUNCTIONAL_CLASS=NONE	MODIFIER	Prupe.2G045900
Pp02	5238633	T	T/T	T/T	T/T	G/G	T/T	T/T	T/T	G/G	EFFECT=INTRON	SNPEFF_FUNCTIONAL_CLASS=NONE	MODIFIER	Prupe.2G045900
Pp02	5238642	G	G/G	G/G	G/G	T/T	G/G	G/G	G/G	T/T	EFFECT=INTRON	SNPEFF_FUNCTIONAL_CLASS=NONE	MODIFIER	Prupe.2G045900
Pp02	5238643	A	A/T	A/A	A/T	A/A	A/A	A/A	A/A	A/A	EFFECT=INTRON	SNPEFF_FUNCTIONAL_CLASS=NONE	MODIFIER	Prupe.2G045900
Pp02	5238646	T	T/A	T/T	T/A	T/T	T/T	T/T	T/T	T/T	EFFECT=INTRON	SNPEFF_FUNCTIONAL_CLASS=NONE	MODIFIER	Prupe.2G045900
Pp02	5238650	C	C/C	C/C	C/C	G/G	C/C	C/C	C/C	G/G	EFFECT=INTRON	SNPEFF_FUNCTIONAL_CLASS=NONE	MODIFIER	Prupe.2G045900
Pp02	5238651	A	A/A	A/A	A/G	A/A	A/A	A/A	G/G	A/A	EFFECT=INTRON	SNPEFF_FUNCTIONAL_CLASS=NONE	MODIFIER	Prupe.2G045900
Pp02	5238654	G	G/A	G/G	G/A	G/G	G/G	G/G	G/G	G/G	EFFECT=INTRON	SNPEFF_FUNCTIONAL_CLASS=NONE	MODIFIER	Prupe.2G045900
Pp02	5238660	GT	GT/G	GT/GT	GT/G	GT/GT	GT/GT	GT/GT	GT/GT	GT/GT	EFFECT=INTRON	SNPEFF_FUNCTIONAL_CLASS=NONE	MODIFIER	Prupe.2G045900
Pp02	5238666	A	A/T	A/A	A/T	A/A	A/A	A/A	A/A	A/A	EFFECT=INTRON	SNPEFF_FUNCTIONAL_CLASS=NONE	MODIFIER	Prupe.2G045900
Pp02	5238670	A	A/T	A/A	A/T	A/A	A/A	A/A	A/A	A/A	EFFECT=INTRON	SNPEFF_FUNCTIONAL_CLASS=NONE	MODIFIER	Prupe.2G045900
Pp02	5238719	G	G/G	G/G	G/G	A/A	G/G	G/G	G/G	A/A	EFFECT=INTRON	SNPEFF_FUNCTIONAL_CLASS=NONE	MODIFIER	Prupe.2G045900
Pp02	5238795	T	T/T	T/T	T/T	A/A	T/T	T/T	T/T	A/A	EFFECT=INTRON	SNPEFF_FUNCTIONAL_CLASS=NONE	MODIFIER	Prupe.2G045900
Pp02	5238890	T	T/T	T/T	TG/TG	T/T	T/T	T/T	TG/TG	T/T	EFFECT=INTRON	SNPEFF_FUNCTIONAL_CLASS=NONE	MODIFIER	Prupe.2G045900
Pp02	5238910	A	A/A	A/A	A/A	C/C	A/A	A/A	./.	C/C	EFFECT=INTRON	SNPEFF_FUNCTIONAL_CLASS=NONE	MODIFIER	Prupe.2G045900
Pp02	5238921	G	G/A	G/G	G/G	G/G	G/G	G/G	./.	G/G	EFFECT=INTRON	SNPEFF_FUNCTIONAL_CLASS=NONE	MODIFIER	Prupe.2G045900
Pp02	5238933	C	C/T	C/C	C/T	C/C	C/C	C/C	./.	C/C	EFFECT=INTRON	SNPEFF_FUNCTIONAL_CLASS=NONE	MODIFIER	Prupe.2G045900
Pp02	5238940	C	C/T	C/C	C/T	C/T	C/C	C/T	C/C	C/C	EFFECT=INTRON	SNPEFF_FUNCTIONAL_CLASS=NONE	MODIFIER	Prupe.2G045900
Pp02	5238959	G	G/T	G/G	G/T	G/T	G/G	G/G	G/G	G/G	EFFECT=INTRON	SNPEFF_FUNCTIONAL_CLASS=NONE	MODIFIER	Prupe.2G045900
Pp02	5238962	T	T/T	T/T	T/T	T/C	T/T	T/T	T/T	C/C	EFFECT=INTRON	SNPEFF_FUNCTIONAL_CLASS=NONE	MODIFIER	Prupe.2G045900
Pp02	5238967	C	C/T	C/C	C/T	C/T	C/C	C/T	C/C	C/C	EFFECT=INTRON	SNPEFF_FUNCTIONAL_CLASS=NONE	MODIFIER	Prupe.2G045900
Pp02	5238978	C	C/C	C/C	C/C	C/A	C/C	C/C	C/C	C/C	EFFECT=INTRON	SNPEFF_FUNCTIONAL_CLASS=NONE	MODIFIER	Prupe.2G045900
Pp02	5238991	CT	CT/C	CT/CT	CT/C	CT/C	CT/CT	CT/CT	CT/CT	CT/CT	EFFECT=INTRON	SNPEFF_FUNCTIONAL_CLASS=NONE	MODIFIER	Prupe.2G045900
Pp02	5238993	T	T/C	T/T	T/C	T/C	T/T	T/T	T/T	T/T	EFFECT=INTRON	SNPEFF_FUNCTIONAL_CLASS=NONE	MODIFIER	Prupe.2G045900
Pp02	5238996	GTTAGTGGGTTT	GTTAGTGGGTTT/G	GTTAGTGGGTTT/GTTAGTGGGTTT	GTTAGTGGGTTT/G	GTTAGTGGGTTT/G	GTTAGTGGGTTT/GTTAGTGGGTTT	GTTAGTGGGTTT/GTTAGTGGGTTT	GTTAGTGGGTTT/GTTAGTGGGTTT	GTTAGTGGGTTT/GTTAGTGGGTTT	EFFECT=INTRON	SNPEFF_FUNCTIONAL_CLASS=NONE	MODIFIER	Prupe.2G045900
Pp02	5239010	GC	GC/G	GC/GC	GC/G	GC/G	GC/GC	GC/GC	GC/GC	GC/GC	EFFECT=INTRON	SNPEFF_FUNCTIONAL_CLASS=NONE	MODIFIER	Prupe.2G045900
Pp02	5239014	A	A/G	A/A	A/G	A/G	A/A	A/A	A/A	A/A	EFFECT=INTRON	SNPEFF_FUNCTIONAL_CLASS=NONE	MODIFIER	Prupe.2G045900
Pp02	5239029	TA	TA/TA	TA/TA	TA/T	TA/T	TA/TA	TA/TA	TA/TA	TA/TA	EFFECT=INTRON	SNPEFF_FUNCTIONAL_CLASS=NONE	MODIFIER	Prupe.2G045900
Pp02	5239049	A	A/G	A/A	A/A	A/A	A/A	A/A	A/A	A/A	EFFECT=INTRON	SNPEFF_FUNCTIONAL_CLASS=NONE	MODIFIER	Prupe.2G045900
Pp02	5239061	T	T/A	T/T	T/A	T/A	T/T	T/T	T/A	./.	EFFECT=INTRON	SNPEFF_FUNCTIONAL_CLASS=NONE	MODIFIER	Prupe.2G045900
Pp02	5239066	T	T/T	T/T	T/T	T/A	T/T	T/T	T/T	./.	EFFECT=INTRON	SNPEFF_FUNCTIONAL_CLASS=NONE	MODIFIER	Prupe.2G045900
Pp02	5239078	G	G/G	G/G	G/A	G/G	G/G	G/G	G/G	./.	EFFECT=INTRON	SNPEFF_FUNCTIONAL_CLASS=NONE	MODIFIER	Prupe.2G045900
Pp02	5239084	C	C/C	C/C	C/T	C/C	C/C	C/C	C/C	C/C	EFFECT=INTRON	SNPEFF_FUNCTIONAL_CLASS=NONE	MODIFIER	Prupe.2G045900
Pp02	5239093	T	T/T	T/T	T/TAA	T/T	T/T	T/T	T/T	T/T	EFFECT=INTRON	SNPEFF_FUNCTIONAL_CLASS=NONE	MODIFIER	Prupe.2G045900
Pp02	5239094	G	G/G	G/G	G/T	G/G	G/G	G/G	G/G	G/G	EFFECT=INTRON	SNPEFF_FUNCTIONAL_CLASS=NONE	MODIFIER	Prupe.2G045900
Pp02	5239095	T	T/T	T/T	T/T	C/C	T/T	T/T	T/T	./.	EFFECT=INTRON	SNPEFF_FUNCTIONAL_CLASS=NONE	MODIFIER	Prupe.2G045900
Pp02	5239099	G	./.	G/G	G/GTATTTTATTTTTTAT	G/G	G/G	G/G	G/G	G/G	EFFECT=INTRON	SNPEFF_FUNCTIONAL_CLASS=NONE	MODIFIER	Prupe.2G045900
Pp02	5239104	TGACA	./.	TGACA/TGACA	TGACA/T	TGACA/TGACA	TGACA/TGACA	TGACA/TGACA	TGACA/TGACA	TGACA/TGACA	EFFECT=INTRON	SNPEFF_FUNCTIONAL_CLASS=NONE	MODIFIER	Prupe.2G045900
Pp02	5239105	GACA	G/G	GACA/GACA	GACA/GACA	GACA/GACA	GACA/GACA	GACA/GACA	GACA/GACA	GACA/GACA	EFFECT=INTRON	SNPEFF_FUNCTIONAL_CLASS=NONE	MODIFIER	Prupe.2G045900
Pp02	5239110	C	./.	C/C	C/T	C/C	C/C	C/C	C/C	C/C	EFFECT=INTRON	SNPEFF_FUNCTIONAL_CLASS=NONE	MODIFIER	Prupe.2G045900
Pp02	5239118	G	./.	G/G	G/G	A/A	G/G	G/G	G/G	A/A	EFFECT=INTRON	SNPEFF_FUNCTIONAL_CLASS=NONE	MODIFIER	Prupe.2G045900
Pp02	5239200	T	A/A	T/T	T/T	T/T	T/T	T/T	T/T	T/T	EFFECT=INTRON	SNPEFF_FUNCTIONAL_CLASS=NONE	MODIFIER	Prupe.2G045900
Pp02	5239235	A	G/G	A/A	A/A	A/A	A/A	A/A	A/A	A/A	EFFECT=INTRON	SNPEFF_FUNCTIONAL_CLASS=NONE	MODIFIER	Prupe.2G045900
Pp02	5239258	A	T/T	A/A	A/A	A/A	A/A	A/A	A/A	A/A	EFFECT=INTRON	SNPEFF_FUNCTIONAL_CLASS=NONE	MODIFIER	Prupe.2G045900
Pp02	5239286	A	T/T	A/A	A/A	A/A	A/A	A/A	A/A	A/A	EFFECT=INTRON	SNPEFF_FUNCTIONAL_CLASS=NONE	MODIFIER	Prupe.2G045900
Pp02	5239309	T	T/T	T/T	T/T	A/A	T/T	T/T	T/T	./.	EFFECT=INTRON	SNPEFF_FUNCTIONAL_CLASS=NONE	MODIFIER	Prupe.2G045900
Pp02	5239333	G	A/A	G/G	G/G	A/A	G/G	G/G	G/G	./.	EFFECT=INTRON	SNPEFF_FUNCTIONAL_CLASS=NONE	MODIFIER	Prupe.2G045900
Pp02	5239341	T	T/T	T/T	T/T	G/G	T/T	T/T	T/T	G/G	EFFECT=INTRON	SNPEFF_FUNCTIONAL_CLASS=NONE	MODIFIER	Prupe.2G045900
Pp02	5239384	C	T/T	C/C	C/C	T/T	C/C	C/C	C/C	T/T	EFFECT=INTRON	SNPEFF_FUNCTIONAL_CLASS=NONE	MODIFIER	Prupe.2G045900
Pp02	5239392	A	C/C	A/A	A/A	C/C	A/A	A/A	A/A	C/C	EFFECT=INTRON	SNPEFF_FUNCTIONAL_CLASS=NONE	MODIFIER	Prupe.2G045900
Pp02	5239415	A	G/G	A/A	A/A	G/G	A/A	A/A	A/A	./.	EFFECT=INTRON	SNPEFF_FUNCTIONAL_CLASS=NONE	MODIFIER	Prupe.2G045900
Pp02	5239467	A	A/A	A/A	A/A	ATATCTTG/ATATCTTG	A/A	A/A	A/A	ATATCTTG/ATATCTTG	EFFECT=INTRON	SNPEFF_FUNCTIONAL_CLASS=NONE	MODIFIER	Prupe.2G045900
Pp02	5239489	T	T/T	T/T	T/A	T/T	T/T	T/T	T/T	./.	EFFECT=INTRON	SNPEFF_FUNCTIONAL_CLASS=NONE	MODIFIER	Prupe.2G045900
Pp02	5239490	T	T/T	T/T	T/A	T/T	T/T	T/T	T/T	./.	EFFECT=INTRON	SNPEFF_FUNCTIONAL_CLASS=NONE	MODIFIER	Prupe.2G045900
Pp02	5239520	G	G/A	G/G	G/A	G/G	G/G	G/G	G/G	G/G	AMINO_ACID_CHANGE=G544R	NON_SYNONYMOUS_CODING	MODERATE	Prupe.2G045900
Pp02	5239544	T	T/C	T/T	T/C	T/T	T/T	T/T	T/T	./.	AMINO_ACID_CHANGE=S552P	NON_SYNONYMOUS_CODING	MODERATE	Prupe.2G045900
Pp02	5239562	G	G/C	G/G	G/C	G/G	G/G	G/G	G/G	./.	AMINO_ACID_CHANGE=E558Q	NON_SYNONYMOUS_CODING	MODERATE	Prupe.2G045900
Pp02	5239564	G	G/T	G/G	G/T	G/G	G/G	G/G	G/G	G/G	AMINO_ACID_CHANGE=E558D	NON_SYNONYMOUS_CODING	MODERATE	Prupe.2G045900
Pp02	5239595	A	A/A	A/A	A/A	C/C	A/A	A/A	A/A	C/C	AMINO_ACID_CHANGE=K569Q	NON_SYNONYMOUS_CODING	MODERATE	Prupe.2G045900
Pp02	5239683	G	G/T	G/G	G/G	G/G	G/G	G/G	G/G	G/G	EFFECT=UTR_3_PRIME	SNPEFF_FUNCTIONAL_CLASS=NONE	MODIFIER	Prupe.2G045900
Pp02	5239897	A	A/A	A/A	A/A	A/T	A/A	A/A	A/A	T/T	EFFECT=UTR_3_PRIME	SNPEFF_FUNCTIONAL_CLASS=NONE	MODIFIER	Prupe.2G045900
Pp02	5239899	C	C/C	C/C	C/C	G/G	C/C	C/C	C/C	G/G	EFFECT=UTR_3_PRIME	SNPEFF_FUNCTIONAL_CLASS=NONE	MODIFIER	Prupe.2G045900
Pp02	5239907	C	C/C	C/C	T/T	C/C	C/C	C/C	T/T	./.	EFFECT=UTR_3_PRIME	SNPEFF_FUNCTIONAL_CLASS=NONE	MODIFIER	Prupe.2G045900
Pp02	5239970	A	A/A	A/A	A/A	A/G	A/A	A/A	A/A	A/G	EFFECT=UTR_3_PRIME	SNPEFF_FUNCTIONAL_CLASS=NONE	MODIFIER	Prupe.2G045900
Pp02	5239987	T	T/T	T/T	T/T	T/A	T/T	T/T	T/T	T/T	EFFECT=UTR_3_PRIME	SNPEFF_FUNCTIONAL_CLASS=NONE	MODIFIER	Prupe.2G045900
Pp02	5240008	G	GATGCACCCCATA/GATGCACCCCATA	G/G	GATGCACCCCATA/GATGCACCCCATA	GATGCACCCCATA/GATGCACCCCATA	G/G	G/G	./.	GATGCACCCCATA/GATGCACCCCATA	EFFECT=UTR_3_PRIME	SNPEFF_FUNCTIONAL_CLASS=NONE	MODIFIER	Prupe.2G045900
Pp02	5240011	T	./.	T/T	./.	./.	T/T	T/T	C/C	T/T	EFFECT=UTR_3_PRIME	SNPEFF_FUNCTIONAL_CLASS=NONE	MODIFIER	Prupe.2G045900
Pp02	5240026	C	G/G	C/C	G/G	G/G	C/C	C/C	./.	./.	EFFECT=UTR_3_PRIME	SNPEFF_FUNCTIONAL_CLASS=NONE	MODIFIER	Prupe.2G045900
Pp02	5240033	C	T/T	C/C	T/T	T/T	C/C	C/C	./.	./.	EFFECT=UTR_3_PRIME	SNPEFF_FUNCTIONAL_CLASS=NONE	MODIFIER	Prupe.2G045900
Pp02	5240049	T	A/A	T/T	A/A	A/A	T/T	T/T	./.	./.	EFFECT=UTR_3_PRIME	SNPEFF_FUNCTIONAL_CLASS=NONE	MODIFIER	Prupe.2G045900
Pp02	5240050	A	T/T	A/A	T/T	T/T	A/A	A/A	./.	./.	EFFECT=UTR_3_PRIME	SNPEFF_FUNCTIONAL_CLASS=NONE	MODIFIER	Prupe.2G045900
Pp02	5240132	T	./.	T/T	A/A	T/T	T/T	T/T	A/A	T/T	EFFECT=UTR_3_PRIME	SNPEFF_FUNCTIONAL_CLASS=NONE	MODIFIER	Prupe.2G045900
Pp02	5254016	A	A/T	A/A	./.	./.	A/A	A/A	T/T	./.	EFFECT=UTR_5_PRIME	SNPEFF_FUNCTIONAL_CLASS=NONE	MODIFIER	Prupe.2G046000
Pp02	5254017	A	A/G	A/A	./.	./.	A/A	A/A	G/G	./.	EFFECT=UTR_5_PRIME	SNPEFF_FUNCTIONAL_CLASS=NONE	MODIFIER	Prupe.2G046000
Pp02	5254065	C	C/T	C/C	./.	T/T	C/C	C/C	./.	./.	EFFECT=UTR_5_PRIME	SNPEFF_FUNCTIONAL_CLASS=NONE	MODIFIER	Prupe.2G046000
Pp02	5254074	C	C/C	C/C	./.	T/T	C/C	C/C	./.	./.	EFFECT=UTR_5_PRIME	SNPEFF_FUNCTIONAL_CLASS=NONE	MODIFIER	Prupe.2G046000
Pp02	5254088	C	C/C	C/C	./.	A/A	C/C	C/C	./.	./.	EFFECT=UTR_5_PRIME	SNPEFF_FUNCTIONAL_CLASS=NONE	MODIFIER	Prupe.2G046000
Pp02	5254099	A	A/A	A/A	./.	G/G	A/A	A/A	./.	./.	EFFECT=UTR_5_PRIME	SNPEFF_FUNCTIONAL_CLASS=NONE	MODIFIER	Prupe.2G046000
Pp02	5254105	A	A/A	A/A	./.	G/G	A/A	A/A	./.	./.	EFFECT=UTR_5_PRIME	SNPEFF_FUNCTIONAL_CLASS=NONE	MODIFIER	Prupe.2G046000
Pp02	5254170	A	G/G	A/A	./.	./.	A/A	A/A	./.	./.	AMINO_ACID_CHANGE=S21G	NON_SYNONYMOUS_CODING	MODERATE	Prupe.2G046000
Pp02	5254186	G	T/T	G/G	./.	G/G	G/G	G/G	./.	./.	AMINO_ACID_CHANGE=R26M	NON_SYNONYMOUS_CODING	MODERATE	Prupe.2G046000
Pp02	5254201	G	A/A	G/G	./.	G/G	G/G	G/G	./.	./.	AMINO_ACID_CHANGE=G31E	NON_SYNONYMOUS_CODING	MODERATE	Prupe.2G046000
Pp02	5254300	T	C/C	T/T	./.	C/C	T/T	T/T	./.	./.	AMINO_ACID_CHANGE=I64T	NON_SYNONYMOUS_CODING	MODERATE	Prupe.2G046000
Pp02	5254374	G	G/G	G/G	./.	./.	G/G	G/G	T/T	./.	AMINO_ACID_CHANGE=A89S	NON_SYNONYMOUS_CODING	MODERATE	Prupe.2G046000
Pp02	5254423	T	G/G	T/T	./.	./.	T/T	T/T	G/G	./.	AMINO_ACID_CHANGE=L105W	NON_SYNONYMOUS_CODING	MODERATE	Prupe.2G046000
Pp02	5254471	G	G/G	G/G	./.	./.	G/G	G/G	./.	C/C	AMINO_ACID_CHANGE=G121A	NON_SYNONYMOUS_CODING	MODERATE	Prupe.2G046000
Pp02	5254558	A	A/A	A/A	./.	A/A	A/A	A/A	G/G	A/A	AMINO_ACID_CHANGE=K150R	NON_SYNONYMOUS_CODING	MODERATE	Prupe.2G046000
Pp02	5254560	A	G/G	A/A	./.	A/A	A/A	A/A	A/A	A/A	AMINO_ACID_CHANGE=I151V	NON_SYNONYMOUS_CODING	MODERATE	Prupe.2G046000
Pp02	5254567	G	A/A	G/G	./.	./.	G/G	G/G	A/A	A/A	AMINO_ACID_CHANGE=R153Q	NON_SYNONYMOUS_CODING	MODERATE	Prupe.2G046000
Pp02	5254751	C	C/C	C/C	C/C	C/C	C/C	C/C	A/A	A/A	AMINO_ACID_CHANGE=D214E	NON_SYNONYMOUS_CODING	MODERATE	Prupe.2G046000
Pp02	5254752	A	A/G	A/A	A/A	A/A	A/A	A/A	A/A	A/A	AMINO_ACID_CHANGE=K215E	NON_SYNONYMOUS_CODING	MODERATE	Prupe.2G046000
Pp02	5254755	G	G/T	G/G	T/T	G/G	G/G	G/G	G/G	G/G	AMINO_ACID_CHANGE=V216L	NON_SYNONYMOUS_CODING	MODERATE	Prupe.2G046000
Pp02	5254761	G	G/A	G/G	G/G	G/G	G/G	G/G	G/G	G/G	AMINO_ACID_CHANGE=E218K	NON_SYNONYMOUS_CODING	MODERATE	Prupe.2G046000
Pp02	5254799	A	A/T	A/A	T/T	A/A	A/A	A/A	./.	A/A	AMINO_ACID_CHANGE=E230D	NON_SYNONYMOUS_CODING	MODERATE	Prupe.2G046000
Pp02	5254801	A	A/A	A/A	A/A	A/A	A/A	A/A	./.	A/C	AMINO_ACID_CHANGE=D231A	NON_SYNONYMOUS_CODING	MODERATE	Prupe.2G046000
Pp02	5254813	C	C/T	C/C	T/T	C/C	C/C	C/C	./.	C/C	AMINO_ACID_CHANGE=T235I	NON_SYNONYMOUS_CODING	MODERATE	Prupe.2G046000
Pp02	5254845	A	A/G	A/A	A/A	A/A	A/A	A/A	./.	A/A	AMINO_ACID_CHANGE=S246G	NON_SYNONYMOUS_CODING	MODERATE	Prupe.2G046000
Pp02	5254852	A	A/C	A/A	A/A	A/A	A/A	A/A	./.	A/A	AMINO_ACID_CHANGE=K248T	NON_SYNONYMOUS_CODING	MODERATE	Prupe.2G046000
Pp02	5254876	G	A/A	G/G	G/G	G/G	G/G	G/G	./.	./.	AMINO_ACID_CHANGE=S256N	NON_SYNONYMOUS_CODING	MODERATE	Prupe.2G046000
Pp02	5254879	G	T/T	G/G	./.	T/T	G/G	G/G	./.	./.	AMINO_ACID_CHANGE=C257F	NON_SYNONYMOUS_CODING	MODERATE	Prupe.2G046000
Pp02	5254941	C	C/G	C/C	G/G	C/C	C/C	C/C	./.	C/C	AMINO_ACID_CHANGE=L278V	NON_SYNONYMOUS_CODING	MODERATE	Prupe.2G046000
Pp02	5255034	A	A/G	A/A	A/A	A/A	A/A	A/A	A/A	A/A	AMINO_ACID_CHANGE=K309E	NON_SYNONYMOUS_CODING	MODERATE	Prupe.2G046000
Pp02	5255052	G	G/A	G/G	A/A	G/G	G/G	G/G	./.	./.	AMINO_ACID_CHANGE=V315M	NON_SYNONYMOUS_CODING	MODERATE	Prupe.2G046000
Pp02	5255061	G	G/G	G/G	A/A	G/G	G/G	G/G	./.	./.	AMINO_ACID_CHANGE=V318I	NON_SYNONYMOUS_CODING	MODERATE	Prupe.2G046000
Pp02	5255074	A	A/T	A/A	T/T	T/T	A/A	A/A	./.	./.	AMINO_ACID_CHANGE=Y322F	NON_SYNONYMOUS_CODING	MODERATE	Prupe.2G046000
Pp02	5255079	G	G/A	G/G	G/G	G/G	G/G	G/G	G/G	./.	AMINO_ACID_CHANGE=E324K	NON_SYNONYMOUS_CODING	MODERATE	Prupe.2G046000
Pp02	5255083	A	A/T	A/A	A/A	A/A	A/A	A/A	A/A	./.	AMINO_ACID_CHANGE=Q325L	NON_SYNONYMOUS_CODING	MODERATE	Prupe.2G046000
Pp02	5255091	G	G/G	G/G	G/G	G/A	G/G	G/G	G/G	./.	AMINO_ACID_CHANGE=D328N	NON_SYNONYMOUS_CODING	MODERATE	Prupe.2G046000
Pp02	5255093	T	T/T	T/T	T/T	T/G	T/T	T/T	T/T	./.	AMINO_ACID_CHANGE=D328E	NON_SYNONYMOUS_CODING	MODERATE	Prupe.2G046000
Pp02	5255152	A	A/A	A/A	A/G	A/A	A/A	A/A	A/A	A/A	AMINO_ACID_CHANGE=H348R	NON_SYNONYMOUS_CODING	MODERATE	Prupe.2G046000
Pp02	5255159	G	G/G	G/G	G/T	G/G	G/G	G/G	G/G	G/G	AMINO_ACID_CHANGE=E350D	NON_SYNONYMOUS_CODING	MODERATE	Prupe.2G046000
Pp02	5255244	G	A/A	G/G	A/A	A/A	G/G	G/A	./.	./.	AMINO_ACID_CHANGE=D379N	NON_SYNONYMOUS_CODING	MODERATE	Prupe.2G046000
Pp02	5255254	A	A/A	A/A	A/A	T/T	A/A	A/A	A/A	A/A	AMINO_ACID_CHANGE=Y382F	NON_SYNONYMOUS_CODING	MODERATE	Prupe.2G046000
Pp02	5255257	A	A/A	A/A	A/A	A/G	A/A	A/A	A/A	A/A	AMINO_ACID_CHANGE=E383G	NON_SYNONYMOUS_CODING	MODERATE	Prupe.2G046000
Pp02	5255321	G	G/T	G/G	G/T	T/T	G/G	G/T	G/G	./.	AMINO_ACID_CHANGE=M404I	NON_SYNONYMOUS_CODING	MODERATE	Prupe.2G046000
Pp02	5255342	C	C/C	C/C	C/C	G/G	C/C	C/C	C/C	C/C	AMINO_ACID_CHANGE=Y411*	STOP_GAINED	HIGH	Prupe.2G046000
Pp02	5255343	C	C/C	C/C	C/C	T/T	C/C	C/C	C/C	./.	AMINO_ACID_CHANGE=H412Y	NON_SYNONYMOUS_CODING	MODERATE	Prupe.2G046000
Pp02	5255344	A	A/A	A/A	A/A	A/A	A/A	A/A	A/A	./.	AMINO_ACID_CHANGE=H412R	NON_SYNONYMOUS_CODING	MODERATE	Prupe.2G046000
Pp02	5255368	A	G/G	A/A	A/G	G/G	A/A	A/G	A/A	G/G	AMINO_ACID_CHANGE=Q420R	NON_SYNONYMOUS_CODING	MODERATE	Prupe.2G046000
Pp02	5255395	C	C/A	C/C	C/A	C/C	C/C	C/C	C/C	C/C	AMINO_ACID_CHANGE=P429Q	NON_SYNONYMOUS_CODING	MODERATE	Prupe.2G046000
Pp02	5255403	T	T/C	T/T	T/C	T/T	T/T	T/T	T/T	T/T	AMINO_ACID_CHANGE=Y432H	NON_SYNONYMOUS_CODING	MODERATE	Prupe.2G046000
Pp02	5255406	G	G/A	G/G	G/G	A/A	G/G	G/G	G/G	G/A	AMINO_ACID_CHANGE=E433K	NON_SYNONYMOUS_CODING	MODERATE	Prupe.2G046000
Pp02	5255524	A	G/G	A/A	G/G	./.	A/A	A/A	./.	./.	AMINO_ACID_CHANGE=Q472R	NON_SYNONYMOUS_CODING	MODERATE	Prupe.2G046000
Pp02	5255548	C	C/A	C/C	C/A	./.	C/C	C/C	C/C	./.	AMINO_ACID_CHANGE=T480N	NON_SYNONYMOUS_CODING	MODERATE	Prupe.2G046000
Pp02	5255550	T	T/G	T/T	T/G	./.	T/T	T/T	T/T	./.	AMINO_ACID_CHANGE=F481V	NON_SYNONYMOUS_CODING	MODERATE	Prupe.2G046000
Pp02	5255551	T	T/G	T/T	T/G	./.	T/T	T/T	T/T	./.	AMINO_ACID_CHANGE=F481C	NON_SYNONYMOUS_CODING	MODERATE	Prupe.2G046000
Pp02	5255552	T	T/G	T/T	T/G	./.	T/T	T/T	T/T	./.	AMINO_ACID_CHANGE=F481L	NON_SYNONYMOUS_CODING	MODERATE	Prupe.2G046000
Pp02	5255601	C	C/G	C/C	C/G	./.	C/C	C/C	C/G	G/G	AMINO_ACID_CHANGE=L498V	NON_SYNONYMOUS_CODING	MODERATE	Prupe.2G046000
Pp02	5255604	T	T/T	T/T	T/T	./.	T/T	T/T	T/T	G/G	AMINO_ACID_CHANGE=S499A	NON_SYNONYMOUS_CODING	MODERATE	Prupe.2G046000
Pp02	5255608	A	A/A	A/A	A/A	./.	A/A	A/A	A/A	G/G	AMINO_ACID_CHANGE=K500R	NON_SYNONYMOUS_CODING	MODERATE	Prupe.2G046000
Pp02	5255614	C	C/T	C/C	C/T	./.	C/C	C/C	C/T	C/C	AMINO_ACID_CHANGE=S502F	NON_SYNONYMOUS_CODING	MODERATE	Prupe.2G046000
Pp02	5255617	G	G/A	G/G	G/G	./.	G/G	G/G	G/G	G/G	AMINO_ACID_CHANGE=C503Y	NON_SYNONYMOUS_CODING	MODERATE	Prupe.2G046000
Pp02	5255644	A	A/G	A/A	A/G	A/A	A/A	A/A	A/G	A/A	AMINO_ACID_CHANGE=H512R	NON_SYNONYMOUS_CODING	MODERATE	Prupe.2G046000
Pp02	5255684	T	T/A	T/T	T/A	./.	T/T	T/T	T/T	./.	AMINO_ACID_CHANGE=S525R	NON_SYNONYMOUS_CODING	MODERATE	Prupe.2G046000
Pp02	5255685	G	G/A	G/G	G/A	G/G	G/G	G/G	A/A	./.	AMINO_ACID_CHANGE=G526R	NON_SYNONYMOUS_CODING	MODERATE	Prupe.2G046000
Pp02	5255755	T	T/C	T/T	T/*	T/T	T/T	T/T	*/*	T/T	AMINO_ACID_CHANGE=L549P	NON_SYNONYMOUS_CODING	MODERATE	Prupe.2G046000
Pp02	5255757	G	G/A	G/G	G/A	G/G	G/G	G/G	./.	G/G	AMINO_ACID_CHANGE=G550R	NON_SYNONYMOUS_CODING	MODERATE	Prupe.2G046000
Pp02	5255758	G	G/T	G/G	G/T	G/G	G/G	G/G	T/T	G/G	AMINO_ACID_CHANGE=G550V	NON_SYNONYMOUS_CODING	MODERATE	Prupe.2G046000
Pp02	5255766	A	A/T	A/A	A/T	A/A	A/A	A/A	A/A	A/A	AMINO_ACID_CHANGE=R553W	NON_SYNONYMOUS_CODING	MODERATE	Prupe.2G046000
Pp02	5255767	G	G/T	G/G	G/T	G/G	G/G	G/G	T/T	G/G	AMINO_ACID_CHANGE=R553M	NON_SYNONYMOUS_CODING	MODERATE	Prupe.2G046000
Pp02	5255770	G	G/A	G/G	G/A	G/G	G/G	G/G	G/G	G/G	AMINO_ACID_CHANGE=G554D	NON_SYNONYMOUS_CODING	MODERATE	Prupe.2G046000
Pp02	5255772	A	A/G	A/A	A/G	A/A	A/A	A/A	A/A	A/A	AMINO_ACID_CHANGE=T555A	NON_SYNONYMOUS_CODING	MODERATE	Prupe.2G046000
Pp02	5255773	C	C/A	C/C	C/A	C/C	C/C	C/C	C/C	C/C	AMINO_ACID_CHANGE=T555K	NON_SYNONYMOUS_CODING	MODERATE	Prupe.2G046000
Pp02	5255775	G	G/A	G/G	C/A	T/T	G/G	G/G	C/C	./.	AMINO_ACID_CHANGE=D556H	NON_SYNONYMOUS_CODING	MODERATE	Prupe.2G046000
Pp02	5255781	A	A/T	A/A	A/A	A/A	A/A	A/A	A/A	./.	AMINO_ACID_CHANGE=I558L	NON_SYNONYMOUS_CODING	MODERATE	Prupe.2G046000
Pp02	5255791	A	A/G	A/A	A/A	A/A	A/A	A/A	A/A	A/A	AMINO_ACID_CHANGE=K561R	NON_SYNONYMOUS_CODING	MODERATE	Prupe.2G046000
Pp02	5255816	T	T/A	T/T	T/T	T/T	T/T	T/T	T/T	T/T	AMINO_ACID_CHANGE=N569K	NON_SYNONYMOUS_CODING	MODERATE	Prupe.2G046000
Pp02	5255839	A	A/C	A/A	A/A	A/A	A/A	A/A	A/C	A/A	AMINO_ACID_CHANGE=K577T	NON_SYNONYMOUS_CODING	MODERATE	Prupe.2G046000
Pp02	5255848	A	A/C	A/A	A/A	A/A	A/A	A/A	A/C	A/A	AMINO_ACID_CHANGE=N580T	NON_SYNONYMOUS_CODING	MODERATE	Prupe.2G046000
Pp02	5255849	C	C/A	C/C	C/C	C/C	C/C	C/C	C/A	C/C	AMINO_ACID_CHANGE=N580K	NON_SYNONYMOUS_CODING	MODERATE	Prupe.2G046000
Pp02	5255874	A	A/A	A/A	A/A	C/C	A/A	A/A	A/A	C/C	AMINO_ACID_CHANGE=N589H	NON_SYNONYMOUS_CODING	MODERATE	Prupe.2G046000
Pp02	5255888	T	G/G	T/T	G/G	T/T	T/T	T/T	G/G	T/T	AMINO_ACID_CHANGE=N593K	NON_SYNONYMOUS_CODING	MODERATE	Prupe.2G046000
Pp02	5255893	T	G/G	T/T	G/G	T/T	T/T	T/T	G/G	T/T	AMINO_ACID_CHANGE=I595S	NON_SYNONYMOUS_CODING	MODERATE	Prupe.2G046000
Pp02	5255904	C	T/T	C/C	T/T	C/C	C/C	C/C	T/T	C/C	AMINO_ACID_CHANGE=H599Y	NON_SYNONYMOUS_CODING	MODERATE	Prupe.2G046000
Pp02	5255920	A	C/C	A/A	A/A	A/A	A/A	A/A	A/A	A/A	AMINO_ACID_CHANGE=N604T	NON_SYNONYMOUS_CODING	MODERATE	Prupe.2G046000
Pp02	5255943	G	G/G	G/G	G/G	A/A	G/G	G/G	G/G	A/A	AMINO_ACID_CHANGE=A612T	NON_SYNONYMOUS_CODING	MODERATE	Prupe.2G046000
Pp02	5255994	G	C/C	G/G	C/C	G/G	G/G	G/G	C/C	G/G	AMINO_ACID_CHANGE=E629Q	NON_SYNONYMOUS_CODING	MODERATE	Prupe.2G046000
Pp02	5256045	C	C/C	C/C	C/C	A/A	C/C	C/C	C/C	./.	AMINO_ACID_CHANGE=H646N	NON_SYNONYMOUS_CODING	MODERATE	Prupe.2G046000
Pp02	5256055	G	T/T	G/G	G/G	G/G	G/G	G/G	./.	./.	AMINO_ACID_CHANGE=C649F	NON_SYNONYMOUS_CODING	MODERATE	Prupe.2G046000
Pp02	5256059	T	A/A	T/T	T/T	T/T	T/T	T/T	T/T	./.	AMINO_ACID_CHANGE=S650R	NON_SYNONYMOUS_CODING	MODERATE	Prupe.2G046000
Pp02	5256082	T	C/C	T/T	C/C	C/C	T/T	T/T	C/C	./.	AMINO_ACID_CHANGE=L658P	NON_SYNONYMOUS_CODING	MODERATE	Prupe.2G046000
Pp02	5256087	A	G/G	A/A	A/A	G/G	A/A	A/A	A/A	./.	AMINO_ACID_CHANGE=K660E	NON_SYNONYMOUS_CODING	MODERATE	Prupe.2G046000
Pp02	5256202	A	T/T	A/A	T/T	T/T	A/A	A/A	T/T	T/T	AMINO_ACID_CHANGE=N698I	NON_SYNONYMOUS_CODING	MODERATE	Prupe.2G046000
Pp02	5256233	T	T/G	T/T	G/G	G/G	T/T	T/T	G/G	./.	AMINO_ACID_CHANGE=S708R	NON_SYNONYMOUS_CODING	MODERATE	Prupe.2G046000
Pp02	5256305	T	T/T	T/T	T/T	A/A	T/T	T/T	./.	./.	AMINO_ACID_CHANGE=D732E	NON_SYNONYMOUS_CODING	MODERATE	Prupe.2G046000
Pp02	5256319	A	G/G	A/A	G/G	A/A	A/A	A/A	./.	./.	AMINO_ACID_CHANGE=E737G	NON_SYNONYMOUS_CODING	MODERATE	Prupe.2G046000
Pp02	5256324	G	G/G	G/G	G/G	T/T	G/G	G/G	G/G	./.	AMINO_ACID_CHANGE=V739L	NON_SYNONYMOUS_CODING	MODERATE	Prupe.2G046000
Pp02	5256382	A	A/C	A/A	A/A	A/A	A/A	A/A	A/A	A/A	AMINO_ACID_CHANGE=K758T	NON_SYNONYMOUS_CODING	MODERATE	Prupe.2G046000
Pp02	5256385	G	A/A	G/G	A/A	A/A	G/G	G/G	A/A	A/A	AMINO_ACID_CHANGE=R759H	NON_SYNONYMOUS_CODING	MODERATE	Prupe.2G046000
Pp02	5256420	G	G/G	G/G	G/G	C/C	G/G	G/G	G/G	C/C	AMINO_ACID_CHANGE=D771H	NON_SYNONYMOUS_CODING	MODERATE	Prupe.2G046000
Pp02	5256465	C	C/C	C/C	T/T	C/C	C/C	C/C	./.	C/C	AMINO_ACID_CHANGE=R786C	NON_SYNONYMOUS_CODING	MODERATE	Prupe.2G046000
Pp02	5256528	A	A/T	A/A	A/A	A/A	A/A	A/A	A/A	./.	AMINO_ACID_CHANGE=R807W	NON_SYNONYMOUS_CODING	MODERATE	Prupe.2G046000
Pp02	5256565	A	A/G	A/A	A/A	A/A	A/A	A/A	A/A	A/A	AMINO_ACID_CHANGE=Y819C	NON_SYNONYMOUS_CODING	MODERATE	Prupe.2G046000
Pp02	5256635	A	A/C	A/A	./.	A/A	A/A	A/A	./.	A/A	AMINO_ACID_CHANGE=E842D	NON_SYNONYMOUS_CODING	MODERATE	Prupe.2G046000
Pp02	5256655	A	A/G	A/A	A/A	A/A	A/A	A/A	./.	./.	AMINO_ACID_CHANGE=E849G	NON_SYNONYMOUS_CODING	MODERATE	Prupe.2G046000
Pp02	5256661	C	C/T	C/C	C/C	C/C	C/C	C/C	./.	./.	AMINO_ACID_CHANGE=P851L	NON_SYNONYMOUS_CODING	MODERATE	Prupe.2G046000
Pp02	5256663	A	A/G	A/A	A/A	A/A	A/A	A/A	./.	./.	AMINO_ACID_CHANGE=N852D	NON_SYNONYMOUS_CODING	MODERATE	Prupe.2G046000
Pp02	5256679	G	G/A	G/G	A/A	G/G	G/G	G/G	./.	./.	AMINO_ACID_CHANGE=R857Q	NON_SYNONYMOUS_CODING	MODERATE	Prupe.2G046000
Pp02	5256706	A	A/G	A/A	A/A	A/A	A/A	A/A	./.	./.	AMINO_ACID_CHANGE=K866R	NON_SYNONYMOUS_CODING	MODERATE	Prupe.2G046000
Pp02	5256747	A	A/A	A/A	A/A	G/G	A/A	A/A	./.	./.	AMINO_ACID_CHANGE=K880E	NON_SYNONYMOUS_CODING	MODERATE	Prupe.2G046000
Pp02	5256768	A	G/G	A/A	A/G	G/G	A/A	A/A	./.	./.	AMINO_ACID_CHANGE=R887G	NON_SYNONYMOUS_CODING	MODERATE	Prupe.2G046000
Pp02	5256790	T	C/C	T/T	T/C	C/C	T/T	T/T	T/T	./.	AMINO_ACID_CHANGE=V894A	NON_SYNONYMOUS_CODING	MODERATE	Prupe.2G046000
Pp02	5256802	C	C/T	C/C	C/C	C/C	C/C	C/C	C/C	C/C	AMINO_ACID_CHANGE=T898I	NON_SYNONYMOUS_CODING	MODERATE	Prupe.2G046000
Pp02	5256810	A	A/A	A/A	A/G	A/A	A/A	A/A	A/A	A/A	AMINO_ACID_CHANGE=S901G	NON_SYNONYMOUS_CODING	MODERATE	Prupe.2G046000
Pp02	5256832	G	G/C	G/G	G/C	./.	G/G	G/G	G/G	./.	AMINO_ACID_CHANGE=C908S	NON_SYNONYMOUS_CODING	MODERATE	Prupe.2G046000
Pp02	5256841	A	A/G	A/A	A/G	A/A	A/A	A/A	A/A	A/A	AMINO_ACID_CHANGE=E911G	NON_SYNONYMOUS_CODING	MODERATE	Prupe.2G046000
Pp02	5256846	G	G/A	G/G	G/A	G/G	G/G	G/G	G/G	G/G	AMINO_ACID_CHANGE=E913K	NON_SYNONYMOUS_CODING	MODERATE	Prupe.2G046000
Pp02	5256898	T	T/C	T/T	C/C	T/T	T/T	T/T	./.	./.	AMINO_ACID_CHANGE=L930P	NON_SYNONYMOUS_CODING	MODERATE	Prupe.2G046000
Pp02	5256907	T	T/G	T/T	A/A	G/G	T/T	T/T	./.	./.	AMINO_ACID_CHANGE=L933R	NON_SYNONYMOUS_CODING	MODERATE	Prupe.2G046000
Pp02	5256912	T	T/G	T/T	G/G	T/T	T/T	T/T	./.	./.	AMINO_ACID_CHANGE=Y935D	NON_SYNONYMOUS_CODING	MODERATE	Prupe.2G046000
Pp02	5256915	G	G/A	G/G	A/A	G/G	G/G	G/G	./.	./.	AMINO_ACID_CHANGE=V936I	NON_SYNONYMOUS_CODING	MODERATE	Prupe.2G046000
Pp02	5256918	G	G/A	G/G	C/C	A/A	G/G	G/G	./.	./.	AMINO_ACID_CHANGE=G937R	NON_SYNONYMOUS_CODING	MODERATE	Prupe.2G046000
Pp02	5256922	G	G/A	G/G	A/A	G/G	G/G	G/G	./.	./.	AMINO_ACID_CHANGE=R938H	NON_SYNONYMOUS_CODING	MODERATE	Prupe.2G046000
Pp02	5256925	G	T/T	G/G	T/T	T/T	G/G	G/G	./.	./.	AMINO_ACID_CHANGE=C939F	NON_SYNONYMOUS_CODING	MODERATE	Prupe.2G046000
Pp02	5256928	A	A/A	A/A	G/G	A/A	A/A	A/A	./.	./.	AMINO_ACID_CHANGE=N940S	NON_SYNONYMOUS_CODING	MODERATE	Prupe.2G046000
Pp02	5256973	C	C/C	C/C	C/C	G/G	C/C	C/C	C/C	./.	AMINO_ACID_CHANGE=T955S	NON_SYNONYMOUS_CODING	MODERATE	Prupe.2G046000
Pp02	5256978	T	T/G	T/T	G/G	T/T	T/T	T/T	G/G	T/T	AMINO_ACID_CHANGE=W957G	NON_SYNONYMOUS_CODING	MODERATE	Prupe.2G046000
Pp02	5256982	G	G/A	G/G	A/A	G/G	G/G	G/G	A/A	G/G	AMINO_ACID_CHANGE=R958H	NON_SYNONYMOUS_CODING	MODERATE	Prupe.2G046000
Pp02	5256991	C	C/C	C/C	C/C	G/G	C/C	C/C	C/C	./.	AMINO_ACID_CHANGE=T961R	NON_SYNONYMOUS_CODING	MODERATE	Prupe.2G046000
Pp02	5257008	G	G/G	G/G	C/C	G/G	G/G	G/G	C/C	G/G	AMINO_ACID_CHANGE=E967Q	NON_SYNONYMOUS_CODING	MODERATE	Prupe.2G046000
Pp02	5257027	C	C/C	C/C	T/T	C/C	C/C	C/C	./.	C/C	AMINO_ACID_CHANGE=S973L	NON_SYNONYMOUS_CODING	MODERATE	Prupe.2G046000
Pp02	5257041	A	G/G	A/A	./.	G/G	A/A	A/A	./.	G/G	AMINO_ACID_CHANGE=K978E	NON_SYNONYMOUS_CODING	MODERATE	Prupe.2G046000
Pp02	5257056	T	A/A	T/T	./.	A/A	T/T	T/T	./.	./.	AMINO_ACID_CHANGE=W983R	NON_SYNONYMOUS_CODING	MODERATE	Prupe.2G046000
Pp02	5257084	T	T/C	T/T	./.	T/T	T/T	T/T	./.	./.	AMINO_ACID_CHANGE=M992T	NON_SYNONYMOUS_CODING	MODERATE	Prupe.2G046000
Pp02	5257108	G	G/T	G/G	G/G	./.	G/G	G/G	G/G	./.	AMINO_ACID_CHANGE=R1000L	NON_SYNONYMOUS_CODING	MODERATE	Prupe.2G046000
Pp02	5257110	T	T/A	T/T	T/T	T/T	T/T	T/T	T/T	./.	AMINO_ACID_CHANGE=Y1001N	NON_SYNONYMOUS_CODING	MODERATE	Prupe.2G046000
Pp02	5257177	C	C/T	C/C	T/T	./.	C/C	C/C	./.	./.	AMINO_ACID_CHANGE=T1023I	NON_SYNONYMOUS_CODING	MODERATE	Prupe.2G046000
Pp02	5257179	A	A/T	A/A	T/T	./.	A/A	A/A	./.	./.	AMINO_ACID_CHANGE=T1024S	NON_SYNONYMOUS_CODING	MODERATE	Prupe.2G046000
Pp02	5257186	T	T/A	T/T	A/A	./.	T/T	T/T	./.	./.	AMINO_ACID_CHANGE=I1026N	NON_SYNONYMOUS_CODING	MODERATE	Prupe.2G046000
Pp02	5257191	A	A/G	A/A	./.	./.	A/A	A/A	./.	./.	AMINO_ACID_CHANGE=R1028G	NON_SYNONYMOUS_CODING	MODERATE	Prupe.2G046000
Pp02	5257335	C	C/A	C/C	./.	./.	C/C	C/C	./.	./.	EFFECT=UTR_3_PRIME	SNPEFF_FUNCTIONAL_CLASS=NONE	MODIFIER	Prupe.2G046000
Pp02	5257336	G	G/C	G/G	./.	G/G	G/G	G/G	./.	G/G	EFFECT=UTR_3_PRIME	SNPEFF_FUNCTIONAL_CLASS=NONE	MODIFIER	Prupe.2G046000
Pp02	5257347	T	T/C	T/T	./.	./.	T/T	T/T	./.	T/T	EFFECT=UTR_3_PRIME	SNPEFF_FUNCTIONAL_CLASS=NONE	MODIFIER	Prupe.2G046000
Pp02	5257350	G	G/A	G/G	./.	./.	G/G	G/G	./.	G/G	EFFECT=UTR_3_PRIME	SNPEFF_FUNCTIONAL_CLASS=NONE	MODIFIER	Prupe.2G046000
Pp02	5257368	C	T/T	C/C	./.	./.	C/C	C/C	./.	./.	EFFECT=UTR_3_PRIME	SNPEFF_FUNCTIONAL_CLASS=NONE	MODIFIER	Prupe.2G046000
Pp02	5257381	A	A/G	A/A	./.	./.	A/A	A/A	./.	./.	EFFECT=UTR_3_PRIME	SNPEFF_FUNCTIONAL_CLASS=NONE	MODIFIER	Prupe.2G046000
Pp02	5257383	G	G/A	G/G	./.	G/G	G/G	G/G	./.	./.	EFFECT=UTR_3_PRIME	SNPEFF_FUNCTIONAL_CLASS=NONE	MODIFIER	Prupe.2G046000
Pp02	5257385	C	C/A	C/C	./.	./.	C/C	C/C	./.	./.	EFFECT=UTR_3_PRIME	SNPEFF_FUNCTIONAL_CLASS=NONE	MODIFIER	Prupe.2G046000
Pp02	5257409	G	G/T	G/G	./.	./.	G/G	G/G	./.	./.	EFFECT=UTR_3_PRIME	SNPEFF_FUNCTIONAL_CLASS=NONE	MODIFIER	Prupe.2G046000
Pp02	5257410	A	A/G	A/A	./.	A/A	A/A	A/A	./.	./.	EFFECT=UTR_3_PRIME	SNPEFF_FUNCTIONAL_CLASS=NONE	MODIFIER	Prupe.2G046000
Pp02	5257415	C	C/T	C/C	./.	./.	C/C	C/C	./.	./.	EFFECT=UTR_3_PRIME	SNPEFF_FUNCTIONAL_CLASS=NONE	MODIFIER	Prupe.2G046000
Pp02	5257417	A	A/C	A/A	./.	./.	A/A	A/A	./.	./.	EFFECT=UTR_3_PRIME	SNPEFF_FUNCTIONAL_CLASS=NONE	MODIFIER	Prupe.2G046000
Pp02	5257423	T	T/C	T/T	./.	./.	T/T	T/T	./.	./.	EFFECT=UTR_3_PRIME	SNPEFF_FUNCTIONAL_CLASS=NONE	MODIFIER	Prupe.2G046000
Pp02	5257432	G	G/A	G/G	./.	./.	G/G	G/G	./.	./.	EFFECT=UTR_3_PRIME	SNPEFF_FUNCTIONAL_CLASS=NONE	MODIFIER	Prupe.2G046000
Pp02	5257440	G	G/T	G/G	./.	./.	G/G	G/G	./.	./.	EFFECT=UTR_3_PRIME	SNPEFF_FUNCTIONAL_CLASS=NONE	MODIFIER	Prupe.2G046000
Pp02	5257441	T	T/G	T/T	./.	./.	T/T	T/T	./.	./.	EFFECT=UTR_3_PRIME	SNPEFF_FUNCTIONAL_CLASS=NONE	MODIFIER	Prupe.2G046000
Pp02	5257462	G	G/A	G/G	./.	./.	G/G	G/G	./.	./.	EFFECT=UTR_3_PRIME	SNPEFF_FUNCTIONAL_CLASS=NONE	MODIFIER	Prupe.2G046000
Pp02	5257474	C	C/T	C/C	./.	C/C	C/C	C/C	./.	C/C	EFFECT=UTR_3_PRIME	SNPEFF_FUNCTIONAL_CLASS=NONE	MODIFIER	Prupe.2G046000
Pp02	5259964	T	T/G	T/T	T/G	./.	T/T	T/T	T/T	./.	AMINO_ACID_CHANGE=S3A	NON_SYNONYMOUS_CODING	MODERATE	Prupe.2G046200
Pp02	5259965	C	C/A	C/C	C/C	./.	C/C	C/C	C/C	./.	AMINO_ACID_CHANGE=S3Y	NON_SYNONYMOUS_CODING	MODERATE	Prupe.2G046200
Pp02	5260684	G	G/A	G/G	G/A	G/G	G/G	G/G	G/G	G/G	AMINO_ACID_CHANGE=R22Q	NON_SYNONYMOUS_CODING	MODERATE	Prupe.2G046200
Pp02	5260771	T	T/C	T/T	T/C	C/C	T/T	T/T	./.	C/C	AMINO_ACID_CHANGE=V51A	NON_SYNONYMOUS_CODING	MODERATE	Prupe.2G046200
Pp02	5260772	GA	GA/G	GA/GA	GA/GA	GA/GA	GA/GA	GA/GA	./.	GA/GA	AMINO_ACID_CHANGE=I52	FRAME_SHIFT	HIGH	Prupe.2G046200
Pp02	5260795	G	G/G	G/G	G/T	G/G	G/G	G/G	./.	G/G	EFFECT=UTR_3_PRIME	SNPEFF_FUNCTIONAL_CLASS=NONE	MODIFIER	Prupe.2G046200
Pp02	5308921	T	T/G	T/T	T/T	T/T	T/T	T/T	T/T	./.	AMINO_ACID_CHANGE=Y20D	NON_SYNONYMOUS_CODING	MODERATE	Prupe.2G046300
Pp02	5308939	A	A/G	A/A	A/A	A/A	A/A	A/A	A/A	./.	AMINO_ACID_CHANGE=K26E	NON_SYNONYMOUS_CODING	MODERATE	Prupe.2G046300
Pp02	5308958	G	G/G	G/G	G/G	A/A	G/G	G/G	G/G	./.	AMINO_ACID_CHANGE=R32Q	NON_SYNONYMOUS_CODING	MODERATE	Prupe.2G046300
Pp02	5309000	G	G/A	G/G	G/G	G/G	G/G	G/G	G/G	./.	AMINO_ACID_CHANGE=R46K	NON_SYNONYMOUS_CODING	MODERATE	Prupe.2G046300
Pp02	5309127	G	G/T	G/G	G/T	G/G	G/G	G/G	G/G	G/G	AMINO_ACID_CHANGE=E88D	NON_SYNONYMOUS_CODING	MODERATE	Prupe.2G046300
Pp02	5309128	A	A/G	A/A	A/G	A/A	A/A	A/A	A/A	A/A	AMINO_ACID_CHANGE=I89V	NON_SYNONYMOUS_CODING	MODERATE	Prupe.2G046300
Pp02	5309167	G	G/T	G/G	G/G	G/G	G/G	G/G	G/G	G/G	AMINO_ACID_CHANGE=A102S	NON_SYNONYMOUS_CODING	MODERATE	Prupe.2G046300
Pp02	5309187	A	A/T	A/A	A/A	A/A	A/A	A/A	A/A	A/A	AMINO_ACID_CHANGE=L108F	NON_SYNONYMOUS_CODING	MODERATE	Prupe.2G046300
Pp02	5309378	A	A/T	A/A	A/T	A/A	A/A	A/A	A/A	./.	AMINO_ACID_CHANGE=Y172F	NON_SYNONYMOUS_CODING	MODERATE	Prupe.2G046300
Pp02	5309394	A	A/T	A/A	A/T	A/A	A/A	A/A	A/A	A/A	AMINO_ACID_CHANGE=E177D	NON_SYNONYMOUS_CODING	MODERATE	Prupe.2G046300
Pp02	5309395	G	G/A	G/G	G/A	G/G	G/G	G/G	G/G	G/G	AMINO_ACID_CHANGE=E178K	NON_SYNONYMOUS_CODING	MODERATE	Prupe.2G046300
Pp02	5309425	C	C/C	C/C	C/T	T/T	C/C	C/C	C/C	T/T	AMINO_ACID_CHANGE=L188F	NON_SYNONYMOUS_CODING	MODERATE	Prupe.2G046300
Pp02	5309599	A	A/A	A/A	A/C	A/A	A/A	A/A	./.	A/A	AMINO_ACID_CHANGE=K246Q	NON_SYNONYMOUS_CODING	MODERATE	Prupe.2G046300
Pp02	5309680	C	C/C	C/C	C/C	G/G	C/C	C/C	C/C	G/G	AMINO_ACID_CHANGE=L273V	NON_SYNONYMOUS_CODING	MODERATE	Prupe.2G046300
Pp02	5309687	G	G/G	G/G	G/G	C/C	G/G	G/G	G/G	C/C	AMINO_ACID_CHANGE=G275A	NON_SYNONYMOUS_CODING	MODERATE	Prupe.2G046300
Pp02	5309725	G	G/C	G/G	G/G	G/G	G/G	G/G	G/G	G/G	AMINO_ACID_CHANGE=E288Q	NON_SYNONYMOUS_CODING	MODERATE	Prupe.2G046300
Pp02	5309726	A	A/C	A/A	A/A	A/A	A/A	A/A	A/A	A/A	AMINO_ACID_CHANGE=E288A	NON_SYNONYMOUS_CODING	MODERATE	Prupe.2G046300
Pp02	5309765	C	C/C	C/C	C/C	A/A	C/C	C/C	C/C	A/A	AMINO_ACID_CHANGE=T301N	NON_SYNONYMOUS_CODING	MODERATE	Prupe.2G046300
Pp02	5309933	G	G/A	G/G	G/G	G/G	G/G	G/G	G/G	G/G	AMINO_ACID_CHANGE=S357N	NON_SYNONYMOUS_CODING	MODERATE	Prupe.2G046300
Pp02	5310029	C	T/T	C/C	C/C	C/C	C/C	C/C	C/C	C/C	AMINO_ACID_CHANGE=S389F	NON_SYNONYMOUS_CODING	MODERATE	Prupe.2G046300
Pp02	5310059	A	G/G	A/A	G/G	A/A	A/A	A/A	./.	A/A	AMINO_ACID_CHANGE=N399S	NON_SYNONYMOUS_CODING	MODERATE	Prupe.2G046300
Pp02	5310202	G	G/A	G/G	G/G	G/G	G/G	G/G	G/G	G/G	AMINO_ACID_CHANGE=V447I	NON_SYNONYMOUS_CODING	MODERATE	Prupe.2G046300
Pp02	5310232	C	C/C	C/C	C/C	C/C	C/C	C/C	C/C	./.	AMINO_ACID_CHANGE=P457S	NON_SYNONYMOUS_CODING	MODERATE	Prupe.2G046300
Pp02	5310328	A	A/C	A/A	A/C	A/A	A/A	A/A	A/A	A/A	AMINO_ACID_CHANGE=S489R	NON_SYNONYMOUS_CODING	MODERATE	Prupe.2G046300
Pp02	5310360	G	G/T	G/G	G/G	G/G	G/G	G/G	G/G	G/G	AMINO_ACID_CHANGE=L499F	NON_SYNONYMOUS_CODING	MODERATE	Prupe.2G046300
Pp02	5310362	C	C/T	C/C	C/C	C/C	C/C	C/C	C/C	C/C	AMINO_ACID_CHANGE=A500V	NON_SYNONYMOUS_CODING	MODERATE	Prupe.2G046300
Pp02	5310382	T	T/T	T/T	T/T	A/A	T/T	T/T	T/T	./.	AMINO_ACID_CHANGE=F507I	NON_SYNONYMOUS_CODING	MODERATE	Prupe.2G046300
Pp02	5310389	C	C/T	C/C	C/C	C/C	C/C	C/C	C/C	C/C	AMINO_ACID_CHANGE=S509F	NON_SYNONYMOUS_CODING	MODERATE	Prupe.2G046300
Pp02	5310452	A	A/G	A/A	A/A	A/A	A/A	A/A	A/A	A/A	AMINO_ACID_CHANGE=E530G	NON_SYNONYMOUS_CODING	MODERATE	Prupe.2G046300
Pp02	5310463	G	G/G	G/G	G/G	A/A	G/G	G/G	G/G	./.	AMINO_ACID_CHANGE=V534I	NON_SYNONYMOUS_CODING	MODERATE	Prupe.2G046300
Pp02	5310482	A	A/G	A/A	A/A	A/A	A/A	A/A	A/A	A/A	AMINO_ACID_CHANGE=Q540R	NON_SYNONYMOUS_CODING	MODERATE	Prupe.2G046300
Pp02	5310491	A	A/G	A/A	A/A	A/A	A/A	A/A	A/A	A/A	AMINO_ACID_CHANGE=E543G	NON_SYNONYMOUS_CODING	MODERATE	Prupe.2G046300
Pp02	5310492	G	G/G	G/G	G/T	G/G	G/G	G/G	G/G	G/G	AMINO_ACID_CHANGE=E543D	NON_SYNONYMOUS_CODING	MODERATE	Prupe.2G046300
Pp02	5310521	C	C/C	C/C	C/C	T/T	C/C	C/C	C/C	T/T	AMINO_ACID_CHANGE=T553I	NON_SYNONYMOUS_CODING	MODERATE	Prupe.2G046300
Pp02	5310538	A	A/C	A/A	A/C	A/A	A/A	A/A	A/A	A/A	AMINO_ACID_CHANGE=N559H	NON_SYNONYMOUS_CODING	MODERATE	Prupe.2G046300
Pp02	5310542	C	C/A	C/C	C/A	C/C	C/C	C/C	C/C	C/C	AMINO_ACID_CHANGE=S560Y	NON_SYNONYMOUS_CODING	MODERATE	Prupe.2G046300
Pp02	5310545	A	A/T	A/A	A/A	A/A	A/A	A/A	A/A	A/A	AMINO_ACID_CHANGE=Y561F	NON_SYNONYMOUS_CODING	MODERATE	Prupe.2G046300
Pp02	5310548	A	A/A	A/A	A/C	A/A	A/A	A/A	A/A	A/A	AMINO_ACID_CHANGE=K562T	NON_SYNONYMOUS_CODING	MODERATE	Prupe.2G046300
Pp02	5310551	A	A/T	A/A	A/T	A/A	A/A	A/A	A/A	A/A	AMINO_ACID_CHANGE=N563I	NON_SYNONYMOUS_CODING	MODERATE	Prupe.2G046300
Pp02	5310554	A	A/G	A/A	A/A	A/A	A/A	A/A	A/A	A/A	AMINO_ACID_CHANGE=Y564C	NON_SYNONYMOUS_CODING	MODERATE	Prupe.2G046300
Pp02	5310557	A	A/G	A/A	A/G	A/A	A/A	A/A	A/A	A/A	AMINO_ACID_CHANGE=Y565C	NON_SYNONYMOUS_CODING	MODERATE	Prupe.2G046300
Pp02	5310566	A	A/C	A/A	A/C	A/A	A/A	A/A	A/A	A/A	AMINO_ACID_CHANGE=K568T	NON_SYNONYMOUS_CODING	MODERATE	Prupe.2G046300
Pp02	5310569	A	A/T	A/A	A/A	A/A	A/A	A/A	A/A	A/A	AMINO_ACID_CHANGE=K569M	NON_SYNONYMOUS_CODING	MODERATE	Prupe.2G046300
Pp02	5310589	T	T/C	T/T	T/C	T/T	T/T	T/T	T/T	T/T	AMINO_ACID_CHANGE=S576P	NON_SYNONYMOUS_CODING	MODERATE	Prupe.2G046300
Pp02	5310602	G	G/T	G/G	G/G	G/G	G/G	G/G	G/G	G/G	AMINO_ACID_CHANGE=C580F	NON_SYNONYMOUS_CODING	MODERATE	Prupe.2G046300
Pp02	5310607	C	C/T	C/C	C/C	C/C	C/C	C/C	C/C	C/C	AMINO_ACID_CHANGE=R582W	NON_SYNONYMOUS_CODING	MODERATE	Prupe.2G046300
Pp02	5310611	C	C/T	C/C	C/T	C/C	C/C	C/C	C/C	C/C	AMINO_ACID_CHANGE=A583V	NON_SYNONYMOUS_CODING	MODERATE	Prupe.2G046300
Pp02	5310625	A	A/G	A/A	A/G	A/A	A/A	A/A	A/A	A/A	AMINO_ACID_CHANGE=S588G	NON_SYNONYMOUS_CODING	MODERATE	Prupe.2G046300
Pp02	5310643	C	C/G	C/C	C/G	C/C	C/C	C/C	./.	./.	AMINO_ACID_CHANGE=Q594E	NON_SYNONYMOUS_CODING	MODERATE	Prupe.2G046300
Pp02	5310645	G	G/T	G/G	G/T	G/G	G/G	G/G	./.	./.	AMINO_ACID_CHANGE=Q594H	NON_SYNONYMOUS_CODING	MODERATE	Prupe.2G046300
Pp02	5310670	A	A/G	A/A	A/G	A/A	A/A	A/A	A/A	A/A	AMINO_ACID_CHANGE=I603V	NON_SYNONYMOUS_CODING	MODERATE	Prupe.2G046300
Pp02	5310697	G	G/T	G/G	G/T	G/G	G/G	G/G	G/G	G/G	AMINO_ACID_CHANGE=G612C	NON_SYNONYMOUS_CODING	MODERATE	Prupe.2G046300
Pp02	5310698	G	G/A	G/G	G/A	G/G	G/G	G/G	G/G	G/G	AMINO_ACID_CHANGE=G612D	NON_SYNONYMOUS_CODING	MODERATE	Prupe.2G046300
Pp02	5310709	G	G/A	G/G	G/A	G/G	G/G	G/G	G/G	G/G	AMINO_ACID_CHANGE=E616K	NON_SYNONYMOUS_CODING	MODERATE	Prupe.2G046300
Pp02	5310710	A	A/C	A/A	A/A	A/A	A/A	A/A	A/A	A/A	AMINO_ACID_CHANGE=E616A	NON_SYNONYMOUS_CODING	MODERATE	Prupe.2G046300
Pp02	5310718	C	C/T	C/C	C/T	C/C	C/C	C/C	C/C	C/C	AMINO_ACID_CHANGE=P619S	NON_SYNONYMOUS_CODING	MODERATE	Prupe.2G046300
Pp02	5310721	A	A/G	A/A	A/G	A/A	A/A	A/A	A/A	A/A	AMINO_ACID_CHANGE=S620G	NON_SYNONYMOUS_CODING	MODERATE	Prupe.2G046300
Pp02	5310723	T	T/G	T/T	T/T	T/T	T/T	T/T	T/T	T/T	AMINO_ACID_CHANGE=S620R	NON_SYNONYMOUS_CODING	MODERATE	Prupe.2G046300
Pp02	5310742	T	T/A	T/T	T/A	T/T	T/T	T/T	T/T	T/T	AMINO_ACID_CHANGE=Y627N	NON_SYNONYMOUS_CODING	MODERATE	Prupe.2G046300
Pp02	5310749	A	A/A	A/A	A/G	A/A	A/A	A/A	A/A	A/A	AMINO_ACID_CHANGE=Q629R	NON_SYNONYMOUS_CODING	MODERATE	Prupe.2G046300
Pp02	5310772	TCA	TCA/TCA	TCA/TCA	TCA/T	TCA/TCA	TCA/TCA	TCA/TCA	TCA/TCA	TCA/TCA	AMINO_ACID_CHANGE=S637	FRAME_SHIFT	HIGH	Prupe.2G046300
Pp02	5310781	G	A/A	G/G	G/A	G/G	G/G	G/G	G/G	G/G	AMINO_ACID_CHANGE=V640I	NON_SYNONYMOUS_CODING	MODERATE	Prupe.2G046300
Pp02	5310830	T	T/T	T/T	T/C	T/T	T/T	T/T	T/T	T/T	AMINO_ACID_CHANGE=M656T	NON_SYNONYMOUS_CODING	MODERATE	Prupe.2G046300
Pp02	5310870	C	C/A	C/C	C/A	C/C	C/C	C/C	C/C	C/C	AMINO_ACID_CHANGE=D669E	NON_SYNONYMOUS_CODING	MODERATE	Prupe.2G046300
Pp02	5310925	G	G/G	G/G	G/A	G/G	G/G	G/G	G/G	G/G	AMINO_ACID_CHANGE=E688K	NON_SYNONYMOUS_CODING	MODERATE	Prupe.2G046300
Pp02	5310935	C	C/C	C/C	C/T	C/C	C/C	C/C	C/C	C/C	AMINO_ACID_CHANGE=S691L	NON_SYNONYMOUS_CODING	MODERATE	Prupe.2G046300
Pp02	5311099	A	A/A	A/A	A/G	A/A	A/A	A/A	A/A	A/A	AMINO_ACID_CHANGE=N746D	NON_SYNONYMOUS_CODING	MODERATE	Prupe.2G046300
Pp02	5311159	A	G/G	A/A	A/A	A/A	A/A	A/A	A/A	A/A	AMINO_ACID_CHANGE=T766A	NON_SYNONYMOUS_CODING	MODERATE	Prupe.2G046300
Pp02	5311219	G	G/A	G/G	G/G	G/G	G/G	G/G	G/G	G/G	AMINO_ACID_CHANGE=V786I	NON_SYNONYMOUS_CODING	MODERATE	Prupe.2G046300
Pp02	5311292	G	G/G	G/G	G/G	G/A	G/G	G/G	G/G	G/A	AMINO_ACID_CHANGE=R810H	NON_SYNONYMOUS_CODING	MODERATE	Prupe.2G046300
Pp02	5311301	G	G/G	G/G	G/G	G/A	G/G	G/G	G/G	G/A	AMINO_ACID_CHANGE=G813D	NON_SYNONYMOUS_CODING	MODERATE	Prupe.2G046300
Pp02	5311379	A	A/A	A/A	A/T	T/T	A/A	A/A	A/A	T/T	AMINO_ACID_CHANGE=Y839F	NON_SYNONYMOUS_CODING	MODERATE	Prupe.2G046300
Pp02	5311423	T	T/C	T/T	T/C	T/C	T/T	T/T	T/T	./.	AMINO_ACID_CHANGE=S854P	NON_SYNONYMOUS_CODING	MODERATE	Prupe.2G046300
Pp02	5311442	A	A/G	A/A	A/G	A/G	A/A	A/G	A/A	./.	AMINO_ACID_CHANGE=K860R	NON_SYNONYMOUS_CODING	MODERATE	Prupe.2G046300
Pp02	5311453	A	A/G	A/A	A/A	A/G	A/A	A/A	A/A	A/A	AMINO_ACID_CHANGE=K864E	NON_SYNONYMOUS_CODING	MODERATE	Prupe.2G046300
Pp02	5311462	G	G/C	G/G	G/G	G/C	G/G	G/G	G/G	G/G	AMINO_ACID_CHANGE=A867P	NON_SYNONYMOUS_CODING	MODERATE	Prupe.2G046300
Pp02	5311480	G	G/G	G/G	G/G	G/T	G/G	G/G	G/G	G/G	AMINO_ACID_CHANGE=V873L	NON_SYNONYMOUS_CODING	MODERATE	Prupe.2G046300
Pp02	5311483	C	C/T	C/C	C/C	C/T	C/C	C/C	C/C	C/C	AMINO_ACID_CHANGE=P874S	NON_SYNONYMOUS_CODING	MODERATE	Prupe.2G046300
Pp02	5311549	T	T/T	T/T	T/A	C/C	T/T	T/C	T/T	C/C	AMINO_ACID_CHANGE=L896M	NON_SYNONYMOUS_CODING	MODERATE	Prupe.2G046300
Pp02	5311567	C	C/C	C/C	C/T	T/T	C/C	C/T	C/C	T/T	AMINO_ACID_CHANGE=R902C	NON_SYNONYMOUS_CODING	MODERATE	Prupe.2G046300
Pp02	5311594	T	T/T	T/T	T/A	A/A	T/T	T/A	T/T	./.	AMINO_ACID_CHANGE=C911S	NON_SYNONYMOUS_CODING	MODERATE	Prupe.2G046300
Pp02	5311597	A	A/A	A/A	A/G	G/G	A/A	A/G	A/A	./.	AMINO_ACID_CHANGE=M912V	NON_SYNONYMOUS_CODING	MODERATE	Prupe.2G046300
Pp02	5311609	C	C/C	C/C	C/G	G/G	C/C	C/G	C/C	./.	EFFECT=INTRON	SNPEFF_FUNCTIONAL_CLASS=NONE	MODIFIER	Prupe.2G046300
Pp02	5311626	A	A/C	A/A	A/A	A/A	A/A	A/A	A/A	A/A	EFFECT=INTRON	SNPEFF_FUNCTIONAL_CLASS=NONE	MODIFIER	Prupe.2G046300
Pp02	5311629	G	G/G	G/G	G/C	G/G	G/G	G/G	G/G	G/G	EFFECT=INTRON	SNPEFF_FUNCTIONAL_CLASS=NONE	MODIFIER	Prupe.2G046300
Pp02	5311630	A	A/A	A/A	A/G	G/G	A/A	A/G	A/A	./.	EFFECT=INTRON	SNPEFF_FUNCTIONAL_CLASS=NONE	MODIFIER	Prupe.2G046300
Pp02	5311642	T	A/A	T/T	T/A	T/T	T/T	T/A	./.	T/T	EFFECT=INTRON	SNPEFF_FUNCTIONAL_CLASS=NONE	MODIFIER	Prupe.2G046300
Pp02	5311665	C	C/C	C/C	C/T	C/C	C/C	C/C	./.	C/C	EFFECT=INTRON	SNPEFF_FUNCTIONAL_CLASS=NONE	MODIFIER	Prupe.2G046300
Pp02	5311716	G	G/G	G/G	G/A	G/G	G/G	G/G	G/G	G/G	EFFECT=INTRON	SNPEFF_FUNCTIONAL_CLASS=NONE	MODIFIER	Prupe.2G046300
Pp02	5311745	C	C/C	C/C	C/T	C/C	C/C	C/C	C/C	C/C	EFFECT=INTRON	SNPEFF_FUNCTIONAL_CLASS=NONE	MODIFIER	Prupe.2G046300
Pp02	5311746	C	T/T	C/C	C/T	C/C	C/C	C/C	T/T	C/C	EFFECT=INTRON	SNPEFF_FUNCTIONAL_CLASS=NONE	MODIFIER	Prupe.2G046300
Pp02	5311760	G	A/A	G/G	G/A	G/G	G/G	G/G	A/A	G/G	EFFECT=INTRON	SNPEFF_FUNCTIONAL_CLASS=NONE	MODIFIER	Prupe.2G046300
Pp02	5311767	A	T/T	A/A	A/T	A/A	A/A	A/A	T/T	A/A	EFFECT=INTRON	SNPEFF_FUNCTIONAL_CLASS=NONE	MODIFIER	Prupe.2G046300
Pp02	5311771	A	G/G	A/A	A/G	A/A	A/A	A/A	G/G	A/A	EFFECT=INTRON	SNPEFF_FUNCTIONAL_CLASS=NONE	MODIFIER	Prupe.2G046300
Pp02	5311776	A	G/G	A/A	A/G	A/A	A/A	A/A	G/G	A/A	EFFECT=INTRON	SNPEFF_FUNCTIONAL_CLASS=NONE	MODIFIER	Prupe.2G046300
Pp02	5311785	C	G/G	C/C	C/G	C/C	C/C	C/C	G/G	C/C	EFFECT=INTRON	SNPEFF_FUNCTIONAL_CLASS=NONE	MODIFIER	Prupe.2G046300
Pp02	5311808	G	G/G	G/G	G/A	A/A	G/G	G/G	G/G	A/A	EFFECT=INTRON	SNPEFF_FUNCTIONAL_CLASS=NONE	MODIFIER	Prupe.2G046300
Pp02	5311818	C	C/C	C/C	C/T	T/T	C/C	C/C	./.	T/T	EFFECT=INTRON	SNPEFF_FUNCTIONAL_CLASS=NONE	MODIFIER	Prupe.2G046300
Pp02	5311827	T	TC/TC	T/T	TC/TC	TC/TC	T/T	T/T	TC/TC	TC/TC	EFFECT=INTRON	SNPEFF_FUNCTIONAL_CLASS=NONE	MODIFIER	Prupe.2G046300
Pp02	5311838	A	A/A	A/A	A/G	G/G	A/A	A/A	A/A	G/G	EFFECT=INTRON	SNPEFF_FUNCTIONAL_CLASS=NONE	MODIFIER	Prupe.2G046300
Pp02	5311841	G	G/G	G/G	G/A	G/G	G/G	G/G	G/G	G/G	EFFECT=INTRON	SNPEFF_FUNCTIONAL_CLASS=NONE	MODIFIER	Prupe.2G046300
Pp02	5311850	T	T/T	T/T	T/A	A/A	T/T	T/T	T/T	A/A	EFFECT=INTRON	SNPEFF_FUNCTIONAL_CLASS=NONE	MODIFIER	Prupe.2G046300
Pp02	5311966	A	A/A	A/A	A/A	T/T	A/A	A/A	A/A	T/T	AMINO_ACID_CHANGE=K937M	NON_SYNONYMOUS_CODING	MODERATE	Prupe.2G046300
Pp02	5311974	G	G/G	G/G	G/A	A/A	G/G	G/G	G/G	A/A	AMINO_ACID_CHANGE=D940N	NON_SYNONYMOUS_CODING	MODERATE	Prupe.2G046300
Pp02	5311992	G	G/G	G/G	G/A	A/A	G/G	G/G	G/G	A/A	AMINO_ACID_CHANGE=G946R	NON_SYNONYMOUS_CODING	MODERATE	Prupe.2G046300
Pp02	5312011	C	C/C	C/C	C/C	G/G	C/C	C/C	C/C	./.	AMINO_ACID_CHANGE=T952R	NON_SYNONYMOUS_CODING	MODERATE	Prupe.2G046300
Pp02	5312097	G	G/A	G/G	G/G	G/G	G/G	G/G	G/G	G/G	AMINO_ACID_CHANGE=D981N	NON_SYNONYMOUS_CODING	MODERATE	Prupe.2G046300
Pp02	5312101	A	A/T	A/A	A/A	A/A	A/A	A/A	A/A	A/A	AMINO_ACID_CHANGE=N982I	NON_SYNONYMOUS_CODING	MODERATE	Prupe.2G046300
Pp02	5312106	A	A/G	A/A	A/A	A/A	A/A	A/A	A/A	./.	AMINO_ACID_CHANGE=N984D	NON_SYNONYMOUS_CODING	MODERATE	Prupe.2G046300
Pp02	5312133	T	T/T	T/T	T/T	C/C	T/T	T/T	T/T	./.	AMINO_ACID_CHANGE=C993R	NON_SYNONYMOUS_CODING	MODERATE	Prupe.2G046300
Pp02	5312143	C	A/A	C/C	A/A	A/A	C/C	C/C	A/A	./.	AMINO_ACID_CHANGE=P996Q	NON_SYNONYMOUS_CODING	MODERATE	Prupe.2G046300
Pp02	5312169	A	A/T	A/A	A/A	A/A	A/A	A/A	A/A	A/A	AMINO_ACID_CHANGE=T1005S	NON_SYNONYMOUS_CODING	MODERATE	Prupe.2G046300
Pp02	5312178	G	G/T	G/G	G/G	G/G	G/G	G/G	G/G	G/G	AMINO_ACID_CHANGE=E1008*	STOP_GAINED	HIGH	Prupe.2G046300
Pp02	5312179	A	A/G	A/A	A/A	A/A	A/A	A/A	A/A	A/A	AMINO_ACID_CHANGE=E1008G	NON_SYNONYMOUS_CODING	MODERATE	Prupe.2G046300
Pp02	5312180	A	A/T	A/A	A/A	A/A	A/A	A/A	A/A	A/A	AMINO_ACID_CHANGE=E1008D	NON_SYNONYMOUS_CODING	MODERATE	Prupe.2G046300
Pp02	5312193	A	A/G	A/A	A/A	A/A	A/A	A/A	A/A	A/A	AMINO_ACID_CHANGE=K1013E	NON_SYNONYMOUS_CODING	MODERATE	Prupe.2G046300
Pp02	5312229	T	T/C	T/T	T/T	T/T	T/T	T/T	T/T	./.	AMINO_ACID_CHANGE=F1025L	NON_SYNONYMOUS_CODING	MODERATE	Prupe.2G046300
Pp02	5312232	A	A/G	A/A	A/A	A/A	A/A	A/A	A/A	./.	AMINO_ACID_CHANGE=T1026A	NON_SYNONYMOUS_CODING	MODERATE	Prupe.2G046300
Pp02	5312242	A	A/G	A/A	A/A	A/A	A/A	A/A	A/A	A/A	AMINO_ACID_CHANGE=E1029G	NON_SYNONYMOUS_CODING	MODERATE	Prupe.2G046300
Pp02	5312249	G	G/T	G/G	G/G	G/G	G/G	G/G	G/G	G/G	AMINO_ACID_CHANGE=L1031F	NON_SYNONYMOUS_CODING	MODERATE	Prupe.2G046300
Pp02	5312252	G	G/A	G/G	G/G	G/G	G/G	G/G	G/G	G/G	AMINO_ACID_CHANGE=W1032*	STOP_GAINED	HIGH	Prupe.2G046300
Pp02	5312259	A	A/G	A/A	A/A	A/A	A/A	A/A	A/A	A/A	AMINO_ACID_CHANGE=N1035D	NON_SYNONYMOUS_CODING	MODERATE	Prupe.2G046300
Pp02	5312324	G	G/T	G/G	G/T	G/G	G/G	G/G	G/G	G/G	AMINO_ACID_CHANGE=R1056S	NON_SYNONYMOUS_CODING	MODERATE	Prupe.2G046300
Pp02	5312325	A	A/G	A/A	A/G	A/A	A/A	A/A	A/A	A/A	AMINO_ACID_CHANGE=I1057V	NON_SYNONYMOUS_CODING	MODERATE	Prupe.2G046300
Pp02	5312436	G	A/A	G/G	G/G	A/A	G/G	G/G	G/G	./.	AMINO_ACID_CHANGE=G1094S	NON_SYNONYMOUS_CODING	MODERATE	Prupe.2G046300
Pp02	5312464	A	A/G	A/A	A/A	A/A	A/A	A/A	A/A	A/A	AMINO_ACID_CHANGE=K1103R	NON_SYNONYMOUS_CODING	MODERATE	Prupe.2G046300
Pp02	5312491	G	G/A	G/G	G/A	G/G	G/G	G/G	G/G	G/G	AMINO_ACID_CHANGE=R1112H	NON_SYNONYMOUS_CODING	MODERATE	Prupe.2G046300
Pp02	5312494	G	G/T	G/G	G/T	G/G	G/G	G/G	G/G	G/G	EFFECT=SPLICE_SITE_DONOR	SNPEFF_FUNCTIONAL_CLASS=NONE	HIGH	Prupe.2G046300
Pp02	5312499	C	C/T	C/C	C/T	C/C	C/C	C/C	C/C	C/C	EFFECT=INTRON	SNPEFF_FUNCTIONAL_CLASS=NONE	MODIFIER	Prupe.2G046300
Pp02	5312500	T	T/A	T/T	T/T	T/T	T/T	T/T	T/T	T/T	EFFECT=INTRON	SNPEFF_FUNCTIONAL_CLASS=NONE	MODIFIER	Prupe.2G046300
Pp02	5312504	C	C/C	C/C	C/T	C/C	C/C	C/C	C/C	C/C	EFFECT=INTRON	SNPEFF_FUNCTIONAL_CLASS=NONE	MODIFIER	Prupe.2G046300
Pp02	5312505	G	G/A	G/G	G/G	G/G	G/G	G/G	G/G	G/G	EFFECT=INTRON	SNPEFF_FUNCTIONAL_CLASS=NONE	MODIFIER	Prupe.2G046300
Pp02	5312509	A	A/A	A/A	A/A	G/G	A/A	A/A	A/A	G/G	EFFECT=INTRON	SNPEFF_FUNCTIONAL_CLASS=NONE	MODIFIER	Prupe.2G046300
Pp02	5312520	C	C/T	C/C	C/C	C/C	C/C	C/C	C/C	C/C	EFFECT=INTRON	SNPEFF_FUNCTIONAL_CLASS=NONE	MODIFIER	Prupe.2G046300
Pp02	5312524	A	A/C	A/A	A/A	A/A	A/A	A/A	A/A	A/A	EFFECT=INTRON	SNPEFF_FUNCTIONAL_CLASS=NONE	MODIFIER	Prupe.2G046300
Pp02	5312527	C	C/G	C/C	C/G	C/C	C/C	C/C	C/C	C/C	EFFECT=INTRON	SNPEFF_FUNCTIONAL_CLASS=NONE	MODIFIER	Prupe.2G046300
Pp02	5312552	C	./.	C/C	./.	CCTTACTTCTCTTCAAGAACTATT/CCTTACTTCTCTTCAAGAACTATT	C/C	C/C	CCTTACT/CCTTACT	./.	EFFECT=INTRON	SNPEFF_FUNCTIONAL_CLASS=NONE	MODIFIER	Prupe.2G046300
Pp02	5312611	AT	./.	AT/A	./.	./.	AT/A	AT/A	./.	./.	EFFECT=INTRON	SNPEFF_FUNCTIONAL_CLASS=NONE	MODIFIER	Prupe.2G046300
Pp02	5312854	T	./.	T/C	./.	./.	T/C	T/C	./.	./.	EFFECT=INTRON	SNPEFF_FUNCTIONAL_CLASS=NONE	MODIFIER	Prupe.2G046300
Pp02	5312937	G	A/A	G/G	./.	./.	G/G	G/G	./.	./.	EFFECT=INTRON	SNPEFF_FUNCTIONAL_CLASS=NONE	MODIFIER	Prupe.2G046300
Pp02	5312939	C	T/T	C/C	./.	./.	C/C	C/C	./.	./.	EFFECT=INTRON	SNPEFF_FUNCTIONAL_CLASS=NONE	MODIFIER	Prupe.2G046300
Pp02	5312946	A	T/T	A/A	./.	./.	A/A	A/A	./.	./.	EFFECT=INTRON	SNPEFF_FUNCTIONAL_CLASS=NONE	MODIFIER	Prupe.2G046300
Pp02	5312973	C	T/T	C/C	./.	./.	C/C	C/C	C/C	C/C	EFFECT=INTRON	SNPEFF_FUNCTIONAL_CLASS=NONE	MODIFIER	Prupe.2G046300
Pp02	5312993	G	A/A	G/G	./.	./.	G/G	G/G	./.	A/A	EFFECT=INTRON	SNPEFF_FUNCTIONAL_CLASS=NONE	MODIFIER	Prupe.2G046300
Pp02	5313070	C	G/G	C/C	./.	./.	C/C	C/C	./.	./.	EFFECT=INTRON	SNPEFF_FUNCTIONAL_CLASS=NONE	MODIFIER	Prupe.2G046300
Pp02	5313096	T	T/T	T/A	./.	T/T	T/A	T/A	./.	./.	EFFECT=INTRON	SNPEFF_FUNCTIONAL_CLASS=NONE	MODIFIER	Prupe.2G046300
Pp02	5313116	C	C/CA	C/C	./.	C/C	C/C	C/C	./.	./.	EFFECT=INTRON	SNPEFF_FUNCTIONAL_CLASS=NONE	MODIFIER	Prupe.2G046300
Pp02	5313120	G	G/A	G/G	./.	G/G	G/G	G/G	./.	./.	EFFECT=INTRON	SNPEFF_FUNCTIONAL_CLASS=NONE	MODIFIER	Prupe.2G046300
Pp02	5313122	T	T/C	T/T	./.	T/T	T/T	T/T	./.	./.	EFFECT=INTRON	SNPEFF_FUNCTIONAL_CLASS=NONE	MODIFIER	Prupe.2G046300
Pp02	5313126	G	G/G	G/T	./.	./.	G/G	G/G	./.	./.	EFFECT=INTRON	SNPEFF_FUNCTIONAL_CLASS=NONE	MODIFIER	Prupe.2G046300
Pp02	5313127	G	G/G	G/C	./.	./.	G/G	G/G	./.	./.	EFFECT=INTRON	SNPEFF_FUNCTIONAL_CLASS=NONE	MODIFIER	Prupe.2G046300
Pp02	5313211	T	T/T	T/C	./.	./.	T/C	T/C	./.	./.	EFFECT=INTRON	SNPEFF_FUNCTIONAL_CLASS=NONE	MODIFIER	Prupe.2G046300
Pp02	5313239	G	A/A	G/G	./.	./.	G/G	G/G	./.	./.	EFFECT=INTRON	SNPEFF_FUNCTIONAL_CLASS=NONE	MODIFIER	Prupe.2G046300
Pp02	5313255	G	A/A	G/G	./.	./.	G/G	G/G	./.	./.	EFFECT=INTRON	SNPEFF_FUNCTIONAL_CLASS=NONE	MODIFIER	Prupe.2G046300
Pp02	5313326	G	./.	G/A	./.	./.	G/A	G/A	./.	./.	EFFECT=INTRON	SNPEFF_FUNCTIONAL_CLASS=NONE	MODIFIER	Prupe.2G046300
Pp02	5313369	A	T/T	A/A	./.	./.	A/A	A/A	./.	./.	EFFECT=INTRON	SNPEFF_FUNCTIONAL_CLASS=NONE	MODIFIER	Prupe.2G046300
Pp02	5313428	G	G/G	G/A	./.	A/A	G/G	G/G	G/G	G/G	EFFECT=INTRON	SNPEFF_FUNCTIONAL_CLASS=NONE	MODIFIER	Prupe.2G046300
Pp02	5313458	T	T/G	T/T	./.	T/T	T/T	T/T	./.	./.	EFFECT=INTRON	SNPEFF_FUNCTIONAL_CLASS=NONE	MODIFIER	Prupe.2G046300
Pp02	5313498	A	T/T	A/A	./.	./.	A/A	A/A	./.	./.	EFFECT=INTRON	SNPEFF_FUNCTIONAL_CLASS=NONE	MODIFIER	Prupe.2G046300
Pp02	5313613	G	T/T	G/G	./.	./.	G/G	G/G	./.	./.	EFFECT=INTRON	SNPEFF_FUNCTIONAL_CLASS=NONE	MODIFIER	Prupe.2G046300
Pp02	5313717	C	C/C	C/C	C/T	T/T	C/C	C/C	C/C	./.	EFFECT=INTRON	SNPEFF_FUNCTIONAL_CLASS=NONE	MODIFIER	Prupe.2G046300
Pp02	5313762	A	G/G	A/A	G/G	G/G	A/A	A/A	G/G	./.	AMINO_ACID_CHANGE=K1126E	NON_SYNONYMOUS_CODING	MODERATE	Prupe.2G046300
Pp02	5313774	T	T/T	T/T	T/C	T/T	T/T	T/T	T/T	T/T	AMINO_ACID_CHANGE=C1130R	NON_SYNONYMOUS_CODING	MODERATE	Prupe.2G046300
Pp02	5313802	G	G/G	G/G	G/A	A/A	G/G	G/G	./.	./.	AMINO_ACID_CHANGE=G1139E	NON_SYNONYMOUS_CODING	MODERATE	Prupe.2G046300
Pp02	5313805	C	C/C	C/C	C/C	G/G	C/C	C/C	./.	./.	AMINO_ACID_CHANGE=A1140G	NON_SYNONYMOUS_CODING	MODERATE	Prupe.2G046300
Pp02	5370818	C	A/A	C/C	C/C	C/C	C/C	C/C	C/C	./.	EFFECT=UTR_5_PRIME	SNPEFF_FUNCTIONAL_CLASS=NONE	MODIFIER	Prupe.2G046400
Pp02	5370822	A	A/A	A/A	A/A	G/G	A/A	A/A	A/A	./.	EFFECT=UTR_5_PRIME	SNPEFF_FUNCTIONAL_CLASS=NONE	MODIFIER	Prupe.2G046400
Pp02	5370834	T	G/G	T/T	T/T	A/A	T/T	T/T	T/T	./.	EFFECT=START_GAINED	SNPEFF_FUNCTIONAL_CLASS=NONE	LOW	Prupe.2G046400
Pp02	5370841	G	G/G	G/G	G/G	C/C	G/G	G/G	G/G	./.	EFFECT=UTR_5_PRIME	SNPEFF_FUNCTIONAL_CLASS=NONE	MODIFIER	Prupe.2G046400
Pp02	5370848	A	G/G	A/A	G/G	G/G	A/A	A/A	G/G	./.	EFFECT=UTR_5_PRIME	SNPEFF_FUNCTIONAL_CLASS=NONE	MODIFIER	Prupe.2G046400
Pp02	5370854	C	C/C	C/C	C/C	T/T	C/C	C/C	C/C	./.	EFFECT=UTR_5_PRIME	SNPEFF_FUNCTIONAL_CLASS=NONE	MODIFIER	Prupe.2G046400
Pp02	5370859	A	A/G	A/A	A/A	A/A	A/A	A/A	A/A	A/A	EFFECT=UTR_5_PRIME	SNPEFF_FUNCTIONAL_CLASS=NONE	MODIFIER	Prupe.2G046400
Pp02	5370866	C	C/G	C/C	C/C	C/C	C/C	C/C	C/C	C/C	EFFECT=START_GAINED	SNPEFF_FUNCTIONAL_CLASS=NONE	LOW	Prupe.2G046400
Pp02	5370892	A	T/T	A/A	A/A	T/T	A/A	A/A	A/A	T/T	EFFECT=START_GAINED	SNPEFF_FUNCTIONAL_CLASS=NONE	LOW	Prupe.2G046400
Pp02	5370976	T	T/C	T/T	T/T	T/T	T/T	T/T	T/T	T/T	EFFECT=UTR_5_PRIME	SNPEFF_FUNCTIONAL_CLASS=NONE	MODIFIER	Prupe.2G046400
Pp02	5370984	G	A/A	G/G	G/A	A/A	G/G	G/G	A/A	A/A	EFFECT=UTR_5_PRIME	SNPEFF_FUNCTIONAL_CLASS=NONE	MODIFIER	Prupe.2G046400
Pp02	5370991	G	G/G	G/G	G/G	A/A	G/G	G/G	G/G	A/A	EFFECT=UTR_5_PRIME	SNPEFF_FUNCTIONAL_CLASS=NONE	MODIFIER	Prupe.2G046400
Pp02	5370999	C	T/T	C/C	C/C	T/T	C/C	C/C	C/C	T/T	EFFECT=UTR_5_PRIME	SNPEFF_FUNCTIONAL_CLASS=NONE	MODIFIER	Prupe.2G046400
Pp02	5371005	G	G/G	G/G	G/G	A/A	G/G	G/G	G/G	A/A	EFFECT=UTR_5_PRIME	SNPEFF_FUNCTIONAL_CLASS=NONE	MODIFIER	Prupe.2G046400
Pp02	5371019	A	A/A	A/A	A/A	T/T	A/A	A/A	A/A	T/T	EFFECT=UTR_5_PRIME	SNPEFF_FUNCTIONAL_CLASS=NONE	MODIFIER	Prupe.2G046400
Pp02	5371027	T	T/T	T/T	T/T	G/G	T/T	T/T	T/T	G/G	EFFECT=UTR_5_PRIME	SNPEFF_FUNCTIONAL_CLASS=NONE	MODIFIER	Prupe.2G046400
Pp02	5371035	T	T/T	T/T	T/T	C/C	T/T	T/T	T/T	C/C	EFFECT=UTR_5_PRIME	SNPEFF_FUNCTIONAL_CLASS=NONE	MODIFIER	Prupe.2G046400
Pp02	5371076	A	A/A	A/A	A/A	C/C	A/A	A/A	A/A	C/C	EFFECT=UTR_5_PRIME	SNPEFF_FUNCTIONAL_CLASS=NONE	MODIFIER	Prupe.2G046400
Pp02	5371077	C	C/C	C/C	C/C	A/A	C/C	C/C	C/C	A/A	EFFECT=UTR_5_PRIME	SNPEFF_FUNCTIONAL_CLASS=NONE	MODIFIER	Prupe.2G046400
Pp02	5371080	A	G/G	A/A	G/G	G/G	A/A	A/A	G/G	G/G	EFFECT=START_GAINED	SNPEFF_FUNCTIONAL_CLASS=NONE	LOW	Prupe.2G046400
Pp02	5371096	C	C/C	C/C	C/C	T/T	C/C	C/C	C/C	./.	EFFECT=START_GAINED	SNPEFF_FUNCTIONAL_CLASS=NONE	LOW	Prupe.2G046400
Pp02	5371100	G	G/G	G/G	G/A	G/G	G/G	G/G	A/A	./.	EFFECT=UTR_5_PRIME	SNPEFF_FUNCTIONAL_CLASS=NONE	MODIFIER	Prupe.2G046400
Pp02	5371105	G	A/A	G/G	A/A	A/A	G/G	G/G	A/A	./.	EFFECT=UTR_5_PRIME	SNPEFF_FUNCTIONAL_CLASS=NONE	MODIFIER	Prupe.2G046400
Pp02	5371108	C	C/CCTA	C/C	C/C	C/C	C/C	C/C	C/C	./.	EFFECT=UTR_5_PRIME	SNPEFF_FUNCTIONAL_CLASS=NONE	MODIFIER	Prupe.2G046400
Pp02	5371109	T	T/C	T/T	C/C	C/C	T/T	T/T	C/C	./.	EFFECT=UTR_5_PRIME	SNPEFF_FUNCTIONAL_CLASS=NONE	MODIFIER	Prupe.2G046400
Pp02	5371128	C	C/CG	C/C	C/C	C/C	C/C	C/C	C/C	C/C	EFFECT=UTR_5_PRIME	SNPEFF_FUNCTIONAL_CLASS=NONE	MODIFIER	Prupe.2G046400
Pp02	5371129	A	G/T	A/A	G/G	G/G	A/A	A/A	G/G	./.	EFFECT=UTR_5_PRIME	SNPEFF_FUNCTIONAL_CLASS=NONE	MODIFIER	Prupe.2G046400
Pp02	5371134	C	C/T	C/C	C/C	C/C	C/C	C/C	C/C	C/C	EFFECT=UTR_5_PRIME	SNPEFF_FUNCTIONAL_CLASS=NONE	MODIFIER	Prupe.2G046400
Pp02	5371142	C	C/C	C/C	C/C	T/T	C/C	C/C	C/C	./.	EFFECT=UTR_5_PRIME	SNPEFF_FUNCTIONAL_CLASS=NONE	MODIFIER	Prupe.2G046400
Pp02	5371144	G	G/G	G/G	G/G	A/A	G/G	G/G	G/G	./.	EFFECT=UTR_5_PRIME	SNPEFF_FUNCTIONAL_CLASS=NONE	MODIFIER	Prupe.2G046400
Pp02	5371147	C	T/T	C/C	C/C	T/T	C/C	C/C	C/C	./.	EFFECT=UTR_5_PRIME	SNPEFF_FUNCTIONAL_CLASS=NONE	MODIFIER	Prupe.2G046400
Pp02	5371156	G	A/A	G/G	G/G	./.	G/G	G/G	G/G	G/G	EFFECT=UTR_5_PRIME	SNPEFF_FUNCTIONAL_CLASS=NONE	MODIFIER	Prupe.2G046400
Pp02	5371162	G	G/G	G/G	A/A	./.	G/G	G/G	A/A	./.	EFFECT=UTR_5_PRIME	SNPEFF_FUNCTIONAL_CLASS=NONE	MODIFIER	Prupe.2G046400
Pp02	5371167	G	G/G	G/G	G/G	A/A	G/G	G/G	G/G	./.	EFFECT=UTR_5_PRIME	SNPEFF_FUNCTIONAL_CLASS=NONE	MODIFIER	Prupe.2G046400
Pp02	5371172	T	A/A	T/T	T/T	A/A	T/T	T/T	T/T	./.	EFFECT=UTR_5_PRIME	SNPEFF_FUNCTIONAL_CLASS=NONE	MODIFIER	Prupe.2G046400
Pp02	5371182	G	G/G	G/G	G/A	G/G	G/G	G/G	A/A	G/G	EFFECT=UTR_5_PRIME	SNPEFF_FUNCTIONAL_CLASS=NONE	MODIFIER	Prupe.2G046400
Pp02	5371187	C	T/T	C/C	C/C	C/C	C/C	C/C	C/C	./.	EFFECT=UTR_5_PRIME	SNPEFF_FUNCTIONAL_CLASS=NONE	MODIFIER	Prupe.2G046400
Pp02	5371188	C	C/C	C/C	C/T	T/T	C/C	C/C	C/C	./.	EFFECT=UTR_5_PRIME	SNPEFF_FUNCTIONAL_CLASS=NONE	MODIFIER	Prupe.2G046400
Pp02	5371197	A	G/G	A/A	A/A	G/G	A/A	A/A	A/A	./.	EFFECT=START_GAINED	SNPEFF_FUNCTIONAL_CLASS=NONE	LOW	Prupe.2G046400
Pp02	5371198	G	G/A	G/G	G/G	./.	G/G	G/G	G/G	./.	EFFECT=UTR_5_PRIME	SNPEFF_FUNCTIONAL_CLASS=NONE	MODIFIER	Prupe.2G046400
Pp02	5371200	T	C/C	T/T	T/T	C/C	T/T	T/T	T/T	./.	EFFECT=UTR_5_PRIME	SNPEFF_FUNCTIONAL_CLASS=NONE	MODIFIER	Prupe.2G046400
Pp02	5371205	A	G/G	A/A	A/G	*/*	A/A	A/A	G/G	./.	EFFECT=UTR_5_PRIME	SNPEFF_FUNCTIONAL_CLASS=NONE	MODIFIER	Prupe.2G046400
Pp02	5371209	A	G/G	A/A	A/A	*/*	A/A	A/A	A/A	./.	EFFECT=UTR_5_PRIME	SNPEFF_FUNCTIONAL_CLASS=NONE	MODIFIER	Prupe.2G046400
Pp02	5371217	A	G/G	A/A	A/A	*/*	A/A	A/A	A/A	./.	EFFECT=UTR_5_PRIME	SNPEFF_FUNCTIONAL_CLASS=NONE	MODIFIER	Prupe.2G046400
Pp02	5371218	C	T/T	C/C	C/C	*/*	C/C	C/C	C/C	./.	EFFECT=UTR_5_PRIME	SNPEFF_FUNCTIONAL_CLASS=NONE	MODIFIER	Prupe.2G046400
Pp02	5371229	TG	TG/TG	TG/TG	TG/TG	T/T	TG/TG	TG/TG	./.	./.	EFFECT=UTR_5_PRIME	SNPEFF_FUNCTIONAL_CLASS=NONE	MODIFIER	Prupe.2G046400
Pp02	5371237	G	A/A	G/G	G/G	G/G	G/G	G/G	G/G	G/G	EFFECT=UTR_5_PRIME	SNPEFF_FUNCTIONAL_CLASS=NONE	MODIFIER	Prupe.2G046400
Pp02	5371241	T	T/T	T/T	T/T	C/C	T/T	T/T	T/T	./.	EFFECT=START_GAINED	SNPEFF_FUNCTIONAL_CLASS=NONE	LOW	Prupe.2G046400
Pp02	5371242	T	C/C	T/T	T/T	C/C	T/T	T/T	T/T	./.	EFFECT=UTR_5_PRIME	SNPEFF_FUNCTIONAL_CLASS=NONE	MODIFIER	Prupe.2G046400
Pp02	5371265	G	G/G	G/G	G/G	C/C	G/G	G/G	G/G	./.	EFFECT=UTR_5_PRIME	SNPEFF_FUNCTIONAL_CLASS=NONE	MODIFIER	Prupe.2G046400
Pp02	5371268	T	T/T	T/T	T/T	C/C	T/T	T/T	T/T	./.	EFFECT=UTR_5_PRIME	SNPEFF_FUNCTIONAL_CLASS=NONE	MODIFIER	Prupe.2G046400
Pp02	5371288	T	C/C	T/T	T/T	T/T	T/T	T/T	T/T	T/T	EFFECT=UTR_5_PRIME	SNPEFF_FUNCTIONAL_CLASS=NONE	MODIFIER	Prupe.2G046400
Pp02	5371370	A	A/G	A/A	A/A	A/A	A/A	A/A	A/A	./.	EFFECT=START_GAINED	SNPEFF_FUNCTIONAL_CLASS=NONE	LOW	Prupe.2G046400
Pp02	5371433	C	C/T	C/C	C/C	C/C	C/C	C/C	C/C	C/C	EFFECT=UTR_5_PRIME	SNPEFF_FUNCTIONAL_CLASS=NONE	MODIFIER	Prupe.2G046400
Pp02	5371438	G	G/G	G/G	G/C	G/G	G/G	G/G	C/C	G/G	EFFECT=UTR_5_PRIME	SNPEFF_FUNCTIONAL_CLASS=NONE	MODIFIER	Prupe.2G046400
Pp02	5371457	A	C/C	A/A	A/C	C/C	A/A	A/A	./.	C/C	EFFECT=UTR_5_PRIME	SNPEFF_FUNCTIONAL_CLASS=NONE	MODIFIER	Prupe.2G046400
Pp02	5371483	AT	AT/A	AT/AT	AT/AT	*/*	AT/AT	AT/AT	AT/AT	*/*	EFFECT=UTR_5_PRIME	SNPEFF_FUNCTIONAL_CLASS=NONE	MODIFIER	Prupe.2G046400
Pp02	5371503	C	A/A	C/C	C/C	C/C	C/C	C/C	C/C	C/C	EFFECT=UTR_5_PRIME	SNPEFF_FUNCTIONAL_CLASS=NONE	MODIFIER	Prupe.2G046400
Pp02	5371520	A	A/A	A/A	A/G	A/A	A/A	A/A	A/A	A/A	EFFECT=UTR_5_PRIME	SNPEFF_FUNCTIONAL_CLASS=NONE	MODIFIER	Prupe.2G046400
Pp02	5371546	A	A/A	A/A	A/A	C/C	A/A	A/A	A/A	C/C	EFFECT=UTR_5_PRIME	SNPEFF_FUNCTIONAL_CLASS=NONE	MODIFIER	Prupe.2G046400
Pp02	5371552	G	T/T	G/G	G/G	G/G	G/G	G/G	G/G	G/G	EFFECT=UTR_5_PRIME	SNPEFF_FUNCTIONAL_CLASS=NONE	MODIFIER	Prupe.2G046400
Pp02	5371558	G	G/G	G/G	G/T	T/T	G/G	G/G	G/G	T/T	EFFECT=UTR_5_PRIME	SNPEFF_FUNCTIONAL_CLASS=NONE	MODIFIER	Prupe.2G046400
Pp02	5371565	A	A/A	A/A	A/G	A/A	A/A	A/A	A/A	A/A	EFFECT=START_GAINED	SNPEFF_FUNCTIONAL_CLASS=NONE	LOW	Prupe.2G046400
Pp02	5371591	A	A/A	A/A	A/A	C/C	A/A	A/A	A/A	C/C	EFFECT=UTR_5_PRIME	SNPEFF_FUNCTIONAL_CLASS=NONE	MODIFIER	Prupe.2G046400
Pp02	5371640	T	T/C	T/T	T/T	T/T	T/T	T/T	T/T	T/T	EFFECT=UTR_5_PRIME	SNPEFF_FUNCTIONAL_CLASS=NONE	MODIFIER	Prupe.2G046400
Pp02	5371679	T	T/C	T/T	T/T	C/C	T/T	T/T	T/T	C/C	EFFECT=UTR_5_PRIME	SNPEFF_FUNCTIONAL_CLASS=NONE	MODIFIER	Prupe.2G046400
Pp02	5371780	C	C/C	C/C	C/C	C/G	C/C	C/C	C/C	G/G	AMINO_ACID_CHANGE=A11G	NON_SYNONYMOUS_CODING	MODERATE	Prupe.2G046400
Pp02	5371851	G	G/G	G/G	G/G	G/A	G/G	G/G	G/G	G/G	AMINO_ACID_CHANGE=D35N	NON_SYNONYMOUS_CODING	MODERATE	Prupe.2G046400
Pp02	5372089	G	C/C	G/G	G/G	C/C	G/G	G/G	G/G	C/C	AMINO_ACID_CHANGE=C114S	NON_SYNONYMOUS_CODING	MODERATE	Prupe.2G046400
Pp02	5372206	A	A/A	A/A	A/A	A/A	A/A	A/A	A/G	A/A	AMINO_ACID_CHANGE=K153R	NON_SYNONYMOUS_CODING	MODERATE	Prupe.2G046400
Pp02	5372208	A	A/G	A/A	A/A	A/A	A/A	A/A	A/A	A/A	AMINO_ACID_CHANGE=I154V	NON_SYNONYMOUS_CODING	MODERATE	Prupe.2G046400
Pp02	5372290	A	A/A	A/A	A/A	C/C	A/A	A/A	A/A	C/C	AMINO_ACID_CHANGE=N181T	NON_SYNONYMOUS_CODING	MODERATE	Prupe.2G046400
Pp02	5372493	A	A/G	A/A	A/A	A/A	A/A	A/A	A/A	./.	AMINO_ACID_CHANGE=S249G	NON_SYNONYMOUS_CODING	MODERATE	Prupe.2G046400
Pp02	5372500	A	A/C	A/A	A/A	A/A	A/A	A/A	A/A	./.	AMINO_ACID_CHANGE=K251T	NON_SYNONYMOUS_CODING	MODERATE	Prupe.2G046400
Pp02	5372524	G	G/A	G/G	G/G	G/G	G/G	G/G	G/G	G/G	AMINO_ACID_CHANGE=S259N	NON_SYNONYMOUS_CODING	MODERATE	Prupe.2G046400
Pp02	5372589	C	C/G	C/C	C/C	C/C	C/C	C/C	C/C	./.	AMINO_ACID_CHANGE=L281V	NON_SYNONYMOUS_CODING	MODERATE	Prupe.2G046400
Pp02	5372619	G	G/G	G/G	G/G	C/C	G/G	G/G	G/G	./.	AMINO_ACID_CHANGE=V291L	NON_SYNONYMOUS_CODING	MODERATE	Prupe.2G046400
Pp02	5372702	G	G/A	G/G	G/A	A/A	G/G	G/G	A/A	./.	AMINO_ACID_CHANGE=M318I	NON_SYNONYMOUS_CODING	MODERATE	Prupe.2G046400
Pp02	5372739	G	G/G	G/G	G/G	G/A	G/G	G/G	G/G	G/G	AMINO_ACID_CHANGE=D331N	NON_SYNONYMOUS_CODING	MODERATE	Prupe.2G046400
Pp02	5372800	A	A/G	A/A	A/A	A/A	A/A	A/A	A/A	A/A	AMINO_ACID_CHANGE=H351R	NON_SYNONYMOUS_CODING	MODERATE	Prupe.2G046400
Pp02	5372805	T	T/G	T/T	T/T	T/T	T/T	T/G	T/T	T/T	AMINO_ACID_CHANGE=Y353D	NON_SYNONYMOUS_CODING	MODERATE	Prupe.2G046400
Pp02	5372992	A	A/A	A/A	A/A	A/G	A/A	A/A	A/A	A/A	AMINO_ACID_CHANGE=Y415C	NON_SYNONYMOUS_CODING	MODERATE	Prupe.2G046400
Pp02	5373024	G	G/A	G/G	G/G	G/G	G/G	G/G	G/G	G/G	AMINO_ACID_CHANGE=A426T	NON_SYNONYMOUS_CODING	MODERATE	Prupe.2G046400
Pp02	5373087	G	G/G	G/G	G/G	A/A	G/G	G/G	G/G	./.	AMINO_ACID_CHANGE=V447M	NON_SYNONYMOUS_CODING	MODERATE	Prupe.2G046400
Pp02	5373118	G	G/G	G/G	G/A	G/G	G/G	G/G	A/A	G/G	AMINO_ACID_CHANGE=S457N	NON_SYNONYMOUS_CODING	MODERATE	Prupe.2G046400
Pp02	5373129	T	T/A	T/T	T/T	T/T	T/T	T/T	T/T	./.	AMINO_ACID_CHANGE=L461M	NON_SYNONYMOUS_CODING	MODERATE	Prupe.2G046400
Pp02	5373161	C	C/C	C/C	C/C	A/A	C/C	C/C	C/C	./.	AMINO_ACID_CHANGE=D471E	NON_SYNONYMOUS_CODING	MODERATE	Prupe.2G046400
Pp02	5373250	A	A/A	A/A	A/G	G/G	A/A	A/A	G/G	./.	AMINO_ACID_CHANGE=K501R	NON_SYNONYMOUS_CODING	MODERATE	Prupe.2G046400
Pp02	5373280	T	T/A	T/T	T/T	A/A	T/T	T/T	T/T	./.	AMINO_ACID_CHANGE=V511E	NON_SYNONYMOUS_CODING	MODERATE	Prupe.2G046400
Pp02	5373346	C	C/T	C/C	C/C	C/C	C/C	C/C	C/C	C/C	AMINO_ACID_CHANGE=A533V	NON_SYNONYMOUS_CODING	MODERATE	Prupe.2G046400
Pp02	5373387	T	T/T	T/T	T/T	T/G	T/T	T/T	T/T	./.	AMINO_ACID_CHANGE=F547V	NON_SYNONYMOUS_CODING	MODERATE	Prupe.2G046400
Pp02	5373393	C	C/C	C/C	C/C	C/A	C/C	C/C	C/C	./.	AMINO_ACID_CHANGE=P549T	NON_SYNONYMOUS_CODING	MODERATE	Prupe.2G046400
Pp02	5373410	GCATGAAA	GCATGAAA/GCATGAAA	GCATGAAA/GCATGAAA	GCATGAAA/GCATGAAA	GCATGAAA/G	GCATGAAA/GCATGAAA	GCATGAAA/GCATGAAA	GCATGAAA/GCATGAAA	GCATGAAA/GCATGAAA	AMINO_ACID_CHANGE=HEN555	FRAME_SHIFT	HIGH	Prupe.2G046400
Pp02	5373411	C	C/G	C/C	C/G	C/T	C/C	C/C	C/G	./.	AMINO_ACID_CHANGE=H555D	NON_SYNONYMOUS_CODING	MODERATE	Prupe.2G046400
Pp02	5373420	T	T/T	T/T	T/T	T/TTGGACTC	T/T	T/T	T/T	./.	AMINO_ACID_CHANGE=Y558LDS?	FRAME_SHIFT	HIGH	Prupe.2G046400
Pp02	5373423	G	G/T	G/G	G/G	G/G	G/G	G/G	G/G	G/G	AMINO_ACID_CHANGE=V559L	NON_SYNONYMOUS_CODING	MODERATE	Prupe.2G046400
Pp02	5373450	G	G/G	G/G	G/T	G/A	G/G	G/G	G/G	G/G	AMINO_ACID_CHANGE=V568M	NON_SYNONYMOUS_CODING	MODERATE	Prupe.2G046400
Pp02	5373455	ATCTCT	ATCTCT/ATCTCT	ATCTCT/ATCTCT	ATCTCT/A	ATCTCT/ATCTCT	ATCTCT/ATCTCT	ATCTCT/ATCTCT	ATCTCT/ATCTCT	ATCTCT/ATCTCT	AMINO_ACID_CHANGE=SL570	FRAME_SHIFT	HIGH	Prupe.2G046400
Pp02	5373489	A	A/A	A/A	A/A	A/G	A/A	A/G	A/A	A/A	AMINO_ACID_CHANGE=K581E	NON_SYNONYMOUS_CODING	MODERATE	Prupe.2G046400
Pp02	5373495	T	T/T	T/T	T/T	T/G	T/T	T/G	T/T	./.	AMINO_ACID_CHANGE=Y583D	NON_SYNONYMOUS_CODING	MODERATE	Prupe.2G046400
Pp02	5373573	A	A/G	A/A	A/G	A/A	A/A	A/A	A/G	./.	AMINO_ACID_CHANGE=K609E	NON_SYNONYMOUS_CODING	MODERATE	Prupe.2G046400
Pp02	5373586	C	C/T	C/C	C/T	C/C	C/C	C/C	C/T	./.	AMINO_ACID_CHANGE=A613V	NON_SYNONYMOUS_CODING	MODERATE	Prupe.2G046400
Pp02	5373607	G	G/A	G/G	G/A	G/G	G/G	G/G	G/A	./.	AMINO_ACID_CHANGE=S620N	NON_SYNONYMOUS_CODING	MODERATE	Prupe.2G046400
Pp02	5373622	T	T/T	T/T	T/C	T/T	T/T	T/T	T/C	./.	AMINO_ACID_CHANGE=L625P	NON_SYNONYMOUS_CODING	MODERATE	Prupe.2G046400
Pp02	5373636	C	C/T	C/C	C/T	C/C	C/C	C/C	C/C	./.	AMINO_ACID_CHANGE=R630W	NON_SYNONYMOUS_CODING	MODERATE	Prupe.2G046400
Pp02	5373660	G	G/G	G/G	G/G	G/A	G/G	G/G	G/G	./.	AMINO_ACID_CHANGE=D638N	NON_SYNONYMOUS_CODING	MODERATE	Prupe.2G046400
Pp02	5373701	A	A/A	A/A	A/T	A/A	A/A	A/A	A/A	A/A	AMINO_ACID_CHANGE=R651S	NON_SYNONYMOUS_CODING	MODERATE	Prupe.2G046400
Pp02	5373744	A	A/C	A/A	A/C	A/A	A/A	A/A	A/A	A/A	AMINO_ACID_CHANGE=K666Q	NON_SYNONYMOUS_CODING	MODERATE	Prupe.2G046400
Pp02	5373757	C	C/T	C/C	C/T	C/T	C/C	C/C	C/C	C/C	AMINO_ACID_CHANGE=T670I	NON_SYNONYMOUS_CODING	MODERATE	Prupe.2G046400
Pp02	5373766	C	C/C	C/C	C/C	C/T	C/C	C/C	C/C	C/C	AMINO_ACID_CHANGE=T673I	NON_SYNONYMOUS_CODING	MODERATE	Prupe.2G046400
Pp02	5373781	T	T/A	T/T	T/A	T/A	T/T	T/T	./.	T/T	AMINO_ACID_CHANGE=I678K	NON_SYNONYMOUS_CODING	MODERATE	Prupe.2G046400
Pp02	5373787	T	T/C	T/T	T/C	T/C	T/T	T/T	T/T	T/T	AMINO_ACID_CHANGE=I680T	NON_SYNONYMOUS_CODING	MODERATE	Prupe.2G046400
Pp02	5373793	T	T/C	T/T	T/C	T/C	T/T	T/T	./.	T/C	AMINO_ACID_CHANGE=L682S	NON_SYNONYMOUS_CODING	MODERATE	Prupe.2G046400
Pp02	5373822	C	C/G	C/C	C/G	C/G	C/C	C/C	C/C	C/G	AMINO_ACID_CHANGE=H692D	NON_SYNONYMOUS_CODING	MODERATE	Prupe.2G046400
Pp02	5373864	C	C/G	C/C	C/G	C/G	C/C	C/C	C/C	C/G	AMINO_ACID_CHANGE=H706D	NON_SYNONYMOUS_CODING	MODERATE	Prupe.2G046400
Pp02	5373865	A	A/T	A/A	A/T	T/T	A/A	A/A	A/A	T/T	AMINO_ACID_CHANGE=H706L	NON_SYNONYMOUS_CODING	MODERATE	Prupe.2G046400
Pp02	5373870	G	G/A	G/G	G/G	G/G	G/G	G/G	G/G	G/G	AMINO_ACID_CHANGE=G708S	NON_SYNONYMOUS_CODING	MODERATE	Prupe.2G046400
Pp02	5373874	C	C/C	C/C	C/C	C/T	C/C	C/C	C/C	C/C	AMINO_ACID_CHANGE=T709M	NON_SYNONYMOUS_CODING	MODERATE	Prupe.2G046400
Pp02	5373878	A	A/T	A/A	A/T	A/T	A/A	A/A	A/A	A/A	AMINO_ACID_CHANGE=E710D	NON_SYNONYMOUS_CODING	MODERATE	Prupe.2G046400
Pp02	5373917	G	G/G	G/G	G/G	G/T	G/G	G/G	G/G	G/G	AMINO_ACID_CHANGE=K723N	NON_SYNONYMOUS_CODING	MODERATE	Prupe.2G046400
Pp02	5373942	A	A/G	A/A	A/A	A/G	A/A	A/A	A/A	./.	AMINO_ACID_CHANGE=K732E	NON_SYNONYMOUS_CODING	MODERATE	Prupe.2G046400
Pp02	5373967	C	C/T	C/C	C/T	T/T	C/C	C/C	C/C	./.	AMINO_ACID_CHANGE=A740V	NON_SYNONYMOUS_CODING	MODERATE	Prupe.2G046400
Pp02	5374032	G	G/G	G/G	G/T	G/G	G/G	G/G	./.	G/G	AMINO_ACID_CHANGE=G762C	NON_SYNONYMOUS_CODING	MODERATE	Prupe.2G046400
Pp02	5374068	A	A/G	A/A	A/G	A/G	A/A	A/A	A/A	./.	AMINO_ACID_CHANGE=T774A	NON_SYNONYMOUS_CODING	MODERATE	Prupe.2G046400
Pp02	5374082	A	A/G	A/A	A/G	A/G	A/A	A/A	A/A	./.	AMINO_ACID_CHANGE=I778M	NON_SYNONYMOUS_CODING	MODERATE	Prupe.2G046400
Pp02	5374086	A	A/G	A/A	A/G	A/G	A/A	A/A	A/A	./.	AMINO_ACID_CHANGE=I780V	NON_SYNONYMOUS_CODING	MODERATE	Prupe.2G046400
Pp02	5374101	A	A/A	A/A	A/T	A/A	A/A	A/A	A/T	./.	AMINO_ACID_CHANGE=N785Y	NON_SYNONYMOUS_CODING	MODERATE	Prupe.2G046400
Pp02	5374107	C	C/C	C/C	C/C	C/T	C/C	C/C	C/C	./.	AMINO_ACID_CHANGE=H787Y	NON_SYNONYMOUS_CODING	MODERATE	Prupe.2G046400
Pp02	5374120	C	C/C	C/C	C/C	C/T	C/C	C/C	C/C	./.	AMINO_ACID_CHANGE=S791L	NON_SYNONYMOUS_CODING	MODERATE	Prupe.2G046400
Pp02	5374149	C	C/C	C/C	C/C	C/T	C/C	C/C	C/C	C/C	AMINO_ACID_CHANGE=L801F	NON_SYNONYMOUS_CODING	MODERATE	Prupe.2G046400
Pp02	5374167	T	T/T	T/T	T/T	T/C	T/T	T/T	T/T	./.	AMINO_ACID_CHANGE=Y807H	NON_SYNONYMOUS_CODING	MODERATE	Prupe.2G046400
Pp02	5374177	A	A/C	A/A	A/A	A/A	A/A	A/A	A/A	A/A	AMINO_ACID_CHANGE=K810T	NON_SYNONYMOUS_CODING	MODERATE	Prupe.2G046400
Pp02	5374189	C	C/G	C/C	C/C	C/G	C/C	C/C	C/G	C/C	AMINO_ACID_CHANGE=T814R	NON_SYNONYMOUS_CODING	MODERATE	Prupe.2G046400
Pp02	5374510	C	C/C	C/C	C/C	G/G	C/C	C/C	C/C	./.	AMINO_ACID_CHANGE=T921R	NON_SYNONYMOUS_CODING	MODERATE	Prupe.2G046400
Pp02	5374540	T	T/T	T/T	T/T	G/G	T/T	T/T	./.	G/G	AMINO_ACID_CHANGE=L931R	NON_SYNONYMOUS_CODING	MODERATE	Prupe.2G046400
Pp02	5374591	A	A/G	A/A	A/A	A/A	A/A	A/A	A/A	A/A	AMINO_ACID_CHANGE=N948S	NON_SYNONYMOUS_CODING	MODERATE	Prupe.2G046400
Pp02	5374716	A	A/C	A/A	A/A	C/C	A/A	A/A	A/A	C/C	AMINO_ACID_CHANGE=T990P	NON_SYNONYMOUS_CODING	MODERATE	Prupe.2G046400
Pp02	5374863	A	A/T	A/A	A/A	A/A	A/A	A/A	A/A	./.	AMINO_ACID_CHANGE=S1039C	NON_SYNONYMOUS_CODING	MODERATE	Prupe.2G046400
Pp02	5374878	G	G/A	G/G	G/G	G/G	G/G	G/G	G/G	G/G	AMINO_ACID_CHANGE=E1044K	NON_SYNONYMOUS_CODING	MODERATE	Prupe.2G046400
Pp02	5374880	A	A/C	A/A	A/A	A/A	A/A	A/A	A/A	A/A	AMINO_ACID_CHANGE=E1044D	NON_SYNONYMOUS_CODING	MODERATE	Prupe.2G046400
Pp02	5375182	A	A/A	A/A	A/G	A/A	A/A	A/A	A/A	A/A	AMINO_ACID_CHANGE=E1145G	NON_SYNONYMOUS_CODING	MODERATE	Prupe.2G046400
Pp02	5375186	G	G/G	G/G	G/G	C/C	G/G	G/G	G/G	./.	AMINO_ACID_CHANGE=E1146D	NON_SYNONYMOUS_CODING	MODERATE	Prupe.2G046400
Pp02	5375187	T	T/T	T/T	T/T	A/A	T/T	T/T	T/T	./.	AMINO_ACID_CHANGE=Y1147N	NON_SYNONYMOUS_CODING	MODERATE	Prupe.2G046400
Pp02	5375269	A	A/T	A/A	A/T	A/A	A/A	A/A	A/A	./.	AMINO_ACID_CHANGE=K1174M	NON_SYNONYMOUS_CODING	MODERATE	Prupe.2G046400
Pp02	5375274	C	C/T	C/C	C/T	C/C	C/C	C/C	C/C	./.	AMINO_ACID_CHANGE=Q1176*	STOP_GAINED	HIGH	Prupe.2G046400
Pp02	5375276	GC	GC/G	GC/GC	GC/G	GC/GC	GC/GC	GC/GC	GC/GC	./.	AMINO_ACID_CHANGE=L1177	FRAME_SHIFT	HIGH	Prupe.2G046400
Pp02	5375298	A	A/A	A/A	A/A	A/T	A/A	A/A	A/A	A/A	AMINO_ACID_CHANGE=T1184S	NON_SYNONYMOUS_CODING	MODERATE	Prupe.2G046400
Pp02	5375299	C	C/C	C/C	C/C	C/A	C/C	C/C	C/C	C/C	AMINO_ACID_CHANGE=T1184N	NON_SYNONYMOUS_CODING	MODERATE	Prupe.2G046400
Pp02	5375303	C	C/C	C/C	C/C	C/CCGCATCA	C/C	C/C	C/C	C/C	AMINO_ACID_CHANGE=R1186RIK?	FRAME_SHIFT	HIGH	Prupe.2G046400
Pp02	5375305	G	G/A	G/G	G/A	G/G	G/G	G/G	G/A	G/G	AMINO_ACID_CHANGE=R1186K	NON_SYNONYMOUS_CODING	MODERATE	Prupe.2G046400
Pp02	5375308	T	T/T	T/T	T/T	T/A	T/T	T/T	T/T	T/T	AMINO_ACID_CHANGE=I1187N	NON_SYNONYMOUS_CODING	MODERATE	Prupe.2G046400
Pp02	5375310	TC	TC/TC	TC/TC	TC/TC	TC/T	TC/TC	TC/TC	TC/TC	TC/TC	AMINO_ACID_CHANGE=S1188	FRAME_SHIFT	HIGH	Prupe.2G046400
Pp02	5375337	G	G/G	G/G	G/G	G/T	G/G	G/G	G/G	G/G	AMINO_ACID_CHANGE=D1197Y	NON_SYNONYMOUS_CODING	MODERATE	Prupe.2G046400
Pp02	5375344	A	A/A	A/A	A/A	A/G	A/A	A/A	A/A	A/A	AMINO_ACID_CHANGE=K1199R	NON_SYNONYMOUS_CODING	MODERATE	Prupe.2G046400
Pp02	5375352	G	G/T	G/G	G/T	G/G	G/G	G/G	G/T	G/G	AMINO_ACID_CHANGE=A1202S	NON_SYNONYMOUS_CODING	MODERATE	Prupe.2G046400
Pp02	5375373	C	C/A	C/C	C/A	A/A	C/C	C/C	C/A	./.	AMINO_ACID_CHANGE=R1209S	NON_SYNONYMOUS_CODING	MODERATE	Prupe.2G046400
Pp02	5375385	T	T/T	T/T	T/T	T/G	T/T	T/T	T/T	T/T	AMINO_ACID_CHANGE=F1213V	NON_SYNONYMOUS_CODING	MODERATE	Prupe.2G046400
Pp02	5375386	T	T/T	T/T	T/T	T/G	T/T	T/T	T/T	T/T	AMINO_ACID_CHANGE=F1213C	NON_SYNONYMOUS_CODING	MODERATE	Prupe.2G046400
Pp02	5375390	T	T/T	T/T	T/T	T/G	T/T	T/T	T/T	T/T	AMINO_ACID_CHANGE=S1214R	NON_SYNONYMOUS_CODING	MODERATE	Prupe.2G046400
Pp02	5375394	A	A/A	A/A	A/A	A/G	A/A	A/A	A/A	A/A	AMINO_ACID_CHANGE=K1216E	NON_SYNONYMOUS_CODING	MODERATE	Prupe.2G046400
Pp02	5375396	A	A/A	A/A	A/A	A/C	A/A	A/A	A/A	A/A	AMINO_ACID_CHANGE=K1216N	NON_SYNONYMOUS_CODING	MODERATE	Prupe.2G046400
Pp02	5375403	A	A/A	A/A	A/A	A/G	A/A	A/A	A/A	A/A	AMINO_ACID_CHANGE=K1219E	NON_SYNONYMOUS_CODING	MODERATE	Prupe.2G046400
Pp02	5375454	A	A/A	A/A	A/A	G/G	A/A	A/A	A/A	G/G	AMINO_ACID_CHANGE=K1236E	NON_SYNONYMOUS_CODING	MODERATE	Prupe.2G046400
Pp02	5375481	T	T/C	T/T	T/C	T/T	T/T	T/T	T/T	T/T	AMINO_ACID_CHANGE=F1245L	NON_SYNONYMOUS_CODING	MODERATE	Prupe.2G046400
Pp02	5375493	G	G/A	G/G	G/A	G/G	G/G	G/G	G/G	G/G	AMINO_ACID_CHANGE=E1249K	NON_SYNONYMOUS_CODING	MODERATE	Prupe.2G046400
Pp02	5375503	C	C/A	C/C	C/A	C/C	C/C	C/C	C/C	C/C	AMINO_ACID_CHANGE=P1252Q	NON_SYNONYMOUS_CODING	MODERATE	Prupe.2G046400
Pp02	5375551	A	A/G	A/A	A/G	A/A	A/A	A/A	A/G	A/A	AMINO_ACID_CHANGE=K1268R	NON_SYNONYMOUS_CODING	MODERATE	Prupe.2G046400
Pp02	5375561	G	G/T	G/G	G/G	G/G	G/G	G/G	G/G	G/G	AMINO_ACID_CHANGE=Q1271H	NON_SYNONYMOUS_CODING	MODERATE	Prupe.2G046400
Pp02	5375568	A	A/A	A/A	A/A	G/G	A/A	A/A	A/A	G/G	AMINO_ACID_CHANGE=T1274A	NON_SYNONYMOUS_CODING	MODERATE	Prupe.2G046400
Pp02	5375656	T	T/TC	T/T	T/TC	./.	T/T	T/T	T/TC	./.	EFFECT=UTR_3_PRIME	SNPEFF_FUNCTIONAL_CLASS=NONE	MODIFIER	Prupe.2G046400
Pp02	5375657	T	T/TC	T/T	T/TC	./.	T/T	T/T	T/TC	T/T	EFFECT=UTR_3_PRIME	SNPEFF_FUNCTIONAL_CLASS=NONE	MODIFIER	Prupe.2G046400
Pp02	5375667	G	G/C	G/G	G/G	G/G	G/G	G/G	G/G	G/G	EFFECT=UTR_3_PRIME	SNPEFF_FUNCTIONAL_CLASS=NONE	MODIFIER	Prupe.2G046400
Pp02	5375682	T	T/A	T/T	T/T	T/T	T/T	T/T	T/T	./.	EFFECT=UTR_3_PRIME	SNPEFF_FUNCTIONAL_CLASS=NONE	MODIFIER	Prupe.2G046400
Pp02	5375689	G	G/T	G/G	G/G	G/G	G/G	G/G	G/G	./.	EFFECT=SPLICE_SITE_DONOR	SNPEFF_FUNCTIONAL_CLASS=NONE	HIGH	Prupe.2G046400
Pp02	5375782	T	T/G	T/T	T/G	T/T	T/T	T/T	T/G	T/T	EFFECT=INTRON	SNPEFF_FUNCTIONAL_CLASS=NONE	MODIFIER	Prupe.2G046400
Pp02	5375819	C	C/C	C/C	C/T	C/C	C/C	C/C	C/C	C/C	EFFECT=INTRON	SNPEFF_FUNCTIONAL_CLASS=NONE	MODIFIER	Prupe.2G046400
Pp02	5375822	A	A/A	A/A	A/T	A/A	A/A	A/A	A/A	A/A	EFFECT=INTRON	SNPEFF_FUNCTIONAL_CLASS=NONE	MODIFIER	Prupe.2G046400
Pp02	5375828	C	C/C	C/C	C/C	C/T	C/C	C/C	C/C	C/C	EFFECT=INTRON	SNPEFF_FUNCTIONAL_CLASS=NONE	MODIFIER	Prupe.2G046400
Pp02	5375832	A	A/G	A/A	A/A	A/A	A/A	A/A	A/A	A/A	EFFECT=INTRON	SNPEFF_FUNCTIONAL_CLASS=NONE	MODIFIER	Prupe.2G046400
Pp02	5375842	C	C/C	C/C	C/C	C/T	C/C	C/C	C/C	C/C	EFFECT=INTRON	SNPEFF_FUNCTIONAL_CLASS=NONE	MODIFIER	Prupe.2G046400
Pp02	5375855	C	C/C	C/C	C/C	T/T	C/C	C/C	C/C	./.	EFFECT=INTRON	SNPEFF_FUNCTIONAL_CLASS=NONE	MODIFIER	Prupe.2G046400
Pp02	5375856	A	A/G	A/A	A/G	G/G	A/A	A/A	A/G	./.	EFFECT=INTRON	SNPEFF_FUNCTIONAL_CLASS=NONE	MODIFIER	Prupe.2G046400
Pp02	5375870	G	G/G	G/G	G/G	A/A	G/G	G/G	G/G	./.	EFFECT=INTRON	SNPEFF_FUNCTIONAL_CLASS=NONE	MODIFIER	Prupe.2G046400
Pp02	5375875	AG	AG/A	AG/AG	AG/AG	AG/AG	AG/AG	AG/AG	AG/AG	AG/AG	EFFECT=INTRON	SNPEFF_FUNCTIONAL_CLASS=NONE	MODIFIER	Prupe.2G046400
Pp02	5375877	CAACTTGTGTAAG	CAACTTGTGTAAG/C	CAACTTGTGTAAG/CAACTTGTGTAAG	CAACTTGTGTAAG/CAACTTGTGTAAG	CAACTTGTGTAAG/CAACTTGTGTAAG	CAACTTGTGTAAG/CAACTTGTGTAAG	CAACTTGTGTAAG/CAACTTGTGTAAG	CAACTTGTGTAAG/CAACTTGTGTAAG	./.	EFFECT=INTRON	SNPEFF_FUNCTIONAL_CLASS=NONE	MODIFIER	Prupe.2G046400
Pp02	5375882	TGTGTAA	TGTGTAA/*	TGTGTAA/TGTGTAA	TGTGTAA/T	T/T	TGTGTAA/TGTGTAA	TGTGTAA/TGTGTAA	TGTGTAA/TGTGTAA	./.	EFFECT=INTRON	SNPEFF_FUNCTIONAL_CLASS=NONE	MODIFIER	Prupe.2G046400
Pp02	5375890	CAACTTGCAA	CAACTTGCAA/CAACTTGCAA	CAACTTGCAA/CAACTTGCAA	CAACTTGCAA/C	C/C	CAACTTGCAA/CAACTTGCAA	CAACTTGCAA/CAACTTGCAA	CAACTTGCAA/CAACTTGCAA	./.	EFFECT=INTRON	SNPEFF_FUNCTIONAL_CLASS=NONE	MODIFIER	Prupe.2G046400
Pp02	5375897	CAA	CAA/C	CAA/CAA	CAA/*	*/*	CAA/CAA	CAA/CAA	./.	./.	EFFECT=INTRON	SNPEFF_FUNCTIONAL_CLASS=NONE	MODIFIER	Prupe.2G046400
Pp02	5375899	A	A/T	A/A	A/*	*/*	A/A	A/A	A/A	./.	EFFECT=INTRON	SNPEFF_FUNCTIONAL_CLASS=NONE	MODIFIER	Prupe.2G046400
Pp02	5375905	C	C/CAT	C/C	C/CAT	C/CAT	C/C	C/C	./.	./.	EFFECT=INTRON	SNPEFF_FUNCTIONAL_CLASS=NONE	MODIFIER	Prupe.2G046400
Pp02	5375908	C	C/T	C/C	C/C	./.	C/C	C/C	C/C	C/C	EFFECT=INTRON	SNPEFF_FUNCTIONAL_CLASS=NONE	MODIFIER	Prupe.2G046400
Pp02	5375917	C	C/T	C/C	C/T	C/T	C/C	C/C	C/C	./.	EFFECT=INTRON	SNPEFF_FUNCTIONAL_CLASS=NONE	MODIFIER	Prupe.2G046400
Pp02	5375933	C	C/T	C/C	C/C	C/C	C/C	C/C	C/C	C/C	EFFECT=INTRON	SNPEFF_FUNCTIONAL_CLASS=NONE	MODIFIER	Prupe.2G046400
Pp02	5375940	C	C/T	C/C	C/T	C/T	C/C	C/C	C/C	./.	EFFECT=INTRON	SNPEFF_FUNCTIONAL_CLASS=NONE	MODIFIER	Prupe.2G046400
Pp02	5375953	G	C/C	G/G	G/C	C/C	G/G	G/G	G/G	./.	EFFECT=INTRON	SNPEFF_FUNCTIONAL_CLASS=NONE	MODIFIER	Prupe.2G046400
Pp02	5375962	A	A/A	A/A	A/A	T/T	A/A	A/A	A/A	./.	EFFECT=INTRON	SNPEFF_FUNCTIONAL_CLASS=NONE	MODIFIER	Prupe.2G046400
Pp02	5375965	G	G/G	G/G	G/G	C/C	G/G	G/G	G/G	./.	EFFECT=INTRON	SNPEFF_FUNCTIONAL_CLASS=NONE	MODIFIER	Prupe.2G046400
Pp02	5375977	T	T/TCTA	T/T	T/T	T/T	T/T	T/T	T/T	./.	EFFECT=INTRON	SNPEFF_FUNCTIONAL_CLASS=NONE	MODIFIER	Prupe.2G046400
Pp02	5375980	G	A/A	G/G	G/A	./.	G/G	G/G	G/G	./.	EFFECT=INTRON	SNPEFF_FUNCTIONAL_CLASS=NONE	MODIFIER	Prupe.2G046400
Pp02	5375993	C	T/G	C/C	C/G	./.	C/C	C/C	C/C	./.	EFFECT=INTRON	SNPEFF_FUNCTIONAL_CLASS=NONE	MODIFIER	Prupe.2G046400
Pp02	5375994	A	G/G	A/A	A/G	./.	A/A	A/A	A/A	./.	EFFECT=INTRON	SNPEFF_FUNCTIONAL_CLASS=NONE	MODIFIER	Prupe.2G046400
Pp02	5376001	A	A/AG	A/A	A/AG	./.	A/A	A/A	A/A	./.	EFFECT=INTRON	SNPEFF_FUNCTIONAL_CLASS=NONE	MODIFIER	Prupe.2G046400
Pp02	5376017	ATAT	ATAT/ATAT	ATAT/ATAT	ATAT/A	ATAT/ATAT	ATAT/ATAT	ATAT/ATAT	ATAT/ATAT	ATAT/ATAT	EFFECT=INTRON	SNPEFF_FUNCTIONAL_CLASS=NONE	MODIFIER	Prupe.2G046400
Pp02	5376040	A	G/G	A/A	A/G	G/G	A/A	A/A	A/A	G/G	EFFECT=INTRON	SNPEFF_FUNCTIONAL_CLASS=NONE	MODIFIER	Prupe.2G046400
Pp02	5376043	CATATTCTTAG	CATATTCTTAG/CATATTCTTAG	CATATTCTTAG/CATATTCTTAG	CATATTCTTAG/CATATTCTTAG	C/C	CATATTCTTAG/CATATTCTTAG	CATATTCTTAG/CATATTCTTAG	CATATTCTTAG/CATATTCTTAG	C/C	EFFECT=INTRON	SNPEFF_FUNCTIONAL_CLASS=NONE	MODIFIER	Prupe.2G046400
Pp02	5376051	T	A/A	T/T	T/A	*/*	T/T	T/T	A/A	*/*	EFFECT=INTRON	SNPEFF_FUNCTIONAL_CLASS=NONE	MODIFIER	Prupe.2G046400
Pp02	5376059	T	T/A	T/T	T/T	T/T	T/T	T/T	T/T	T/T	EFFECT=INTRON	SNPEFF_FUNCTIONAL_CLASS=NONE	MODIFIER	Prupe.2G046400
Pp02	5376063	A	A/A	A/A	A/A	G/G	A/A	A/A	A/A	G/G	EFFECT=INTRON	SNPEFF_FUNCTIONAL_CLASS=NONE	MODIFIER	Prupe.2G046400
Pp02	5376064	C	C/C	C/C	C/T	C/C	C/C	C/C	C/C	C/C	EFFECT=INTRON	SNPEFF_FUNCTIONAL_CLASS=NONE	MODIFIER	Prupe.2G046400
Pp02	5376087	G	G/A	G/G	G/A	A/A	G/G	G/G	G/G	./.	EFFECT=INTRON	SNPEFF_FUNCTIONAL_CLASS=NONE	MODIFIER	Prupe.2G046400
Pp02	5376100	TAGTTGAGCTGAGATACATAGCATCAATTTTG	TAGTTGAGCTGAGATACATAGCATCAATTTTG/T	TAGTTGAGCTGAGATACATAGCATCAATTTTG/TAGTTGAGCTGAGATACATAGCATCAATTTTG	TAGTTGAGCTGAGATACATAGCATCAATTTTG/T	TAGTTGAGCTGAGATACATAGCATCAATTTTG/TAGTTGAGCTGAGATACATAGCATCAATTTTG	TAGTTGAGCTGAGATACATAGCATCAATTTTG/TAGTTGAGCTGAGATACATAGCATCAATTTTG	TAGTTGAGCTGAGATACATAGCATCAATTTTG/TAGTTGAGCTGAGATACATAGCATCAATTTTG	TAGTTGAGCTGAGATACATAGCATCAATTTTG/TAGTTGAGCTGAGATACATAGCATCAATTTTG	TAGTTGAGCTGAGATACATAGCATCAATTTTG/TAGTTGAGCTGAGATACATAGCATCAATTTTG	EFFECT=INTRON	SNPEFF_FUNCTIONAL_CLASS=NONE	MODIFIER	Prupe.2G046400
Pp02	5376101	A	A/*	A/A	A/*	T/T	A/A	A/A	A/A	./.	EFFECT=INTRON	SNPEFF_FUNCTIONAL_CLASS=NONE	MODIFIER	Prupe.2G046400
Pp02	5376138	A	A/A	A/A	A/A	T/T	A/A	A/A	A/A	T/T	EFFECT=INTRON	SNPEFF_FUNCTIONAL_CLASS=NONE	MODIFIER	Prupe.2G046400
Pp02	5376143	CATAT	CATAT/C	CATAT/CATAT	CATAT/C	CATAT/CATAT	CATAT/CATAT	CATAT/CATAT	CATAT/CATAT	CATAT/CATAT	EFFECT=INTRON	SNPEFF_FUNCTIONAL_CLASS=NONE	MODIFIER	Prupe.2G046400
Pp02	5376156	G	G/A	G/G	G/A	G/G	G/G	G/G	G/G	G/G	EFFECT=INTRON	SNPEFF_FUNCTIONAL_CLASS=NONE	MODIFIER	Prupe.2G046400
Pp02	5376170	A	A/C	A/A	A/A	A/A	A/A	A/A	A/A	A/A	EFFECT=INTRON	SNPEFF_FUNCTIONAL_CLASS=NONE	MODIFIER	Prupe.2G046400
Pp02	5376184	CT	CT/C	CT/CT	CT/C	CT/CT	CT/CT	CT/CT	./.	CT/CT	EFFECT=INTRON	SNPEFF_FUNCTIONAL_CLASS=NONE	MODIFIER	Prupe.2G046400
Pp02	5376194	A	A/A	A/A	A/A	G/G	A/A	A/A	A/A	G/G	EFFECT=INTRON	SNPEFF_FUNCTIONAL_CLASS=NONE	MODIFIER	Prupe.2G046400
Pp02	5376196	T	T/C	T/T	T/C	T/T	T/T	T/T	T/C	T/T	EFFECT=INTRON	SNPEFF_FUNCTIONAL_CLASS=NONE	MODIFIER	Prupe.2G046400
Pp02	5376227	GTTTTTGTGT	GTTTTTGTGT/G	GTTTTTGTGT/GTTTTTGTGT	GTTTTTGTGT/GTTTTTGTGT	GTTTTTGTGT/GTTTTTGTGT	GTTTTTGTGT/GTTTTTGTGT	GTTTTTGTGT/GTTTTTGTGT	GTTTTTGTGT/GTTTTTGTGT	GTTTTTGTGT/GTTTTTGTGT	EFFECT=INTRON	SNPEFF_FUNCTIONAL_CLASS=NONE	MODIFIER	Prupe.2G046400
Pp02	5376229	T	T/C	T/T	T/T	T/T	T/T	T/T	T/T	T/T	EFFECT=INTRON	SNPEFF_FUNCTIONAL_CLASS=NONE	MODIFIER	Prupe.2G046400
Pp02	5376266	G	G/A	G/G	G/A	G/G	G/G	G/G	G/A	G/G	EFFECT=INTRON	SNPEFF_FUNCTIONAL_CLASS=NONE	MODIFIER	Prupe.2G046400
Pp02	5376286	A	A/G	A/A	A/G	A/A	A/A	A/A	A/G	A/A	EFFECT=INTRON	SNPEFF_FUNCTIONAL_CLASS=NONE	MODIFIER	Prupe.2G046400
Pp02	5376291	T	T/C	T/T	T/T	T/T	T/T	T/T	T/T	T/T	EFFECT=INTRON	SNPEFF_FUNCTIONAL_CLASS=NONE	MODIFIER	Prupe.2G046400
Pp02	5376294	T	T/G	T/T	T/G	T/T	T/T	T/T	T/T	T/T	EFFECT=INTRON	SNPEFF_FUNCTIONAL_CLASS=NONE	MODIFIER	Prupe.2G046400
Pp02	5376295	T	T/A	T/T	T/T	T/T	T/T	T/T	T/T	T/T	EFFECT=INTRON	SNPEFF_FUNCTIONAL_CLASS=NONE	MODIFIER	Prupe.2G046400
Pp02	5376296	A	A/C	A/A	A/C	A/A	A/A	A/A	A/A	A/A	EFFECT=INTRON	SNPEFF_FUNCTIONAL_CLASS=NONE	MODIFIER	Prupe.2G046400
Pp02	5376306	T	T/A	T/T	T/A	T/T	T/T	T/T	T/T	T/T	EFFECT=INTRON	SNPEFF_FUNCTIONAL_CLASS=NONE	MODIFIER	Prupe.2G046400
Pp02	5376377	G	G/A	G/G	G/A	G/G	G/G	G/G	G/A	G/G	EFFECT=INTRON	SNPEFF_FUNCTIONAL_CLASS=NONE	MODIFIER	Prupe.2G046400
Pp02	5376403	ACTCAATTTCTTCGCAACTTATATCCTATAGTAAGT	ACTCAATTTCTTCGCAACTTATATCCTATAGTAAGT/ACTCAATTTCTTCGCAACTTATATCCTATAGTAAGT	ACTCAATTTCTTCGCAACTTATATCCTATAGTAAGT/ACTCAATTTCTTCGCAACTTATATCCTATAGTAAGT	ACTCAATTTCTTCGCAACTTATATCCTATAGTAAGT/A	ACTCAATTTCTTCGCAACTTATATCCTATAGTAAGT/ACTCAATTTCTTCGCAACTTATATCCTATAGTAAGT	ACTCAATTTCTTCGCAACTTATATCCTATAGTAAGT/ACTCAATTTCTTCGCAACTTATATCCTATAGTAAGT	ACTCAATTTCTTCGCAACTTATATCCTATAGTAAGT/ACTCAATTTCTTCGCAACTTATATCCTATAGTAAGT	ACTCAATTTCTTCGCAACTTATATCCTATAGTAAGT/ACTCAATTTCTTCGCAACTTATATCCTATAGTAAGT	ACTCAATTTCTTCGCAACTTATATCCTATAGTAAGT/ACTCAATTTCTTCGCAACTTATATCCTATAGTAAGT	EFFECT=INTRON	SNPEFF_FUNCTIONAL_CLASS=NONE	MODIFIER	Prupe.2G046400
Pp02	5376431	TA	TA/T	TA/TA	TA/*	TA/TA	TA/TA	TA/TA	TA/TA	TA/TA	EFFECT=INTRON	SNPEFF_FUNCTIONAL_CLASS=NONE	MODIFIER	Prupe.2G046400
Pp02	5376439	C	C/C	C/C	C/C	T/T	C/C	C/C	C/C	./.	EFFECT=INTRON	SNPEFF_FUNCTIONAL_CLASS=NONE	MODIFIER	Prupe.2G046400
Pp02	5376452	T	T/T	T/T	T/T	C/C	T/T	T/T	T/T	C/C	EFFECT=INTRON	SNPEFF_FUNCTIONAL_CLASS=NONE	MODIFIER	Prupe.2G046400
Pp02	5376484	T	T/C	T/T	T/C	T/T	T/T	T/T	T/C	T/T	EFFECT=UTR_3_PRIME	SNPEFF_FUNCTIONAL_CLASS=NONE	MODIFIER	Prupe.2G046400
Pp02	5376516	G	G/A	G/G	G/A	A/A	G/G	G/G	A/A	A/A	EFFECT=UTR_3_PRIME	SNPEFF_FUNCTIONAL_CLASS=NONE	MODIFIER	Prupe.2G046400
Pp02	5376522	T	T/T	T/T	T/T	C/C	T/T	T/T	T/T	C/C	EFFECT=UTR_3_PRIME	SNPEFF_FUNCTIONAL_CLASS=NONE	MODIFIER	Prupe.2G046400
Pp02	5376541	A	A/T	A/A	A/A	A/A	A/A	A/A	A/A	A/A	EFFECT=UTR_3_PRIME	SNPEFF_FUNCTIONAL_CLASS=NONE	MODIFIER	Prupe.2G046400
Pp02	5376544	C	C/G	C/C	C/G	C/C	C/C	C/G	./.	C/C	EFFECT=UTR_3_PRIME	SNPEFF_FUNCTIONAL_CLASS=NONE	MODIFIER	Prupe.2G046400
Pp02	5376548	A	A/C	A/A	A/C	A/A	A/A	A/C	./.	A/A	EFFECT=UTR_3_PRIME	SNPEFF_FUNCTIONAL_CLASS=NONE	MODIFIER	Prupe.2G046400
Pp02	5376551	C	C/G	C/C	C/C	C/C	C/C	C/C	C/C	C/C	EFFECT=UTR_3_PRIME	SNPEFF_FUNCTIONAL_CLASS=NONE	MODIFIER	Prupe.2G046400
Pp02	5376552	A	A/G	A/A	A/G	A/A	A/A	A/G	A/A	A/A	EFFECT=UTR_3_PRIME	SNPEFF_FUNCTIONAL_CLASS=NONE	MODIFIER	Prupe.2G046400
Pp02	5376554	G	G/A	G/G	G/A	G/G	G/G	G/G	G/G	G/G	EFFECT=UTR_3_PRIME	SNPEFF_FUNCTIONAL_CLASS=NONE	MODIFIER	Prupe.2G046400
Pp02	5376574	C	C/A	C/C	C/C	C/C	C/C	C/C	C/C	C/C	EFFECT=UTR_3_PRIME	SNPEFF_FUNCTIONAL_CLASS=NONE	MODIFIER	Prupe.2G046400
Pp02	5376580	T	T/*	T/T	T/C	T/T	T/T	T/T	T/C	T/T	EFFECT=UTR_3_PRIME	SNPEFF_FUNCTIONAL_CLASS=NONE	MODIFIER	Prupe.2G046400
Pp02	5376583	C	C/*	C/C	C/A	C/C	C/C	C/C	C/C	C/C	EFFECT=UTR_3_PRIME	SNPEFF_FUNCTIONAL_CLASS=NONE	MODIFIER	Prupe.2G046400
Pp02	5376598	C	C/*	C/C	C/C	T/T	C/C	C/C	C/C	./.	EFFECT=UTR_3_PRIME	SNPEFF_FUNCTIONAL_CLASS=NONE	MODIFIER	Prupe.2G046400
Pp02	5376599	C	C/*	C/C	C/A	C/C	C/C	C/C	C/A	C/C	EFFECT=UTR_3_PRIME	SNPEFF_FUNCTIONAL_CLASS=NONE	MODIFIER	Prupe.2G046400
Pp02	5376605	C	C/A	C/C	C/A	C/C	C/C	C/A	C/A	C/C	EFFECT=UTR_3_PRIME	SNPEFF_FUNCTIONAL_CLASS=NONE	MODIFIER	Prupe.2G046400
Pp02	5376627	C	C/T	C/C	C/T	C/C	C/C	C/T	C/T	C/C	EFFECT=UTR_3_PRIME	SNPEFF_FUNCTIONAL_CLASS=NONE	MODIFIER	Prupe.2G046400
Pp02	5376630	T	T/G	T/T	T/G	T/T	T/T	T/T	T/G	T/T	EFFECT=UTR_3_PRIME	SNPEFF_FUNCTIONAL_CLASS=NONE	MODIFIER	Prupe.2G046400
Pp02	5376659	C	C/C	C/C	C/C	T/T	C/C	C/C	C/C	T/T	EFFECT=UTR_3_PRIME	SNPEFF_FUNCTIONAL_CLASS=NONE	MODIFIER	Prupe.2G046400
Pp02	5376672	T	T/T	T/T	T/T	G/G	T/T	T/T	T/T	G/G	EFFECT=UTR_3_PRIME	SNPEFF_FUNCTIONAL_CLASS=NONE	MODIFIER	Prupe.2G046400
Pp02	5376683	C	C/*	C/C	C/T	C/C	C/C	C/C	C/T	C/C	EFFECT=UTR_3_PRIME	SNPEFF_FUNCTIONAL_CLASS=NONE	MODIFIER	Prupe.2G046400
Pp02	5376690	T	T/C	T/T	T/C	T/T	T/T	T/T	T/C	T/T	EFFECT=UTR_3_PRIME	SNPEFF_FUNCTIONAL_CLASS=NONE	MODIFIER	Prupe.2G046400
Pp02	5376691	G	G/G	G/G	G/G	T/T	G/G	G/G	G/G	T/T	EFFECT=UTR_3_PRIME	SNPEFF_FUNCTIONAL_CLASS=NONE	MODIFIER	Prupe.2G046400
Pp02	5376703	T	T/C	T/T	T/C	T/T	T/T	T/C	T/C	T/T	EFFECT=UTR_3_PRIME	SNPEFF_FUNCTIONAL_CLASS=NONE	MODIFIER	Prupe.2G046400
Pp02	5376709	T	T/T	T/T	T/T	G/G	T/T	T/T	T/T	G/G	EFFECT=UTR_3_PRIME	SNPEFF_FUNCTIONAL_CLASS=NONE	MODIFIER	Prupe.2G046400
Pp02	5376722	TCA	TCA/TCA	TCA/TCA	TCA/TCA	T/T	TCA/TCA	TCA/TCA	TCA/TCA	T/T	EFFECT=UTR_3_PRIME	SNPEFF_FUNCTIONAL_CLASS=NONE	MODIFIER	Prupe.2G046400
Pp02	5376753	A	A/G	A/A	A/G	A/A	A/A	A/A	A/A	A/A	EFFECT=UTR_3_PRIME	SNPEFF_FUNCTIONAL_CLASS=NONE	MODIFIER	Prupe.2G046400
Pp02	5376760	A	A/C	A/A	A/A	A/A	A/A	A/A	A/A	A/A	EFFECT=UTR_3_PRIME	SNPEFF_FUNCTIONAL_CLASS=NONE	MODIFIER	Prupe.2G046400
Pp02	5376774	C	C/A	C/C	C/C	C/C	C/C	C/C	C/A	C/C	EFFECT=UTR_3_PRIME	SNPEFF_FUNCTIONAL_CLASS=NONE	MODIFIER	Prupe.2G046400
Pp02	5376776	C	C/G	C/C	C/G	C/C	C/C	C/A	C/C	C/C	EFFECT=UTR_3_PRIME	SNPEFF_FUNCTIONAL_CLASS=NONE	MODIFIER	Prupe.2G046400
Pp02	5376783	C	C/C	C/C	C/C	T/T	C/C	C/C	C/C	T/T	EFFECT=UTR_3_PRIME	SNPEFF_FUNCTIONAL_CLASS=NONE	MODIFIER	Prupe.2G046400
Pp02	5376793	G	G/A	G/G	G/A	G/G	G/G	G/G	G/G	G/G	EFFECT=UTR_3_PRIME	SNPEFF_FUNCTIONAL_CLASS=NONE	MODIFIER	Prupe.2G046400
Pp02	5376832	G	G/A	G/G	G/A	G/G	G/G	G/G	G/A	G/G	EFFECT=UTR_3_PRIME	SNPEFF_FUNCTIONAL_CLASS=NONE	MODIFIER	Prupe.2G046400
Pp02	5376836	C	C/T	C/C	C/T	C/C	C/C	C/C	C/T	C/C	EFFECT=UTR_3_PRIME	SNPEFF_FUNCTIONAL_CLASS=NONE	MODIFIER	Prupe.2G046400
Pp02	5376852	T	T/G	T/T	T/G	T/T	T/T	T/T	T/T	T/T	EFFECT=UTR_3_PRIME	SNPEFF_FUNCTIONAL_CLASS=NONE	MODIFIER	Prupe.2G046400
Pp02	5376860	A	A/G	A/A	A/A	A/A	A/A	A/A	A/A	A/A	EFFECT=UTR_3_PRIME	SNPEFF_FUNCTIONAL_CLASS=NONE	MODIFIER	Prupe.2G046400
Pp02	5376882	C	C/T	C/C	C/T	C/C	C/C	C/C	C/T	C/C	EFFECT=UTR_3_PRIME	SNPEFF_FUNCTIONAL_CLASS=NONE	MODIFIER	Prupe.2G046400
Pp02	5376893	A	A/C	A/A	A/A	A/A	A/A	A/A	A/A	A/A	EFFECT=UTR_3_PRIME	SNPEFF_FUNCTIONAL_CLASS=NONE	MODIFIER	Prupe.2G046400
Pp02	5376896	ATAAC	ATAAC/ATAAC	ATAAC/ATAAC	ATAAC/A	ATAAC/ATAAC	ATAAC/ATAAC	ATAAC/ATAAC	ATAAC/A	ATAAC/ATAAC	EFFECT=UTR_3_PRIME	SNPEFF_FUNCTIONAL_CLASS=NONE	MODIFIER	Prupe.2G046400
Pp02	5376897	T	T/TC	T/T	T/TC	T/T	T/T	T/T	T/TC	T/T	EFFECT=UTR_3_PRIME	SNPEFF_FUNCTIONAL_CLASS=NONE	MODIFIER	Prupe.2G046400
Pp02	5376900	C	C/CTGGTGTT	C/C	C/CTGGTGTT	C/C	C/C	C/C	C/CTGGTGTT	C/C	EFFECT=UTR_3_PRIME	SNPEFF_FUNCTIONAL_CLASS=NONE	MODIFIER	Prupe.2G046400
Pp02	5376901	C	C/CTTT	C/C	C/CTTT	C/C	C/C	C/C	CTGGTGTTCTTT/CTTT	C/C	EFFECT=UTR_3_PRIME	SNPEFF_FUNCTIONAL_CLASS=NONE	MODIFIER	Prupe.2G046400
Pp02	5376910	A	A/A	A/A	A/A	A/C	A/A	A/A	A/A	C/C	EFFECT=UTR_3_PRIME	SNPEFF_FUNCTIONAL_CLASS=NONE	MODIFIER	Prupe.2G046400
Pp02	5376915	G	G/G	G/G	G/C	G/G	G/G	G/G	G/G	G/G	EFFECT=UTR_3_PRIME	SNPEFF_FUNCTIONAL_CLASS=NONE	MODIFIER	Prupe.2G046400
Pp02	5376975	A	A/G	A/A	G/C	A/A	A/A	A/A	A/G	A/A	EFFECT=UTR_3_PRIME	SNPEFF_FUNCTIONAL_CLASS=NONE	MODIFIER	Prupe.2G046400
Pp02	5376981	C	C/T	C/C	C/T	C/C	C/C	C/C	C/T	C/C	EFFECT=UTR_3_PRIME	SNPEFF_FUNCTIONAL_CLASS=NONE	MODIFIER	Prupe.2G046400
Pp02	5376988	T	T/C	T/T	T/T	T/T	T/T	T/T	T/T	T/T	EFFECT=UTR_3_PRIME	SNPEFF_FUNCTIONAL_CLASS=NONE	MODIFIER	Prupe.2G046400
Pp02	5376992	C	C/T	C/C	T/T	T/T	C/C	C/C	T/T	T/T	EFFECT=UTR_3_PRIME	SNPEFF_FUNCTIONAL_CLASS=NONE	MODIFIER	Prupe.2G046400
Pp02	5376997	A	A/A	A/A	A/C	A/A	A/A	A/A	A/A	A/A	EFFECT=UTR_3_PRIME	SNPEFF_FUNCTIONAL_CLASS=NONE	MODIFIER	Prupe.2G046400
Pp02	5377007	G	G/G	G/G	G/G	G/C	G/G	G/G	G/G	G/G	EFFECT=UTR_3_PRIME	SNPEFF_FUNCTIONAL_CLASS=NONE	MODIFIER	Prupe.2G046400
Pp02	5377023	T	T/C	T/T	T/T	T/T	T/T	T/T	T/T	T/T	EFFECT=UTR_3_PRIME	SNPEFF_FUNCTIONAL_CLASS=NONE	MODIFIER	Prupe.2G046400
Pp02	5377024	G	G/A	G/G	G/A	G/A	G/G	G/G	G/A	G/G	EFFECT=UTR_3_PRIME	SNPEFF_FUNCTIONAL_CLASS=NONE	MODIFIER	Prupe.2G046400
Pp02	5377052	C	C/G	C/C	C/C	C/C	C/C	C/C	C/C	C/C	EFFECT=UTR_3_PRIME	SNPEFF_FUNCTIONAL_CLASS=NONE	MODIFIER	Prupe.2G046400
Pp02	5377066	C	C/C	C/C	C/C	C/C	C/C	C/C	C/A	C/C	EFFECT=UTR_3_PRIME	SNPEFF_FUNCTIONAL_CLASS=NONE	MODIFIER	Prupe.2G046400
Pp02	5377068	ACT	ACT/ACT	ACT/ACT	ACT/ACT	ACT/ACT	ACT/ACT	ACT/ACT	ACT/A	ACT/ACT	EFFECT=UTR_3_PRIME	SNPEFF_FUNCTIONAL_CLASS=NONE	MODIFIER	Prupe.2G046400
Pp02	5377071	AGTCTC	AGTCTC/AGTCTC	AGTCTC/AGTCTC	AGTCTC/AGTCTC	AGTCTC/AGTCTC	AGTCTC/AGTCTC	AGTCTC/AGTCTC	AGTCTC/A	AGTCTC/AGTCTC	EFFECT=UTR_3_PRIME	SNPEFF_FUNCTIONAL_CLASS=NONE	MODIFIER	Prupe.2G046400
Pp02	5377080	C	C/C	C/C	C/C	C/C	C/C	C/C	C/G	C/C	EFFECT=UTR_3_PRIME	SNPEFF_FUNCTIONAL_CLASS=NONE	MODIFIER	Prupe.2G046400
Pp02	5377084	T	T/T	T/T	T/G	T/T	T/T	T/T	G/G	T/T	EFFECT=UTR_3_PRIME	SNPEFF_FUNCTIONAL_CLASS=NONE	MODIFIER	Prupe.2G046400
Pp02	5380317	ACTATACATATACAT	A/AATATACAT	ACTATACATATACAT/ACTATACATATACAT	ACTATACATATACAT/ACTATACATATACAT	./.	ACTATACATATACAT/*	ACTATACATATACAT/*	./.	./.	CODON_CHANGE=3232	DOWNSTREAM	MODIFIER	Prupe.2G046400
Pp02	5400378	C	T/T	C/C	T/T	C/C	C/C	C/C	T/T	C/C	AMINO_ACID_CHANGE=S15L	NON_SYNONYMOUS_CODING	MODERATE	Prupe.2G046600
Pp02	5400449	C	C/A	C/C	C/C	C/C	C/C	C/C	C/C	C/C	AMINO_ACID_CHANGE=H39N	NON_SYNONYMOUS_CODING	MODERATE	Prupe.2G046600
Pp02	5400549	C	C/C	C/C	C/A	C/C	C/C	C/C	C/C	C/C	AMINO_ACID_CHANGE=S72Y	NON_SYNONYMOUS_CODING	MODERATE	Prupe.2G046600
Pp02	5400583	C	C/C	C/C	C/G	C/C	C/C	C/C	G/G	C/C	EFFECT=UTR_3_PRIME	SNPEFF_FUNCTIONAL_CLASS=NONE	MODIFIER	Prupe.2G046600
Pp02	5400643	G	G/G	G/G	G/C	G/G	G/G	G/G	C/C	G/G	EFFECT=UTR_3_PRIME	SNPEFF_FUNCTIONAL_CLASS=NONE	MODIFIER	Prupe.2G046600
Pp02	5400671	T	T/T	T/T	T/A	T/T	T/T	T/T	./.	T/T	EFFECT=UTR_3_PRIME	SNPEFF_FUNCTIONAL_CLASS=NONE	MODIFIER	Prupe.2G046600
Pp02	5408597	C	C/C	C/C	G/G	C/C	C/C	C/C	./.	C/C	AMINO_ACID_CHANGE=A4G	NON_SYNONYMOUS_CODING	MODERATE	Prupe.2G046700
Pp02	5408963	G	G/G	G/G	G/G	C/C	G/G	G/G	G/G	G/G	AMINO_ACID_CHANGE=G126A	NON_SYNONYMOUS_CODING	MODERATE	Prupe.2G046700
Pp02	5409046	G	G/G	G/G	G/G	A/A	G/G	G/G	G/G	G/G	AMINO_ACID_CHANGE=G154R	NON_SYNONYMOUS_CODING	MODERATE	Prupe.2G046700
Pp02	5409163	A	A/C	A/A	A/A	A/A	A/A	A/A	A/A	A/A	AMINO_ACID_CHANGE=K193Q	NON_SYNONYMOUS_CODING	MODERATE	Prupe.2G046700
Pp02	5409310	G	G/G	G/G	G/A	G/G	G/G	G/G	G/G	G/G	AMINO_ACID_CHANGE=V242I	NON_SYNONYMOUS_CODING	MODERATE	Prupe.2G046700
Pp02	5409319	T	T/A	T/T	T/T	T/T	T/T	T/T	T/T	T/T	AMINO_ACID_CHANGE=S245T	NON_SYNONYMOUS_CODING	MODERATE	Prupe.2G046700
Pp02	5409679	T	T/A	T/T	T/A	T/T	T/T	T/T	T/T	T/T	AMINO_ACID_CHANGE=S365T	NON_SYNONYMOUS_CODING	MODERATE	Prupe.2G046700
Pp02	5409682	G	G/A	G/G	G/A	G/G	G/G	G/G	G/G	G/G	AMINO_ACID_CHANGE=E366K	NON_SYNONYMOUS_CODING	MODERATE	Prupe.2G046700
Pp02	5409905	G	G/A	G/G	G/G	G/G	G/G	G/G	./.	G/G	AMINO_ACID_CHANGE=R440Q	NON_SYNONYMOUS_CODING	MODERATE	Prupe.2G046700
Pp02	5410037	C	G/G	C/C	C/C	C/C	C/C	C/C	C/C	C/C	AMINO_ACID_CHANGE=T484R	NON_SYNONYMOUS_CODING	MODERATE	Prupe.2G046700
Pp02	5410387	G	A/A	G/G	A/A	G/G	G/G	G/G	./.	G/G	AMINO_ACID_CHANGE=V601I	NON_SYNONYMOUS_CODING	MODERATE	Prupe.2G046700
Pp02	5410671	C	C/C	C/C	C/C	C/C	C/C	C/C	G/G	C/C	AMINO_ACID_CHANGE=F695L	NON_SYNONYMOUS_CODING	MODERATE	Prupe.2G046700
Pp02	5410795	A	A/A	A/A	A/A	G/G	A/A	A/A	A/A	A/A	AMINO_ACID_CHANGE=K737E	NON_SYNONYMOUS_CODING	MODERATE	Prupe.2G046700
Pp02	5410816	A	A/G	A/A	A/A	A/A	A/A	A/A	A/A	A/A	AMINO_ACID_CHANGE=K744E	NON_SYNONYMOUS_CODING	MODERATE	Prupe.2G046700
Pp02	5410946	G	G/G	G/G	G/G	A/A	G/G	G/G	G/G	G/G	AMINO_ACID_CHANGE=R787H	NON_SYNONYMOUS_CODING	MODERATE	Prupe.2G046700
Pp02	5410955	G	G/G	G/G	G/G	A/A	G/G	G/G	G/G	G/G	AMINO_ACID_CHANGE=G790D	NON_SYNONYMOUS_CODING	MODERATE	Prupe.2G046700
Pp02	5410972	A	A/A	A/A	A/A	G/G	A/A	A/A	A/A	A/A	AMINO_ACID_CHANGE=K796E	NON_SYNONYMOUS_CODING	MODERATE	Prupe.2G046700
Pp02	5410997	C	C/C	C/C	C/C	T/T	C/C	C/C	C/C	C/C	AMINO_ACID_CHANGE=P804L	NON_SYNONYMOUS_CODING	MODERATE	Prupe.2G046700
Pp02	5411010	T	T/T	T/T	T/T	A/A	T/T	T/T	T/T	T/T	AMINO_ACID_CHANGE=D808E	NON_SYNONYMOUS_CODING	MODERATE	Prupe.2G046700
Pp02	5411038	G	G/G	G/G	G/G	A/A	G/G	G/G	./.	G/G	AMINO_ACID_CHANGE=G818R	NON_SYNONYMOUS_CODING	MODERATE	Prupe.2G046700
Pp02	5411051	A	A/C	A/A	A/A	C/C	A/A	A/A	./.	A/A	AMINO_ACID_CHANGE=H822P	NON_SYNONYMOUS_CODING	MODERATE	Prupe.2G046700
Pp02	5411058	G	G/G	G/G	G/G	C/C	G/G	G/G	./.	G/G	AMINO_ACID_CHANGE=L824F	NON_SYNONYMOUS_CODING	MODERATE	Prupe.2G046700
Pp02	5411060	A	A/A	A/A	A/A	G/G	A/A	A/A	./.	A/A	AMINO_ACID_CHANGE=Y825C	NON_SYNONYMOUS_CODING	MODERATE	Prupe.2G046700
Pp02	5411077	T	T/T	T/T	T/T	T/C	T/T	T/T	T/T	T/T	AMINO_ACID_CHANGE=S831P	NON_SYNONYMOUS_CODING	MODERATE	Prupe.2G046700
Pp02	5411107	G	G/G	G/G	G/G	G/A	G/G	G/G	G/G	./.	AMINO_ACID_CHANGE=E841K	NON_SYNONYMOUS_CODING	MODERATE	Prupe.2G046700
Pp02	5411116	G	G/C	G/G	G/C	G/C	G/G	G/G	G/G	G/G	AMINO_ACID_CHANGE=A844P	NON_SYNONYMOUS_CODING	MODERATE	Prupe.2G046700
Pp02	5411134	G	G/G	G/G	G/G	G/T	G/G	G/G	G/G	G/G	AMINO_ACID_CHANGE=V850L	NON_SYNONYMOUS_CODING	MODERATE	Prupe.2G046700
Pp02	5411137	C	C/T	C/C	C/T	C/T	C/C	C/C	C/C	C/C	AMINO_ACID_CHANGE=P851S	NON_SYNONYMOUS_CODING	MODERATE	Prupe.2G046700
Pp02	5411138	C	C/C	C/C	C/C	C/T	C/C	C/C	C/C	./.	AMINO_ACID_CHANGE=P851L	NON_SYNONYMOUS_CODING	MODERATE	Prupe.2G046700
Pp02	5411144	G	G/T	G/G	G/T	G/T	G/G	G/G	G/T	G/G	AMINO_ACID_CHANGE=G853V	NON_SYNONYMOUS_CODING	MODERATE	Prupe.2G046700
Pp02	5411160	C	C/C	C/C	C/C	C/G	C/C	C/C	C/C	C/C	AMINO_ACID_CHANGE=D858E	NON_SYNONYMOUS_CODING	MODERATE	Prupe.2G046700
Pp02	5411188	A	A/G	A/A	A/G	A/G	A/A	A/A	A/G	A/A	AMINO_ACID_CHANGE=K868E	NON_SYNONYMOUS_CODING	MODERATE	Prupe.2G046700
Pp02	5411191	A	A/A	A/A	A/A	A/C	A/A	A/A	A/A	A/A	AMINO_ACID_CHANGE=K869Q	NON_SYNONYMOUS_CODING	MODERATE	Prupe.2G046700
Pp02	5411209	A	A/G	A/A	A/G	G/G	A/A	A/A	A/G	A/A	AMINO_ACID_CHANGE=R875G	NON_SYNONYMOUS_CODING	MODERATE	Prupe.2G046700
Pp02	5411222	G	G/G	G/G	G/G	G/A	G/G	G/G	G/G	G/G	AMINO_ACID_CHANGE=C879Y	NON_SYNONYMOUS_CODING	MODERATE	Prupe.2G046700
Pp02	5411234	G	G/G	G/G	G/G	A/C	G/G	G/G	G/G	G/G	AMINO_ACID_CHANGE=C883Y	NON_SYNONYMOUS_CODING	MODERATE	Prupe.2G046700
Pp02	5411248	G	A/A	G/G	G/A	A/A	G/G	G/G	G/G	G/G	AMINO_ACID_CHANGE=V888I	NON_SYNONYMOUS_CODING	MODERATE	Prupe.2G046700
Pp02	5411282	G	G/G	G/G	G/A	G/G	G/G	G/G	G/A	G/G	AMINO_ACID_CHANGE=R899K	NON_SYNONYMOUS_CODING	MODERATE	Prupe.2G046700
Pp02	5411285	T	T/T	T/T	T/C	C/C	T/T	T/T	T/T	T/T	AMINO_ACID_CHANGE=V900A	NON_SYNONYMOUS_CODING	MODERATE	Prupe.2G046700
Pp02	5411287	A	A/A	A/A	A/G	A/A	A/A	A/A	A/G	A/A	AMINO_ACID_CHANGE=T901A	NON_SYNONYMOUS_CODING	MODERATE	Prupe.2G046700
Pp02	5411300	G	G/G	G/G	G/G	A/A	G/G	G/G	G/G	G/G	AMINO_ACID_CHANGE=S905N	NON_SYNONYMOUS_CODING	MODERATE	Prupe.2G046700
Pp02	5411305	A	A/A	A/A	A/G	A/A	A/A	A/A	A/A	A/A	AMINO_ACID_CHANGE=S907G	NON_SYNONYMOUS_CODING	MODERATE	Prupe.2G046700
Pp02	5411327	G	G/C	G/G	G/C	G/G	G/G	G/G	G/G	G/G	AMINO_ACID_CHANGE=C914S	NON_SYNONYMOUS_CODING	MODERATE	Prupe.2G046700
Pp02	5411336	A	A/G	A/A	A/G	A/A	A/A	A/A	A/A	A/A	AMINO_ACID_CHANGE=E917G	NON_SYNONYMOUS_CODING	MODERATE	Prupe.2G046700
Pp02	5411341	G	G/A	G/G	G/A	G/G	G/G	G/G	G/G	G/G	AMINO_ACID_CHANGE=E919K	NON_SYNONYMOUS_CODING	MODERATE	Prupe.2G046700
Pp02	5411393	T	T/T	T/T	T/C	T/T	T/T	T/T	T/T	T/T	AMINO_ACID_CHANGE=L936P	NON_SYNONYMOUS_CODING	MODERATE	Prupe.2G046700
Pp02	5411400	CCG	CCG/CCG	CCG/CCG	CCG/CCG	CCG/C	CCG/CCG	CCG/CCG	CCG/CCG	CCG/CCG	AMINO_ACID_CHANGE=R939	FRAME_SHIFT	HIGH	Prupe.2G046700
Pp02	5411402	G	G/G	G/G	G/A	G/*	G/G	G/G	G/G	G/G	AMINO_ACID_CHANGE=R939Q	NON_SYNONYMOUS_CODING	MODERATE	Prupe.2G046700
Pp02	5411403	A	A/A	A/A	A/A	A/AAC	A/A	A/A	A/A	A/A	AMINO_ACID_CHANGE=L940T?	FRAME_SHIFT	HIGH	Prupe.2G046700
Pp02	5411407	T	T/T	T/T	T/G	T/T	T/T	T/T	T/T	T/T	AMINO_ACID_CHANGE=Y941D	NON_SYNONYMOUS_CODING	MODERATE	Prupe.2G046700
Pp02	5411410	G	G/G	G/G	G/A	G/A	G/G	G/G	G/G	./.	AMINO_ACID_CHANGE=V942I	NON_SYNONYMOUS_CODING	MODERATE	Prupe.2G046700
Pp02	5411417	G	G/G	G/G	G/A	G/A	G/G	G/G	G/G	G/G	AMINO_ACID_CHANGE=R944H	NON_SYNONYMOUS_CODING	MODERATE	Prupe.2G046700
Pp02	5411423	A	A/A	A/A	A/G	A/A	A/A	A/A	A/A	A/A	AMINO_ACID_CHANGE=N946S	NON_SYNONYMOUS_CODING	MODERATE	Prupe.2G046700
Pp02	5411458	C	C/C	C/C	C/C	A/A	C/C	C/C	C/C	./.	AMINO_ACID_CHANGE=Q958K	NON_SYNONYMOUS_CODING	MODERATE	Prupe.2G046700
Pp02	5411463	G	G/G	G/G	G/G	T/T	G/G	G/G	G/G	./.	AMINO_ACID_CHANGE=R959S	NON_SYNONYMOUS_CODING	MODERATE	Prupe.2G046700
Pp02	5411467	G	A/A	G/G	G/A	A/A	G/G	G/G	G/A	./.	AMINO_ACID_CHANGE=A961T	NON_SYNONYMOUS_CODING	MODERATE	Prupe.2G046700
Pp02	5411468	C	C/C	C/C	C/C	T/T	C/C	C/C	C/C	./.	AMINO_ACID_CHANGE=A961V	NON_SYNONYMOUS_CODING	MODERATE	Prupe.2G046700
Pp02	5411477	C	C/C	C/C	C/C	A/A	C/C	C/C	C/C	./.	AMINO_ACID_CHANGE=T964K	NON_SYNONYMOUS_CODING	MODERATE	Prupe.2G046700
Pp02	5411492	C	C/C	C/C	C/C	T/T	C/C	C/C	C/C	./.	AMINO_ACID_CHANGE=S969L	NON_SYNONYMOUS_CODING	MODERATE	Prupe.2G046700
Pp02	5411536	A	A/A	A/A	A/A	./.	A/A	A/A	A/A	G/G	AMINO_ACID_CHANGE=N984D	NON_SYNONYMOUS_CODING	MODERATE	Prupe.2G046700
Pp02	5411547	T	T/T	T/T	T/T	./.	T/T	T/T	T/T	G/G	AMINO_ACID_CHANGE=S987R	NON_SYNONYMOUS_CODING	MODERATE	Prupe.2G046700
Pp02	5411579	T	T/T	T/T	T/C	T/T	T/T	T/T	T/C	T/T	AMINO_ACID_CHANGE=M998T	NON_SYNONYMOUS_CODING	MODERATE	Prupe.2G046700
Pp02	5411596	T	T/T	T/T	T/T	G/G	T/T	T/T	T/T	G/G	AMINO_ACID_CHANGE=S1004A	NON_SYNONYMOUS_CODING	MODERATE	Prupe.2G046700
Pp02	5411603	T	T/T	T/T	T/T	A/A	T/T	T/T	T/T	A/A	AMINO_ACID_CHANGE=V1006D	NON_SYNONYMOUS_CODING	MODERATE	Prupe.2G046700
Pp02	5411618	T	T/T	T/T	T/T	G/G	T/T	T/T	T/T	G/G	AMINO_ACID_CHANGE=L1011W	NON_SYNONYMOUS_CODING	MODERATE	Prupe.2G046700
Pp02	5411652	G	G/G	G/G	G/G	G/T	G/G	G/G	G/G	G/G	AMINO_ACID_CHANGE=L1022F	NON_SYNONYMOUS_CODING	MODERATE	Prupe.2G046700
Pp02	5411719	A	A/G	A/A	A/G	A/A	A/A	A/A	A/G	A/A	AMINO_ACID_CHANGE=I1045V	NON_SYNONYMOUS_CODING	MODERATE	Prupe.2G046700
Pp02	5411761	T	T/T	T/T	T/T	A/A	T/T	T/T	T/T	T/T	AMINO_ACID_CHANGE=Y1059N	NON_SYNONYMOUS_CODING	MODERATE	Prupe.2G046700
Pp02	5411774	C	C/A	C/C	C/A	A/A	C/C	C/C	C/A	C/C	AMINO_ACID_CHANGE=A1063E	NON_SYNONYMOUS_CODING	MODERATE	Prupe.2G046700
Pp02	5411805	T	T/G	T/T	T/T	G/G	T/T	T/T	T/T	T/T	AMINO_ACID_CHANGE=H1073Q	NON_SYNONYMOUS_CODING	MODERATE	Prupe.2G046700
Pp02	5411815	C	C/C	C/C	C/C	C/T	C/C	C/C	C/C	C/C	AMINO_ACID_CHANGE=P1077S	NON_SYNONYMOUS_CODING	MODERATE	Prupe.2G046700
Pp02	5411833	T	T/T	T/T	T/T	C/C	T/T	T/T	T/T	T/T	AMINO_ACID_CHANGE=Y1083H	NON_SYNONYMOUS_CODING	MODERATE	Prupe.2G046700
Pp02	5411835	T	T/T	T/T	T/T	A/A	T/T	T/T	T/T	./.	AMINO_ACID_CHANGE=Y1083*	STOP_GAINED	HIGH	Prupe.2G046700
Pp02	5411839	G	G/G	G/G	G/G	T/T	G/G	G/G	G/G	./.	AMINO_ACID_CHANGE=E1085*	STOP_GAINED	HIGH	Prupe.2G046700
Pp02	5411840	A	A/A	A/A	A/A	G/G	A/A	A/A	A/A	./.	AMINO_ACID_CHANGE=E1085G	NON_SYNONYMOUS_CODING	MODERATE	Prupe.2G046700
Pp02	5411841	A	A/A	A/A	A/A	T/T	A/A	A/A	A/A	./.	AMINO_ACID_CHANGE=E1085D	NON_SYNONYMOUS_CODING	MODERATE	Prupe.2G046700
Pp02	5411845	A	A/A	A/A	A/G	A/A	A/A	A/A	A/G	A/A	AMINO_ACID_CHANGE=S1087G	NON_SYNONYMOUS_CODING	MODERATE	Prupe.2G046700
Pp02	5411905	T	T/T	T/T	T/G	T/T	T/T	T/T	T/T	./.	AMINO_ACID_CHANGE=Y1107D	NON_SYNONYMOUS_CODING	MODERATE	Prupe.2G046700
Pp02	5411906	A	A/A	A/A	A/A	A/T	A/A	A/A	A/A	./.	AMINO_ACID_CHANGE=Y1107F	NON_SYNONYMOUS_CODING	MODERATE	Prupe.2G046700
Pp02	5411907	T	T/T	T/T	T/T	T/A	T/T	T/T	T/T	./.	AMINO_ACID_CHANGE=Y1107*	STOP_GAINED	HIGH	Prupe.2G046700
Pp02	5411909	T	T/T	T/T	T/T	T/A	T/T	T/T	T/T	T/T	AMINO_ACID_CHANGE=L1108*	STOP_GAINED	HIGH	Prupe.2G046700
Pp02	5411910	GT	GT/GT	GT/GT	GT/GT	GT/G	GT/GT	GT/GT	GT/GT	./.	AMINO_ACID_CHANGE=Y1109	FRAME_SHIFT	HIGH	Prupe.2G046700
Pp02	5411911	T	T/T	T/T	T/T	T/G	T/T	T/T	T/T	./.	AMINO_ACID_CHANGE=Y1109D	NON_SYNONYMOUS_CODING	MODERATE	Prupe.2G046700
Pp02	5411916	A	A/A	A/A	A/G	A/A	A/A	A/A	A/A	A/A	AMINO_ACID_CHANGE=I1110M	NON_SYNONYMOUS_CODING	MODERATE	Prupe.2G046700
Pp02	5411930	G	A/A	G/G	A/A	A/A	G/G	G/G	./.	./.	AMINO_ACID_CHANGE=S1115N	NON_SYNONYMOUS_CODING	MODERATE	Prupe.2G046700
Pp02	5411981	T	T/C	T/T	T/T	C/C	T/T	T/T	T/T	./.	AMINO_ACID_CHANGE=I1132T	NON_SYNONYMOUS_CODING	MODERATE	Prupe.2G046700
Pp02	5411989	A	A/A	A/A	A/A	C/C	A/A	A/A	A/A	./.	AMINO_ACID_CHANGE=N1135H	NON_SYNONYMOUS_CODING	MODERATE	Prupe.2G046700
Pp02	5412016	T	T/T	T/T	T/T	T/G	T/T	T/T	T/T	T/G	AMINO_ACID_CHANGE=S1144A	NON_SYNONYMOUS_CODING	MODERATE	Prupe.2G046700
Pp02	5412067	AAAC	AAAC/AAAC	AAAC/AAAC	AAAC/GAAC	A/A	AAAC/AAAC	A/G	AAAC/AAAC	A/A	AMINO_ACID_CHANGE=K1161E	NON_SYNONYMOUS_CODING	MODERATE	Prupe.2G046700
Pp02	5412070	CAA	CAA/C	CAA/CAA	CAA/TAA	*/*	CAA/CAA	C/T	CAA/TAA	*/*	AMINO_ACID_CHANGE=Q1162	FRAME_SHIFT	HIGH	Prupe.2G046700
Pp02	5412071	A	A/ACCTT	A/A	A/ACCTT	./.	A/A	A/A	A/ACCTT	./.	AMINO_ACID_CHANGE=Q1162HL?	FRAME_SHIFT	HIGH	Prupe.2G046700
Pp02	5412073	T	T/TCC	T/T	T/T	TTCC/TTCC	T/T	T/C	T/T	TTCC/TTCC	AMINO_ACID_CHANGE=F1163S?	FRAME_SHIFT	HIGH	Prupe.2G046700
Pp02	5412074	TTAAA	TTAAA/T	TTAAA/TTAAA	TTAAA/T	TTAAA/TTAAA	TTAAA/TTAAA	TTAAA/TTAAA	TTAAA/T	TTAAA/TTAAA	AMINO_ACID_CHANGE=FK1163	FRAME_SHIFT	HIGH	Prupe.2G046700
Pp02	5412076	A	A/G	A/A	A/*	G/G	A/A	A/A	A/*	G/G	AMINO_ACID_CHANGE=K1164E	NON_SYNONYMOUS_CODING	MODERATE	Prupe.2G046700
Pp02	5412077	A	A/A	A/A	A/C	A/A	A/A	A/G	A/A	A/A	AMINO_ACID_CHANGE=K1164T	NON_SYNONYMOUS_CODING	MODERATE	Prupe.2G046700
Pp02	5412082	T	T/G	T/T	T/G	G/G	T/T	T/C	T/T	G/G	AMINO_ACID_CHANGE=C1166G	NON_SYNONYMOUS_CODING	MODERATE	Prupe.2G046700
Pp02	5412086	G	G/G	G/G	G/T	G/G	G/G	G/G	G/G	./.	AMINO_ACID_CHANGE=G1167V	NON_SYNONYMOUS_CODING	MODERATE	Prupe.2G046700
Pp02	5412097	G	G/G	G/G	G/C	G/G	G/G	G/G	G/G	./.	AMINO_ACID_CHANGE=D1171H	NON_SYNONYMOUS_CODING	MODERATE	Prupe.2G046700
Pp02	5412113	C	C/T	C/C	C/T	C/C	C/C	C/C	T/T	./.	AMINO_ACID_CHANGE=T1176M	NON_SYNONYMOUS_CODING	MODERATE	Prupe.2G046700
Pp02	5412122	A	A/G	A/A	A/A	A/A	A/A	A/A	A/A	./.	AMINO_ACID_CHANGE=K1179R	NON_SYNONYMOUS_CODING	MODERATE	Prupe.2G046700
Pp02	5412147	TTG	TTG/T	TTG/TTG	TTG/TTG	TTG/TTG	TTG/TTG	TTG/T	TTG/TTG	./.	AMINO_ACID_CHANGE=C1188	FRAME_SHIFT	HIGH	Prupe.2G046700
Pp02	5412152	C	C/G	C/C	C/C	./.	C/C	C/G	C/C	./.	AMINO_ACID_CHANGE=T1189S	NON_SYNONYMOUS_CODING	MODERATE	Prupe.2G046700
Pp02	5412157	G	G/C	G/G	G/G	./.	G/G	G/C	G/G	./.	AMINO_ACID_CHANGE=G1191R	NON_SYNONYMOUS_CODING	MODERATE	Prupe.2G046700
Pp02	5412158	G	G/A	G/G	G/G	./.	G/G	G/G	G/G	./.	AMINO_ACID_CHANGE=G1191D	NON_SYNONYMOUS_CODING	MODERATE	Prupe.2G046700
Pp02	5412163	G	G/A	G/G	G/G	./.	G/G	G/G	G/G	./.	AMINO_ACID_CHANGE=E1193K	NON_SYNONYMOUS_CODING	MODERATE	Prupe.2G046700
Pp02	5412249	C	C/C	C/C	C/A	C/C	C/C	C/C	C/A	./.	AMINO_ACID_CHANGE=D1221E	NON_SYNONYMOUS_CODING	MODERATE	Prupe.2G046700
Pp02	5412293	A	A/A	A/A	A/A	C/C	A/A	A/A	A/A	./.	AMINO_ACID_CHANGE=Y1236S	NON_SYNONYMOUS_CODING	MODERATE	Prupe.2G046700
Pp02	5412307	C	C/C	C/C	C/C	T/T	C/C	C/C	C/C	T/T	AMINO_ACID_CHANGE=H1241Y	NON_SYNONYMOUS_CODING	MODERATE	Prupe.2G046700
Pp02	5412334	C	C/C	C/C	C/C	T/T	C/C	C/C	C/C	T/T	AMINO_ACID_CHANGE=L1250F	NON_SYNONYMOUS_CODING	MODERATE	Prupe.2G046700
Pp02	5412352	C	C/C	C/C	C/C	A/A	C/C	C/C	C/C	./.	AMINO_ACID_CHANGE=L1256M	NON_SYNONYMOUS_CODING	MODERATE	Prupe.2G046700
Pp02	5412502	T	C/C	T/T	T/C	./.	T/T	T/T	T/C	./.	EFFECT=UTR_3_PRIME	SNPEFF_FUNCTIONAL_CLASS=NONE	MODIFIER	Prupe.2G046700
Pp02	5412516	C	C/T	C/C	C/C	C/C	C/C	C/C	C/C	C/C	EFFECT=UTR_3_PRIME	SNPEFF_FUNCTIONAL_CLASS=NONE	MODIFIER	Prupe.2G046700
Pp02	5412518	TA	TA/T	TA/TA	TA/TA	TA/TA	TA/TA	TA/TA	TA/TA	./.	EFFECT=UTR_3_PRIME	SNPEFF_FUNCTIONAL_CLASS=NONE	MODIFIER	Prupe.2G046700
Pp02	5412521	AGACAAACAAAC	AGACAAACAAAC/A	AGACAAACAAAC/AGACAAACAAAC	AGACAAACAAAC/AGACAAACAAAC	AGACAAACAAAC/AGACAAACAAAC	AGACAAACAAAC/AGACAAACAAAC	AGACAAACAAAC/AGACAAACAAAC	AGACAAACAAAC/AGACAAACAAAC	./.	EFFECT=UTR_3_PRIME	SNPEFF_FUNCTIONAL_CLASS=NONE	MODIFIER	Prupe.2G046700
Pp02	5412533	TCTGGTCA	TCTGGTCA/T	TCTGGTCA/TCTGGTCA	TCTGGTCA/TCTGGTCA	TCTGGTCA/TCTGGTCA	TCTGGTCA/TCTGGTCA	TCTGGTCA/TCTGGTCA	TCTGGTCA/TCTGGTCA	./.	EFFECT=UTR_3_PRIME	SNPEFF_FUNCTIONAL_CLASS=NONE	MODIFIER	Prupe.2G046700
Pp02	5412534	C	C/T	C/C	C/T	C/C	C/C	C/C	C/C	C/C	EFFECT=UTR_3_PRIME	SNPEFF_FUNCTIONAL_CLASS=NONE	MODIFIER	Prupe.2G046700
Pp02	5412597	G	G/G	G/G	G/GCT	G/G	G/G	G/G	G/G	G/G	EFFECT=INTRON	SNPEFF_FUNCTIONAL_CLASS=NONE	MODIFIER	Prupe.2G046700
Pp02	5412598	C	C/CT	C/C	C/CT	C/C	C/C	C/C	C/C	C/C	EFFECT=INTRON	SNPEFF_FUNCTIONAL_CLASS=NONE	MODIFIER	Prupe.2G046700
Pp02	5412611	A	C/C	A/A	C/C	A/A	A/A	A/A	A/A	A/A	EFFECT=INTRON	SNPEFF_FUNCTIONAL_CLASS=NONE	MODIFIER	Prupe.2G046700
Pp02	5412614	C	C/C	C/C	C/T	C/C	C/C	C/C	C/C	C/C	EFFECT=INTRON	SNPEFF_FUNCTIONAL_CLASS=NONE	MODIFIER	Prupe.2G046700
Pp02	5412678	T	T/T	T/T	T/C	T/T	T/T	T/T	T/T	T/T	EFFECT=INTRON	SNPEFF_FUNCTIONAL_CLASS=NONE	MODIFIER	Prupe.2G046700
Pp02	5412690	G	G/G	G/G	G/A	G/G	G/G	G/G	G/G	G/G	EFFECT=INTRON	SNPEFF_FUNCTIONAL_CLASS=NONE	MODIFIER	Prupe.2G046700
Pp02	5412787	A	A/C	A/A	A/A	A/A	A/A	A/A	A/A	A/A	EFFECT=UTR_3_PRIME	SNPEFF_FUNCTIONAL_CLASS=NONE	MODIFIER	Prupe.2G046700
Pp02	5412896	T	TGTCC/TGTCC	T/T	T/TGTCC	T/T	T/T	T/T	T/T	T/T	EFFECT=UTR_3_PRIME	SNPEFF_FUNCTIONAL_CLASS=NONE	MODIFIER	Prupe.2G046700
Pp02	5412930	C	C/T	C/C	C/T	C/C	C/C	C/C	C/C	C/C	EFFECT=UTR_3_PRIME	SNPEFF_FUNCTIONAL_CLASS=NONE	MODIFIER	Prupe.2G046700
Pp02	5412936	C	C/C	C/C	C/C	C/C	C/C	C/C	C/C	C/C	EFFECT=UTR_3_PRIME	SNPEFF_FUNCTIONAL_CLASS=NONE	MODIFIER	Prupe.2G046700
Pp02	5412951	G	G/G	G/G	G/A	G/G	G/G	G/G	G/A	G/G	EFFECT=UTR_3_PRIME	SNPEFF_FUNCTIONAL_CLASS=NONE	MODIFIER	Prupe.2G046700
Pp02	5412963	T	T/G	T/T	T/G	T/C	T/T	T/T	T/G	T/T	EFFECT=UTR_3_PRIME	SNPEFF_FUNCTIONAL_CLASS=NONE	MODIFIER	Prupe.2G046700
Pp02	5412973	C	C/T	C/C	C/T	C/C	C/C	C/C	C/T	C/C	EFFECT=UTR_3_PRIME	SNPEFF_FUNCTIONAL_CLASS=NONE	MODIFIER	Prupe.2G046700
Pp02	5412977	G	G/G	G/G	G/A	G/G	G/G	G/G	G/A	G/G	EFFECT=UTR_3_PRIME	SNPEFF_FUNCTIONAL_CLASS=NONE	MODIFIER	Prupe.2G046700
Pp02	5412983	G	G/G	G/G	G/G	G/G	G/G	G/G	G/G	G/T	EFFECT=UTR_3_PRIME	SNPEFF_FUNCTIONAL_CLASS=NONE	MODIFIER	Prupe.2G046700
Pp02	5413180	T	T/T	T/T	T/T	T/T	T/T	T/T	T/T	T/T	EFFECT=UTR_3_PRIME	SNPEFF_FUNCTIONAL_CLASS=NONE	MODIFIER	Prupe.2G046700
Pp02	5413184	A	A/A	A/A	A/T	A/A	A/A	A/A	A/T	A/A	EFFECT=UTR_3_PRIME	SNPEFF_FUNCTIONAL_CLASS=NONE	MODIFIER	Prupe.2G046700
Pp02	5413188	G	G/A	G/G	G/G	G/G	G/G	G/G	G/G	G/G	EFFECT=UTR_3_PRIME	SNPEFF_FUNCTIONAL_CLASS=NONE	MODIFIER	Prupe.2G046700
Pp02	5413189	A	A/G	A/A	A/A	A/A	A/A	A/A	A/A	A/A	EFFECT=UTR_3_PRIME	SNPEFF_FUNCTIONAL_CLASS=NONE	MODIFIER	Prupe.2G046700
Pp02	5413256	A	T/T	A/A	A/T	A/A	A/A	A/A	A/T	A/A	EFFECT=UTR_3_PRIME	SNPEFF_FUNCTIONAL_CLASS=NONE	MODIFIER	Prupe.2G046700
Pp02	5413346	C	C/T	C/C	C/C	C/C	C/C	C/C	C/C	C/C	EFFECT=UTR_3_PRIME	SNPEFF_FUNCTIONAL_CLASS=NONE	MODIFIER	Prupe.2G046700
Pp02	5413350	G	G/A	G/G	G/G	G/G	G/G	G/G	G/G	G/G	EFFECT=UTR_3_PRIME	SNPEFF_FUNCTIONAL_CLASS=NONE	MODIFIER	Prupe.2G046700
Pp02	5413481	T	T/C	T/T	T/C	T/T	T/T	T/T	T/C	T/T	EFFECT=UTR_3_PRIME	SNPEFF_FUNCTIONAL_CLASS=NONE	MODIFIER	Prupe.2G046700
Pp02	5413490	C	C/T	C/C	C/C	C/C	C/C	C/C	C/C	C/C	EFFECT=UTR_3_PRIME	SNPEFF_FUNCTIONAL_CLASS=NONE	MODIFIER	Prupe.2G046700
Pp02	5413493	T	T/T	T/T	T/C	T/T	T/T	T/T	T/T	T/T	EFFECT=UTR_3_PRIME	SNPEFF_FUNCTIONAL_CLASS=NONE	MODIFIER	Prupe.2G046700
Pp02	5413509	G	G/A	G/G	G/G	G/G	G/G	G/G	G/G	G/G	EFFECT=UTR_3_PRIME	SNPEFF_FUNCTIONAL_CLASS=NONE	MODIFIER	Prupe.2G046700
Pp02	5413510	C	C/T	C/C	C/C	C/C	C/C	C/C	C/C	C/C	EFFECT=UTR_3_PRIME	SNPEFF_FUNCTIONAL_CLASS=NONE	MODIFIER	Prupe.2G046700
Pp02	5413525	C	C/C	C/C	C/T	C/C	C/C	C/C	C/C	C/C	EFFECT=UTR_3_PRIME	SNPEFF_FUNCTIONAL_CLASS=NONE	MODIFIER	Prupe.2G046700
Pp02	5413532	A	A/T	A/A	A/A	A/A	A/A	A/A	A/A	A/A	EFFECT=UTR_3_PRIME	SNPEFF_FUNCTIONAL_CLASS=NONE	MODIFIER	Prupe.2G046700
Pp02	5413543	G	G/T	G/G	G/T	G/G	G/G	G/G	G/G	G/G	EFFECT=UTR_3_PRIME	SNPEFF_FUNCTIONAL_CLASS=NONE	MODIFIER	Prupe.2G046700
Pp02	5413544	C	C/T	C/C	C/C	C/C	C/C	C/C	C/C	C/C	EFFECT=UTR_3_PRIME	SNPEFF_FUNCTIONAL_CLASS=NONE	MODIFIER	Prupe.2G046700
Pp02	5413545	C	C/C	C/C	C/T	C/C	C/C	C/C	C/C	C/C	EFFECT=UTR_3_PRIME	SNPEFF_FUNCTIONAL_CLASS=NONE	MODIFIER	Prupe.2G046700
Pp02	5413550	T	T/G	T/T	T/T	T/T	T/T	T/T	T/T	T/T	EFFECT=UTR_3_PRIME	SNPEFF_FUNCTIONAL_CLASS=NONE	MODIFIER	Prupe.2G046700
Pp02	5413568	C	C/T	C/C	C/C	C/C	C/C	C/C	C/C	C/C	EFFECT=UTR_3_PRIME	SNPEFF_FUNCTIONAL_CLASS=NONE	MODIFIER	Prupe.2G046700
Pp02	5413596	T	T/C	T/T	T/T	T/T	T/T	T/T	T/T	T/T	EFFECT=UTR_3_PRIME	SNPEFF_FUNCTIONAL_CLASS=NONE	MODIFIER	Prupe.2G046700
Pp02	5413640	G	G/A	G/G	G/G	G/G	G/G	G/A	G/G	G/G	EFFECT=UTR_3_PRIME	SNPEFF_FUNCTIONAL_CLASS=NONE	MODIFIER	Prupe.2G046700
Pp02	5413641	A	G/G	A/A	A/A	A/A	A/A	A/G	A/A	A/A	EFFECT=UTR_3_PRIME	SNPEFF_FUNCTIONAL_CLASS=NONE	MODIFIER	Prupe.2G046700
Pp02	5413656	G	G/A	G/G	G/G	G/G	G/G	G/G	G/G	G/G	EFFECT=UTR_3_PRIME	SNPEFF_FUNCTIONAL_CLASS=NONE	MODIFIER	Prupe.2G046700
Pp02	5445798	TA	TA/TA	TA/TA	TA/TA	T/T	TA/TA	TA/TA	TA/TA	TA/TA	EFFECT=UTR_5_PRIME	SNPEFF_FUNCTIONAL_CLASS=NONE	MODIFIER	Prupe.2G046900
Pp02	5445800	C	C/C	C/C	C/C	G/G	C/C	C/C	C/C	C/C	EFFECT=UTR_5_PRIME	SNPEFF_FUNCTIONAL_CLASS=NONE	MODIFIER	Prupe.2G046900
Pp02	5445803	G	G/G	G/G	G/A	G/G	G/G	G/G	G/G	G/G	EFFECT=START_GAINED	SNPEFF_FUNCTIONAL_CLASS=NONE	LOW	Prupe.2G046900
Pp02	5445810	C	C/A	C/C	C/C	C/C	C/C	C/C	C/C	C/C	EFFECT=UTR_5_PRIME	SNPEFF_FUNCTIONAL_CLASS=NONE	MODIFIER	Prupe.2G046900
Pp02	5445811	C	C/C	C/C	C/CTACA	C/C	C/C	C/C	C/C	C/C	EFFECT=UTR_5_PRIME	SNPEFF_FUNCTIONAL_CLASS=NONE	MODIFIER	Prupe.2G046900
Pp02	5445812	GC	GC/AC	GC/GC	GC/G	GC/GC	GC/GC	GC/GC	GC/GC	GC/GC	EFFECT=UTR_5_PRIME	SNPEFF_FUNCTIONAL_CLASS=NONE	MODIFIER	Prupe.2G046900
Pp02	5445813	C	C/G	C/C	C/*	C/C	C/C	C/C	C/C	C/C	EFFECT=UTR_5_PRIME	SNPEFF_FUNCTIONAL_CLASS=NONE	MODIFIER	Prupe.2G046900
Pp02	5445816	A	A/A	A/A	A/G	A/A	A/A	A/A	A/A	A/A	EFFECT=UTR_5_PRIME	SNPEFF_FUNCTIONAL_CLASS=NONE	MODIFIER	Prupe.2G046900
Pp02	5445833	A	A/T	A/A	A/T	A/A	A/A	A/A	A/A	A/A	EFFECT=UTR_5_PRIME	SNPEFF_FUNCTIONAL_CLASS=NONE	MODIFIER	Prupe.2G046900
Pp02	5445840	T	T/C	T/T	T/C	T/T	T/T	T/T	T/C	T/T	EFFECT=UTR_5_PRIME	SNPEFF_FUNCTIONAL_CLASS=NONE	MODIFIER	Prupe.2G046900
Pp02	5445851	G	G/G	G/G	G/C	G/G	G/G	G/G	G/C	G/G	EFFECT=UTR_5_PRIME	SNPEFF_FUNCTIONAL_CLASS=NONE	MODIFIER	Prupe.2G046900
Pp02	5445871	A	A/C	A/A	A/C	A/A	A/A	A/A	A/A	A/A	EFFECT=UTR_5_PRIME	SNPEFF_FUNCTIONAL_CLASS=NONE	MODIFIER	Prupe.2G046900
Pp02	5445882	T	T/C	T/T	T/C	T/T	T/T	T/T	T/T	T/T	EFFECT=UTR_5_PRIME	SNPEFF_FUNCTIONAL_CLASS=NONE	MODIFIER	Prupe.2G046900
Pp02	5445885	T	T/T	T/T	T/C	T/T	T/T	T/T	T/T	T/T	EFFECT=UTR_5_PRIME	SNPEFF_FUNCTIONAL_CLASS=NONE	MODIFIER	Prupe.2G046900
Pp02	5445953	TCTCGGCGGAGTCC	TCTCGGCGGAGTCC/TCTCGGCGGAGTCC	TCTCGGCGGAGTCC/TCTCGGCGGAGTCC	TCTCGGCGGAGTCC/T	TCTCGGCGGAGTCC/TCTCGGCGGAGTCC	TCTCGGCGGAGTCC/TCTCGGCGGAGTCC	TCTCGGCGGAGTCC/TCTCGGCGGAGTCC	TCTCGGCGGAGTCC/TCTCGGCGGAGTCC	TCTCGGCGGAGTCC/TCTCGGCGGAGTCC	EFFECT=UTR_5_PRIME	SNPEFF_FUNCTIONAL_CLASS=NONE	MODIFIER	Prupe.2G046900
Pp02	5445960	G	G/T	G/G	G/T	G/G	G/G	G/G	T/T	G/G	EFFECT=START_GAINED	SNPEFF_FUNCTIONAL_CLASS=NONE	LOW	Prupe.2G046900
Pp02	5445984	C	C/G	C/C	C/G	C/C	C/C	C/C	./.	C/C	EFFECT=UTR_5_PRIME	SNPEFF_FUNCTIONAL_CLASS=NONE	MODIFIER	Prupe.2G046900
Pp02	5445995	C	C/T	C/C	C/C	./.	C/C	C/C	./.	C/C	EFFECT=START_GAINED	SNPEFF_FUNCTIONAL_CLASS=NONE	LOW	Prupe.2G046900
Pp02	5446000	A	A/C	A/A	A/C	A/A	A/A	A/C	A/A	A/A	EFFECT=UTR_5_PRIME	SNPEFF_FUNCTIONAL_CLASS=NONE	MODIFIER	Prupe.2G046900
Pp02	5446002	C	C/G	C/C	C/G	C/C	C/C	C/G	C/C	C/C	EFFECT=UTR_5_PRIME	SNPEFF_FUNCTIONAL_CLASS=NONE	MODIFIER	Prupe.2G046900
Pp02	5446019	C	C/T	C/C	C/T	C/C	C/C	C/C	C/C	C/C	EFFECT=START_GAINED	SNPEFF_FUNCTIONAL_CLASS=NONE	LOW	Prupe.2G046900
Pp02	5446034	T	T/C	T/T	T/C	T/T	T/T	T/C	T/T	T/T	EFFECT=UTR_5_PRIME	SNPEFF_FUNCTIONAL_CLASS=NONE	MODIFIER	Prupe.2G046900
Pp02	5446040	C	C/G	C/C	C/G	C/C	C/C	C/G	C/C	C/C	EFFECT=UTR_5_PRIME	SNPEFF_FUNCTIONAL_CLASS=NONE	MODIFIER	Prupe.2G046900
Pp02	5446042	C	C/A	C/C	C/A	C/C	C/C	C/A	C/C	C/C	EFFECT=UTR_5_PRIME	SNPEFF_FUNCTIONAL_CLASS=NONE	MODIFIER	Prupe.2G046900
Pp02	5446057	T	T/C	T/T	T/A	T/T	T/T	T/T	T/A	T/T	EFFECT=INTRON	SNPEFF_FUNCTIONAL_CLASS=NONE	MODIFIER	Prupe.2G046900
Pp02	5446070	A	A/A	A/A	A/A	G/G	A/A	A/A	A/A	G/G	EFFECT=INTRON	SNPEFF_FUNCTIONAL_CLASS=NONE	MODIFIER	Prupe.2G046900
Pp02	5446080	A	A/A	A/A	A/G	A/A	A/A	A/A	A/G	A/A	EFFECT=INTRON	SNPEFF_FUNCTIONAL_CLASS=NONE	MODIFIER	Prupe.2G046900
Pp02	5446099	A	A/C	A/A	A/A	A/A	A/A	A/A	A/A	./.	EFFECT=INTRON	SNPEFF_FUNCTIONAL_CLASS=NONE	MODIFIER	Prupe.2G046900
Pp02	5446102	A	A/G	A/A	A/A	A/A	A/A	A/A	A/A	./.	EFFECT=INTRON	SNPEFF_FUNCTIONAL_CLASS=NONE	MODIFIER	Prupe.2G046900
Pp02	5446132	C	C/C	C/C	C/CT	C/C	C/C	C/C	C/C	C/C	EFFECT=INTRON	SNPEFF_FUNCTIONAL_CLASS=NONE	MODIFIER	Prupe.2G046900
Pp02	5446135	A	A/A	A/A	A/G	A/A	A/A	A/A	A/A	A/A	EFFECT=INTRON	SNPEFF_FUNCTIONAL_CLASS=NONE	MODIFIER	Prupe.2G046900
Pp02	5446189	C	G/G	C/C	C/G	./.	C/C	C/C	G/G	./.	EFFECT=UTR_5_PRIME	SNPEFF_FUNCTIONAL_CLASS=NONE	MODIFIER	Prupe.2G046900
Pp02	5446197	C	C/C	C/C	C/T	C/C	C/C	C/C	C/T	C/C	EFFECT=UTR_5_PRIME	SNPEFF_FUNCTIONAL_CLASS=NONE	MODIFIER	Prupe.2G046900
Pp02	5446210	T	T/A	T/T	T/T	./.	T/T	T/T	T/T	./.	EFFECT=START_GAINED	SNPEFF_FUNCTIONAL_CLASS=NONE	LOW	Prupe.2G046900
Pp02	5446217	C	C/C	C/C	C/C	./.	C/C	C/C	C/T	./.	EFFECT=UTR_5_PRIME	SNPEFF_FUNCTIONAL_CLASS=NONE	MODIFIER	Prupe.2G046900
Pp02	5446232	C	C/T	C/C	C/T	./.	C/C	C/C	C/C	./.	EFFECT=UTR_5_PRIME	SNPEFF_FUNCTIONAL_CLASS=NONE	MODIFIER	Prupe.2G046900
Pp02	5446238	C	C/T	C/C	C/T	./.	C/C	C/C	C/C	./.	EFFECT=UTR_5_PRIME	SNPEFF_FUNCTIONAL_CLASS=NONE	MODIFIER	Prupe.2G046900
Pp02	5446324	T	T/A	T/T	T/T	T/T	T/T	T/T	T/T	T/T	EFFECT=UTR_5_PRIME	SNPEFF_FUNCTIONAL_CLASS=NONE	MODIFIER	Prupe.2G046900
Pp02	5446367	A	A/A	A/A	A/A	A/A	A/A	A/A	ATC/ATC	A/A	EFFECT=UTR_5_PRIME	SNPEFF_FUNCTIONAL_CLASS=NONE	MODIFIER	Prupe.2G046900
Pp02	5446404	G	G/A	G/G	G/A	G/G	G/G	G/G	./.	./.	EFFECT=UTR_5_PRIME	SNPEFF_FUNCTIONAL_CLASS=NONE	MODIFIER	Prupe.2G046900
Pp02	5446419	T	T/T	T/T	T/T	C/C	T/T	T/T	T/T	./.	EFFECT=UTR_5_PRIME	SNPEFF_FUNCTIONAL_CLASS=NONE	MODIFIER	Prupe.2G046900
Pp02	5446468	G	G/A	G/G	G/A	G/G	G/G	G/G	G/A	G/G	EFFECT=UTR_5_PRIME	SNPEFF_FUNCTIONAL_CLASS=NONE	MODIFIER	Prupe.2G046900
Pp02	5446486	G	G/A	G/G	G/A	G/G	G/G	G/G	G/G	G/G	EFFECT=UTR_5_PRIME	SNPEFF_FUNCTIONAL_CLASS=NONE	MODIFIER	Prupe.2G046900
Pp02	5446493	G	G/T	G/G	G/T	G/G	G/G	G/G	G/G	G/G	EFFECT=UTR_5_PRIME	SNPEFF_FUNCTIONAL_CLASS=NONE	MODIFIER	Prupe.2G046900
Pp02	5446494	C	C/A	C/C	C/A	C/C	C/C	C/C	C/C	C/C	EFFECT=UTR_5_PRIME	SNPEFF_FUNCTIONAL_CLASS=NONE	MODIFIER	Prupe.2G046900
Pp02	5446495	A	A/C	A/A	A/C	A/A	A/A	A/A	A/A	A/A	EFFECT=UTR_5_PRIME	SNPEFF_FUNCTIONAL_CLASS=NONE	MODIFIER	Prupe.2G046900
Pp02	5446546	C	T/T	C/C	C/C	C/C	C/C	C/C	./.	C/C	EFFECT=UTR_5_PRIME	SNPEFF_FUNCTIONAL_CLASS=NONE	MODIFIER	Prupe.2G046900
Pp02	5446557	G	G/G	G/G	G/C	G/G	G/G	G/G	./.	G/G	EFFECT=UTR_5_PRIME	SNPEFF_FUNCTIONAL_CLASS=NONE	MODIFIER	Prupe.2G046900
Pp02	5446656	C	C/C	C/C	C/C	T/T	C/C	C/C	C/C	T/T	EFFECT=START_GAINED	SNPEFF_FUNCTIONAL_CLASS=NONE	LOW	Prupe.2G046900
Pp02	5446686	G	G/G	G/G	G/G	A/A	G/G	G/G	G/G	A/A	EFFECT=UTR_5_PRIME	SNPEFF_FUNCTIONAL_CLASS=NONE	MODIFIER	Prupe.2G046900
Pp02	5446698	T	T/C	T/T	T/T	T/T	T/T	T/T	T/T	./.	EFFECT=UTR_5_PRIME	SNPEFF_FUNCTIONAL_CLASS=NONE	MODIFIER	Prupe.2G046900
Pp02	5446703	C	C/T	C/C	C/C	C/C	C/C	C/C	C/C	./.	EFFECT=START_GAINED	SNPEFF_FUNCTIONAL_CLASS=NONE	LOW	Prupe.2G046900
Pp02	5446713	T	T/T	T/T	T/A	T/T	T/T	T/T	A/A	T/T	EFFECT=UTR_5_PRIME	SNPEFF_FUNCTIONAL_CLASS=NONE	MODIFIER	Prupe.2G046900
Pp02	5446782	A	C/C	A/A	A/C	./.	A/A	A/A	./.	./.	EFFECT=UTR_5_PRIME	SNPEFF_FUNCTIONAL_CLASS=NONE	MODIFIER	Prupe.2G046900
Pp02	5446825	C	C/C	C/C	C/C	T/T	C/C	C/C	C/C	./.	EFFECT=UTR_5_PRIME	SNPEFF_FUNCTIONAL_CLASS=NONE	MODIFIER	Prupe.2G046900
Pp02	5446842	T	T/T	T/T	T/C	T/T	T/T	T/T	T/T	T/T	EFFECT=UTR_5_PRIME	SNPEFF_FUNCTIONAL_CLASS=NONE	MODIFIER	Prupe.2G046900
Pp02	5446879	T	C/C	T/T	T/C	C/C	T/T	T/T	T/T	T/T	EFFECT=UTR_5_PRIME	SNPEFF_FUNCTIONAL_CLASS=NONE	MODIFIER	Prupe.2G046900
Pp02	5446880	C	T/T	C/C	C/C	C/C	C/C	C/C	C/C	C/C	EFFECT=UTR_5_PRIME	SNPEFF_FUNCTIONAL_CLASS=NONE	MODIFIER	Prupe.2G046900
Pp02	5446889	T	C/C	T/T	T/C	C/C	T/T	T/T	T/T	T/T	EFFECT=UTR_5_PRIME	SNPEFF_FUNCTIONAL_CLASS=NONE	MODIFIER	Prupe.2G046900
Pp02	5446897	C	C/C	C/C	C/T	C/C	C/C	C/C	C/C	C/C	EFFECT=UTR_5_PRIME	SNPEFF_FUNCTIONAL_CLASS=NONE	MODIFIER	Prupe.2G046900
Pp02	5446920	C	C/C	C/C	C/C	T/T	C/C	C/C	C/C	C/C	EFFECT=UTR_5_PRIME	SNPEFF_FUNCTIONAL_CLASS=NONE	MODIFIER	Prupe.2G046900
Pp02	5446976	A	T/T	A/A	A/A	A/A	A/A	A/A	A/A	A/A	EFFECT=UTR_5_PRIME	SNPEFF_FUNCTIONAL_CLASS=NONE	MODIFIER	Prupe.2G046900
Pp02	5447024	A	T/T	A/A	A/A	A/A	A/A	A/A	A/A	A/A	EFFECT=START_GAINED	SNPEFF_FUNCTIONAL_CLASS=NONE	LOW	Prupe.2G046900
Pp02	5447025	T	G/G	T/T	T/T	T/T	T/T	T/T	T/T	T/T	EFFECT=UTR_5_PRIME	SNPEFF_FUNCTIONAL_CLASS=NONE	MODIFIER	Prupe.2G046900
Pp02	5447122	G	A/A	G/G	G/G	G/G	G/G	G/G	G/G	G/G	EFFECT=UTR_5_PRIME	SNPEFF_FUNCTIONAL_CLASS=NONE	MODIFIER	Prupe.2G046900
Pp02	5447167	A	A/T	A/A	A/A	A/A	A/A	A/A	A/A	A/A	EFFECT=UTR_5_PRIME	SNPEFF_FUNCTIONAL_CLASS=NONE	MODIFIER	Prupe.2G046900
Pp02	5447203	C	C/C	C/C	C/T	C/C	C/C	C/C	./.	C/C	EFFECT=UTR_5_PRIME	SNPEFF_FUNCTIONAL_CLASS=NONE	MODIFIER	Prupe.2G046900
Pp02	5447206	T	T/T	T/T	T/T	T/T	T/T	T/T	T/T	A/A	EFFECT=UTR_5_PRIME	SNPEFF_FUNCTIONAL_CLASS=NONE	MODIFIER	Prupe.2G046900
Pp02	5447208	G	G/G	G/G	G/G	G/G	G/G	G/G	G/G	A/A	EFFECT=UTR_5_PRIME	SNPEFF_FUNCTIONAL_CLASS=NONE	MODIFIER	Prupe.2G046900
Pp02	5447276	T	T/T	T/T	T/T	T/T	T/T	T/T	T/T	T/G	EFFECT=START_GAINED	SNPEFF_FUNCTIONAL_CLASS=NONE	LOW	Prupe.2G046900
Pp02	5447301	A	A/A	A/A	A/A	A/G	A/A	A/A	A/A	A/G	EFFECT=UTR_5_PRIME	SNPEFF_FUNCTIONAL_CLASS=NONE	MODIFIER	Prupe.2G046900
Pp02	5447360	G	G/C	G/G	G/C	G/G	G/G	G/G	G/G	G/G	AMINO_ACID_CHANGE=V17L	NON_SYNONYMOUS_CODING	MODERATE	Prupe.2G046900
Pp02	5447384	A	A/C	A/A	A/C	A/A	A/A	A/A	A/A	A/A	AMINO_ACID_CHANGE=S25R	NON_SYNONYMOUS_CODING	MODERATE	Prupe.2G046900
Pp02	5447393	G	G/A	G/G	G/A	G/G	G/G	G/G	G/G	G/G	AMINO_ACID_CHANGE=V28M	NON_SYNONYMOUS_CODING	MODERATE	Prupe.2G046900
Pp02	5447418	TGG	TGG/TGG	TGG/TGG	TGG/T	TGG/TGG	TGG/TGG	TGG/TGG	TGG/TGG	TGG/TGG	AMINO_ACID_CHANGE=LD36	FRAME_SHIFT	HIGH	Prupe.2G046900
Pp02	5447421	AC	AC/AC	AC/AC	AC/A	AC/AC	AC/AC	AC/AC	AC/AC	AC/AC	AMINO_ACID_CHANGE=D37	FRAME_SHIFT	HIGH	Prupe.2G046900
Pp02	5447502	T	T/T	T/T	T/T	G/G	T/T	T/T	T/T	G/G	AMINO_ACID_CHANGE=L64R	NON_SYNONYMOUS_CODING	MODERATE	Prupe.2G046900
Pp02	5447528	G	G/A	G/G	G/A	G/G	G/G	G/G	G/A	G/G	AMINO_ACID_CHANGE=D73N	NON_SYNONYMOUS_CODING	MODERATE	Prupe.2G046900
Pp02	5447582	G	G/T	G/G	G/T	G/G	G/G	G/G	G/G	G/G	AMINO_ACID_CHANGE=A91S	NON_SYNONYMOUS_CODING	MODERATE	Prupe.2G046900
Pp02	5447616	A	A/A	A/A	A/A	A/T	A/A	A/T	A/A	A/T	AMINO_ACID_CHANGE=Y102F	NON_SYNONYMOUS_CODING	MODERATE	Prupe.2G046900
Pp02	5447619	G	G/G	G/G	G/G	G/A	G/G	G/A	G/G	G/A	AMINO_ACID_CHANGE=R103Q	NON_SYNONYMOUS_CODING	MODERATE	Prupe.2G046900
Pp02	5447639	T	T/C	T/T	T/C	T/T	T/T	T/T	T/C	T/T	AMINO_ACID_CHANGE=W110R	NON_SYNONYMOUS_CODING	MODERATE	Prupe.2G046900
Pp02	5447651	T	T/C	T/T	T/C	T/T	T/T	T/C	T/T	T/T	AMINO_ACID_CHANGE=S114P	NON_SYNONYMOUS_CODING	MODERATE	Prupe.2G046900
Pp02	5447658	C	C/T	C/C	C/T	C/C	C/C	C/C	C/C	C/C	AMINO_ACID_CHANGE=S116F	NON_SYNONYMOUS_CODING	MODERATE	Prupe.2G046900
Pp02	5447667	C	C/A	C/C	C/A	C/C	C/C	C/C	C/C	C/C	AMINO_ACID_CHANGE=P119H	NON_SYNONYMOUS_CODING	MODERATE	Prupe.2G046900
Pp02	5447669	T	T/A	T/T	T/A	T/T	T/T	T/T	T/T	T/T	AMINO_ACID_CHANGE=F120I	NON_SYNONYMOUS_CODING	MODERATE	Prupe.2G046900
Pp02	5447670	T	T/A	T/T	T/A	T/T	T/T	T/T	T/T	T/T	AMINO_ACID_CHANGE=F120Y	NON_SYNONYMOUS_CODING	MODERATE	Prupe.2G046900
Pp02	5447686	T	T/G	T/T	T/G	T/T	T/T	T/T	T/T	T/T	AMINO_ACID_CHANGE=N125K	NON_SYNONYMOUS_CODING	MODERATE	Prupe.2G046900
Pp02	5447688	G	G/G	G/G	G/G	G/C	G/G	G/G	G/G	G/G	AMINO_ACID_CHANGE=G126A	NON_SYNONYMOUS_CODING	MODERATE	Prupe.2G046900
Pp02	5447698	A	A/T	A/A	A/T	A/A	A/A	A/A	A/A	A/A	AMINO_ACID_CHANGE=Q129H	NON_SYNONYMOUS_CODING	MODERATE	Prupe.2G046900
Pp02	5447699	G	G/A	G/G	G/A	G/G	G/G	G/G	G/G	G/G	AMINO_ACID_CHANGE=E130K	NON_SYNONYMOUS_CODING	MODERATE	Prupe.2G046900
Pp02	5447705	T	T/C	T/T	T/C	T/T	T/T	T/T	T/T	T/T	AMINO_ACID_CHANGE=F132L	NON_SYNONYMOUS_CODING	MODERATE	Prupe.2G046900
Pp02	5447710	T	T/A	T/T	T/A	T/T	T/T	T/T	./.	T/T	AMINO_ACID_CHANGE=D133E	NON_SYNONYMOUS_CODING	MODERATE	Prupe.2G046900
Pp02	5447736	A	A/G	A/A	A/G	A/A	A/A	A/A	./.	A/A	AMINO_ACID_CHANGE=K142R	NON_SYNONYMOUS_CODING	MODERATE	Prupe.2G046900
Pp02	5447740	T	T/A	T/T	T/A	T/T	T/T	T/T	./.	T/T	AMINO_ACID_CHANGE=D143E	NON_SYNONYMOUS_CODING	MODERATE	Prupe.2G046900
Pp02	5447771	G	G/G	G/G	G/G	G/A	G/G	G/G	G/G	./.	AMINO_ACID_CHANGE=G154R	NON_SYNONYMOUS_CODING	MODERATE	Prupe.2G046900
Pp02	5447775	A	A/G	A/A	A/A	A/A	A/A	A/A	A/A	A/A	AMINO_ACID_CHANGE=K155R	NON_SYNONYMOUS_CODING	MODERATE	Prupe.2G046900
Pp02	5447777	G	G/A	G/G	G/G	G/G	G/G	G/G	G/G	G/G	AMINO_ACID_CHANGE=V156I	NON_SYNONYMOUS_CODING	MODERATE	Prupe.2G046900
Pp02	5447968	A	A/A	A/A	A/A	A/A	A/A	A/A	A/C	A/A	AMINO_ACID_CHANGE=E219D	NON_SYNONYMOUS_CODING	MODERATE	Prupe.2G046900
Pp02	5448030	C	C/C	C/C	C/C	C/C	C/C	C/C	C/T	C/C	AMINO_ACID_CHANGE=T240I	NON_SYNONYMOUS_CODING	MODERATE	Prupe.2G046900
Pp02	5448035	G	G/G	G/G	G/G	G/G	G/G	G/G	G/A	G/G	AMINO_ACID_CHANGE=V242I	NON_SYNONYMOUS_CODING	MODERATE	Prupe.2G046900
Pp02	5448044	T	T/A	T/T	T/T	A/A	T/T	T/T	T/A	./.	AMINO_ACID_CHANGE=S245T	NON_SYNONYMOUS_CODING	MODERATE	Prupe.2G046900
Pp02	5448062	A	A/G	A/A	A/A	A/A	A/A	A/A	A/A	A/A	AMINO_ACID_CHANGE=S251G	NON_SYNONYMOUS_CODING	MODERATE	Prupe.2G046900
Pp02	5448063	G	G/C	G/G	G/G	G/G	G/G	G/G	G/G	G/G	AMINO_ACID_CHANGE=S251T	NON_SYNONYMOUS_CODING	MODERATE	Prupe.2G046900
Pp02	5448069	A	A/C	A/A	A/A	A/A	A/A	A/A	A/A	./.	AMINO_ACID_CHANGE=K253T	NON_SYNONYMOUS_CODING	MODERATE	Prupe.2G046900
Pp02	5448126	A	A/A	A/A	A/A	A/T	A/A	A/A	./.	./.	AMINO_ACID_CHANGE=K272M	NON_SYNONYMOUS_CODING	MODERATE	Prupe.2G046900
Pp02	5448219	A	A/A	A/A	A/A	G/G	A/A	A/A	./.	./.	AMINO_ACID_CHANGE=K303R	NON_SYNONYMOUS_CODING	MODERATE	Prupe.2G046900
Pp02	5448296	A	A/G	A/A	A/A	A/G	A/A	A/A	A/A	A/A	AMINO_ACID_CHANGE=K329E	NON_SYNONYMOUS_CODING	MODERATE	Prupe.2G046900
Pp02	5448308	A	A/A	A/A	A/A	A/G	A/A	A/A	A/A	./.	AMINO_ACID_CHANGE=N333D	NON_SYNONYMOUS_CODING	MODERATE	Prupe.2G046900
Pp02	5448310	T	T/T	T/T	T/T	T/G	T/T	T/T	T/T	T/T	AMINO_ACID_CHANGE=N333K	NON_SYNONYMOUS_CODING	MODERATE	Prupe.2G046900
Pp02	5448621	T	T/T	T/T	T/T	A/A	T/T	T/T	./.	./.	AMINO_ACID_CHANGE=F437Y	NON_SYNONYMOUS_CODING	MODERATE	Prupe.2G046900
Pp02	5448623	G	G/G	G/G	G/G	A/A	G/G	G/G	./.	./.	AMINO_ACID_CHANGE=E438K	NON_SYNONYMOUS_CODING	MODERATE	Prupe.2G046900
Pp02	5448630	G	G/A	G/G	G/G	A/A	G/G	G/G	./.	./.	AMINO_ACID_CHANGE=R440Q	NON_SYNONYMOUS_CODING	MODERATE	Prupe.2G046900
Pp02	5448697	T	T/T	T/T	T/T	T/A	T/T	T/A	T/T	./.	AMINO_ACID_CHANGE=S462R	NON_SYNONYMOUS_CODING	MODERATE	Prupe.2G046900
Pp02	5448764	A	A/A	A/A	A/A	A/T	A/A	A/A	A/A	A/A	AMINO_ACID_CHANGE=N485Y	NON_SYNONYMOUS_CODING	MODERATE	Prupe.2G046900
Pp02	5448769	G	G/G	G/G	G/G	G/GGAATCA	G/G	G/G	G/G	G/G	AMINO_ACID_CHANGE=K487ESK	CODON_INSERTION	MODERATE	Prupe.2G046900
Pp02	5448812	G	G/G	G/G	G/G	G/A	G/G	G/G	G/G	./.	AMINO_ACID_CHANGE=V501M	NON_SYNONYMOUS_CODING	MODERATE	Prupe.2G046900
Pp02	5448815	T	T/T	T/T	T/T	T/G	T/T	T/T	T/T	T/T	AMINO_ACID_CHANGE=S502A	NON_SYNONYMOUS_CODING	MODERATE	Prupe.2G046900
Pp02	5448854	C	C/T	C/C	C/C	C/C	C/C	C/C	C/C	./.	AMINO_ACID_CHANGE=H515Y	NON_SYNONYMOUS_CODING	MODERATE	Prupe.2G046900
Pp02	5448870	A	A/A	A/A	A/A	A/G	A/A	A/G	A/A	./.	AMINO_ACID_CHANGE=K520R	NON_SYNONYMOUS_CODING	MODERATE	Prupe.2G046900
Pp02	5448935	C	G/G	C/C	C/C	G/G	C/C	C/C	C/C	./.	AMINO_ACID_CHANGE=Q542E	NON_SYNONYMOUS_CODING	MODERATE	Prupe.2G046900
Pp02	5449028	T	T/A	T/T	T/T	./.	T/T	T/T	T/T	./.	AMINO_ACID_CHANGE=L573M	NON_SYNONYMOUS_CODING	MODERATE	Prupe.2G046900
Pp02	5449130	G	G/G	G/G	G/G	A/A	G/G	G/A	G/G	./.	AMINO_ACID_CHANGE=D607N	NON_SYNONYMOUS_CODING	MODERATE	Prupe.2G046900
Pp02	5449167	T	T/T	T/T	T/T	C/C	T/T	T/C	T/T	./.	AMINO_ACID_CHANGE=I619T	NON_SYNONYMOUS_CODING	MODERATE	Prupe.2G046900
Pp02	5449208	A	A/A	A/A	A/A	G/G	A/A	A/T	A/A	./.	AMINO_ACID_CHANGE=S633G	NON_SYNONYMOUS_CODING	MODERATE	Prupe.2G046900
Pp02	5449214	C	C/C	C/C	C/C	T/T	C/C	CGG/C	C/C	./.	AMINO_ACID_CHANGE=R635W	NON_SYNONYMOUS_CODING	MODERATE	Prupe.2G046900
Pp02	5449335	C	C/C	C/C	C/C	T/T	C/C	C/C	C/C	C/C	AMINO_ACID_CHANGE=T675I	NON_SYNONYMOUS_CODING	MODERATE	Prupe.2G046900
Pp02	5449344	C	C/C	C/C	C/C	T/T	C/C	C/C	C/C	./.	AMINO_ACID_CHANGE=T678I	NON_SYNONYMOUS_CODING	MODERATE	Prupe.2G046900
Pp02	5449754	A	G/G	A/A	A/A	./.	A/A	A/A	A/A	./.	AMINO_ACID_CHANGE=K815E	NON_SYNONYMOUS_CODING	MODERATE	Prupe.2G046900
Pp02	5449785	A	A/G	A/A	A/A	A/A	A/A	A/A	A/A	./.	AMINO_ACID_CHANGE=Y825C	NON_SYNONYMOUS_CODING	MODERATE	Prupe.2G046900
Pp02	5449827	G	A/A	G/G	G/A	A/A	G/G	G/G	A/A	./.	AMINO_ACID_CHANGE=G839E	NON_SYNONYMOUS_CODING	MODERATE	Prupe.2G046900
Pp02	5449899	G	G/A	G/G	G/A	G/G	G/G	G/G	A/A	./.	AMINO_ACID_CHANGE=R863Q	NON_SYNONYMOUS_CODING	MODERATE	Prupe.2G046900
Pp02	5449916	T	A/A	T/T	T/A	A/A	T/T	T/T	A/A	./.	AMINO_ACID_CHANGE=W869R	NON_SYNONYMOUS_CODING	MODERATE	Prupe.2G046900
Pp02	5449932	T	G/G	T/T	T/G	G/G	T/T	T/T	G/G	T/T	AMINO_ACID_CHANGE=I874R	NON_SYNONYMOUS_CODING	MODERATE	Prupe.2G046900
Pp02	5449959	G	G/A	G/G	G/G	G/G	G/G	G/G	G/G	./.	AMINO_ACID_CHANGE=C883Y	NON_SYNONYMOUS_CODING	MODERATE	Prupe.2G046900
Pp02	5449967	A	A/A	A/A	A/A	G/G	A/A	A/A	A/A	A/G	AMINO_ACID_CHANGE=K886E	NON_SYNONYMOUS_CODING	MODERATE	Prupe.2G046900
Pp02	5450010	C	C/C	C/C	C/T	C/C	C/C	C/C	./.	C/C	AMINO_ACID_CHANGE=A900V	NON_SYNONYMOUS_CODING	MODERATE	Prupe.2G046900
Pp02	5450022	C	C/T	C/C	C/C	C/C	C/C	C/C	C/C	C/C	AMINO_ACID_CHANGE=T904I	NON_SYNONYMOUS_CODING	MODERATE	Prupe.2G046900
Pp02	5450025	G	G/G	G/G	G/G	G/G	G/G	G/G	G/G	A/A	AMINO_ACID_CHANGE=S905N	NON_SYNONYMOUS_CODING	MODERATE	Prupe.2G046900
Pp02	5450030	A	A/A	A/A	A/G	A/A	A/A	A/A	A/A	A/A	AMINO_ACID_CHANGE=S907G	NON_SYNONYMOUS_CODING	MODERATE	Prupe.2G046900
Pp02	5450052	G	G/C	G/G	G/C	G/C	G/G	G/G	G/G	./.	AMINO_ACID_CHANGE=C914S	NON_SYNONYMOUS_CODING	MODERATE	Prupe.2G046900
Pp02	5450061	A	A/G	A/A	A/A	A/A	A/A	A/A	A/A	./.	AMINO_ACID_CHANGE=E917G	NON_SYNONYMOUS_CODING	MODERATE	Prupe.2G046900
Pp02	5450066	G	G/A	G/G	G/G	G/G	G/G	G/G	G/G	./.	AMINO_ACID_CHANGE=E919K	NON_SYNONYMOUS_CODING	MODERATE	Prupe.2G046900
Pp02	5450125	CCG	CCG/CCG	CCG/CCG	CCG/CCG	CCG/C	CCG/CCG	CCG/CCG	CCG/CCG	./.	AMINO_ACID_CHANGE=R939	FRAME_SHIFT	HIGH	Prupe.2G046900
Pp02	5450128	A	A/A	A/A	A/A	A/AAC	A/A	A/A	A/A	./.	AMINO_ACID_CHANGE=L940T?	FRAME_SHIFT	HIGH	Prupe.2G046900
Pp02	5450135	G	G/G	G/G	G/G	G/A	G/G	G/G	G/G	./.	AMINO_ACID_CHANGE=V942I	NON_SYNONYMOUS_CODING	MODERATE	Prupe.2G046900
Pp02	5450137	T	T/T	T/T	T/T	T/TCG	T/T	T/T	T/T	./.	AMINO_ACID_CHANGE=T943R?	FRAME_SHIFT	HIGH	Prupe.2G046900
Pp02	5450139	C	G/G	C/C	C/C	C/G	C/C	C/C	C/C	./.	AMINO_ACID_CHANGE=T943R	NON_SYNONYMOUS_CODING	MODERATE	Prupe.2G046900
Pp02	5450140	ACG	ACG/ACG	ACG/ACG	ACG/ACG	ACG/A	ACG/ACG	ACG/ACG	ACG/ACG	./.	AMINO_ACID_CHANGE=R944	FRAME_SHIFT	HIGH	Prupe.2G046900
Pp02	5450142	G	G/A	G/G	G/G	G/*	G/G	G/G	G/G	./.	AMINO_ACID_CHANGE=R944H	NON_SYNONYMOUS_CODING	MODERATE	Prupe.2G046900
Pp02	5450183	C	C/C	C/C	C/C	C/A	C/C	C/C	C/C	./.	AMINO_ACID_CHANGE=Q958K	NON_SYNONYMOUS_CODING	MODERATE	Prupe.2G046900
Pp02	5450188	G	G/G	G/G	G/G	T/T	G/G	G/T	G/G	./.	AMINO_ACID_CHANGE=R959S	NON_SYNONYMOUS_CODING	MODERATE	Prupe.2G046900
Pp02	5450193	G	C/C	G/G	G/G	G/T	G/G	G/C	G/G	./.	AMINO_ACID_CHANGE=S961T	NON_SYNONYMOUS_CODING	MODERATE	Prupe.2G046900
Pp02	5450202	A	A/A	A/A	A/A	A/A	A/A	A/A	A/A	./.	AMINO_ACID_CHANGE=K964T	NON_SYNONYMOUS_CODING	MODERATE	Prupe.2G046900
Pp02	5450203	G	G/G	G/G	G/G	T/T	G/G	G/T	G/G	./.	AMINO_ACID_CHANGE=K964N	NON_SYNONYMOUS_CODING	MODERATE	Prupe.2G046900
Pp02	5450217	C	C/C	C/C	C/C	T/T	C/C	C/C	C/C	./.	AMINO_ACID_CHANGE=S969L	NON_SYNONYMOUS_CODING	MODERATE	Prupe.2G046900
Pp02	5450261	A	A/A	A/A	A/A	G/G	A/A	A/A	A/A	./.	AMINO_ACID_CHANGE=N984D	NON_SYNONYMOUS_CODING	MODERATE	Prupe.2G046900
Pp02	5450262	A	A/T	A/A	A/A	A/A	A/A	A/A	A/A	./.	AMINO_ACID_CHANGE=N984I	NON_SYNONYMOUS_CODING	MODERATE	Prupe.2G046900
Pp02	5450272	T	T/T	T/T	T/T	G/G	T/T	T/T	T/T	./.	AMINO_ACID_CHANGE=S987R	NON_SYNONYMOUS_CODING	MODERATE	Prupe.2G046900
Pp02	5450321	T	T/T	T/T	T/T	G/G	T/T	T/T	T/T	./.	AMINO_ACID_CHANGE=S1004A	NON_SYNONYMOUS_CODING	MODERATE	Prupe.2G046900
Pp02	5450328	C	C/C	C/C	C/C	CGA/CGA	C/C	C/C	C/C	./.	AMINO_ACID_CHANGE=S1006S?	FRAME_SHIFT	HIGH	Prupe.2G046900
Pp02	5450337	T	T/T	T/T	T/T	C/C	T/T	T/T	T/T	./.	AMINO_ACID_CHANGE=I1009T	NON_SYNONYMOUS_CODING	MODERATE	Prupe.2G046900
Pp02	5450338	T	T/T	T/T	T/T	G/G	T/T	T/T	T/T	./.	AMINO_ACID_CHANGE=I1009M	NON_SYNONYMOUS_CODING	MODERATE	Prupe.2G046900
Pp02	5450342	G	G/G	G/G	G/G	T/T	G/G	G/G	G/G	./.	AMINO_ACID_CHANGE=E1011*	STOP_GAINED	HIGH	Prupe.2G046900
Pp02	5450343	A	A/A	A/A	A/A	G/G	A/A	A/A	A/A	./.	AMINO_ACID_CHANGE=E1011G	NON_SYNONYMOUS_CODING	MODERATE	Prupe.2G046900
Pp02	5450377	G	G/G	G/G	G/G	G/T	G/G	G/G	G/G	G/G	AMINO_ACID_CHANGE=L1022F	NON_SYNONYMOUS_CODING	MODERATE	Prupe.2G046900
Pp02	5450405	G	G/G	G/G	G/G	G/A	G/G	G/G	G/G	G/G	AMINO_ACID_CHANGE=D1032N	NON_SYNONYMOUS_CODING	MODERATE	Prupe.2G046900
Pp02	5450406	A	A/A	A/A	A/A	A/T	A/A	A/A	A/A	A/A	AMINO_ACID_CHANGE=D1032V	NON_SYNONYMOUS_CODING	MODERATE	Prupe.2G046900
Pp02	5450411	C	C/C	C/C	C/C	C/A	C/C	C/C	C/C	C/C	AMINO_ACID_CHANGE=R1034S	NON_SYNONYMOUS_CODING	MODERATE	Prupe.2G046900
Pp02	5450474	A	A/A	A/A	A/G	A/A	A/A	A/A	G/G	A/A	AMINO_ACID_CHANGE=S1055G	NON_SYNONYMOUS_CODING	MODERATE	Prupe.2G046900
Pp02	5450491	G	G/T	G/G	G/G	./.	G/G	G/G	G/G	./.	AMINO_ACID_CHANGE=L1060F	NON_SYNONYMOUS_CODING	MODERATE	Prupe.2G046900
Pp02	5450494	A	A/AT	A/A	A/A	./.	A/A	A/A	A/A	./.	AMINO_ACID_CHANGE=I1062Y?	FRAME_SHIFT	HIGH	Prupe.2G046900
Pp02	5450496	TC	TC/T	TC/TC	TC/TC	TC/TC	TC/TC	TC/TC	TC/TC	TC/TC	AMINO_ACID_CHANGE=I1062	FRAME_SHIFT	HIGH	Prupe.2G046900
Pp02	5450499	C	C/A	C/C	C/C	./.	C/C	C/C	C/C	./.	AMINO_ACID_CHANGE=S1063*	STOP_GAINED	HIGH	Prupe.2G046900
Pp02	5450517	A	A/T	A/A	A/A	./.	A/A	A/A	A/A	./.	AMINO_ACID_CHANGE=E1069V	NON_SYNONYMOUS_CODING	MODERATE	Prupe.2G046900
Pp02	5450550	A	A/G	A/A	A/A	A/A	A/A	A/A	A/A	A/A	AMINO_ACID_CHANGE=N1080S	NON_SYNONYMOUS_CODING	MODERATE	Prupe.2G046900
Pp02	5450565	T	A/A	T/T	T/A	./.	T/T	T/T	A/A	./.	AMINO_ACID_CHANGE=V1085E	NON_SYNONYMOUS_CODING	MODERATE	Prupe.2G046900
Pp02	5450638	T	G/G	T/T	T/T	T/T	T/T	T/T	T/T	./.	AMINO_ACID_CHANGE=S1109R	NON_SYNONYMOUS_CODING	MODERATE	Prupe.2G046900
Pp02	5450674	G	G/G	G/G	G/G	T/T	G/G	G/G	G/G	./.	AMINO_ACID_CHANGE=E1121D	NON_SYNONYMOUS_CODING	MODERATE	Prupe.2G046900
Pp02	5450709	G	G/G	G/G	G/G	C/C	G/G	G/G	G/G	./.	AMINO_ACID_CHANGE=S1133T	NON_SYNONYMOUS_CODING	MODERATE	Prupe.2G046900
Pp02	5450710	C	C/C	C/C	C/C	A/A	C/C	C/C	C/C	./.	AMINO_ACID_CHANGE=S1133R	NON_SYNONYMOUS_CODING	MODERATE	Prupe.2G046900
Pp02	5450717	A	A/A	A/A	A/A	C/C	A/A	A/A	A/A	./.	AMINO_ACID_CHANGE=N1136H	NON_SYNONYMOUS_CODING	MODERATE	Prupe.2G046900
Pp02	5450724	T	T/T	T/T	T/T	A/A	T/T	T/T	T/T	./.	AMINO_ACID_CHANGE=V1138E	NON_SYNONYMOUS_CODING	MODERATE	Prupe.2G046900
Pp02	5450758	C	C/C	C/C	C/C	./.	C/C	C/C	C/C	./.	AMINO_ACID_CHANGE=D1149E	NON_SYNONYMOUS_CODING	MODERATE	Prupe.2G046900
Pp02	5450781	C	C/C	C/C	C/C	./.	C/C	C/C	C/C	./.	AMINO_ACID_CHANGE=A1157E	NON_SYNONYMOUS_CODING	MODERATE	Prupe.2G046900
Pp02	5450796	C	C/C	C/C	C/C	./.	C/C	C/C	C/G	./.	AMINO_ACID_CHANGE=T1162R	NON_SYNONYMOUS_CODING	MODERATE	Prupe.2G046900
Pp02	5450873	C	C/C	C/C	C/C	T/T	C/C	C/C	C/C	./.	AMINO_ACID_CHANGE=L1188F	NON_SYNONYMOUS_CODING	MODERATE	Prupe.2G046900
Pp02	5450876	T	T/T	T/T	T/T	A/A	T/T	T/T	T/T	./.	AMINO_ACID_CHANGE=W1189R	NON_SYNONYMOUS_CODING	MODERATE	Prupe.2G046900
Pp02	5450929	C	C/C	C/C	C/C	A/A	C/C	C/C	C/C	C/A	AMINO_ACID_CHANGE=H1206Q	NON_SYNONYMOUS_CODING	MODERATE	Prupe.2G046900
Pp02	5450958	C	C/C	C/C	C/A	C/C	C/C	C/C	A/A	C/C	AMINO_ACID_CHANGE=A1216D	NON_SYNONYMOUS_CODING	MODERATE	Prupe.2G046900
Pp02	5451019	A	A/T	A/A	A/A	A/A	A/A	A/A	A/A	./.	AMINO_ACID_CHANGE=Q1236H	NON_SYNONYMOUS_CODING	MODERATE	Prupe.2G046900
Pp02	5451026	A	A/A	A/A	A/A	T/T	A/A	A/T	A/A	./.	AMINO_ACID_CHANGE=N1239Y	NON_SYNONYMOUS_CODING	MODERATE	Prupe.2G046900
Pp02	5451032	T	T/T	T/T	T/T	TTCA/TTCA	T/T	T/T	T/T	./.	AMINO_ACID_CHANGE=C1241FS	CODON_CHANGE_PLUS_CODON_INSERTION	MODERATE	Prupe.2G046900
Pp02	5451034	TAAC	TAAC/TAAC	TAAC/TAAC	TAAC/TAAC	T/T	TAAC/TAAC	TAAC/TAAC	TAAC/TAAC	./.	AMINO_ACID_CHANGE=N1242	CODON_DELETION	MODERATE	Prupe.2G046900
Pp02	5451217	CCT	C/C	CCT/CCT	CCT/CCTCT	CCT/C	CCT/CCT	CCT/CCT	CCT/CCT	./.	EFFECT=INTRON	SNPEFF_FUNCTIONAL_CLASS=NONE	MODIFIER	Prupe.2G046900
Pp02	5451231	TCTCTCTCTCTCA	TCTCTCTCTCTCA/TCTCTCTCTCTCA	TCTCTCTCTCTCA/TCTCTCTCTCTCA	TCTCTCTCTCTCA/TCTCTCTCTCTCA	TCTCTCTCTCTCA/TCTCTCTCTCTCA	TCTCTCTCTCTCA/TCTCTCTCTCTCA	TCTCTCTCTCTCA/TCTCTCTCTCTCA	T/T	./.	EFFECT=INTRON	SNPEFF_FUNCTIONAL_CLASS=NONE	MODIFIER	Prupe.2G046900
Pp02	5451241	T	T/T	T/T	T/TCACA	T/T	T/T	T/T	*/*	./.	EFFECT=INTRON	SNPEFF_FUNCTIONAL_CLASS=NONE	MODIFIER	Prupe.2G046900
Pp02	5451249	T	T/T	T/T	T/T	A/A	T/T	T/T	T/A	./.	EFFECT=INTRON	SNPEFF_FUNCTIONAL_CLASS=NONE	MODIFIER	Prupe.2G046900
Pp02	5451253	G	A/A	G/G	G/A	A/A	G/G	G/G	A/A	./.	EFFECT=INTRON	SNPEFF_FUNCTIONAL_CLASS=NONE	MODIFIER	Prupe.2G046900
Pp02	5451259	A	A/A	A/A	A/A	T/T	A/A	A/A	A/A	./.	EFFECT=INTRON	SNPEFF_FUNCTIONAL_CLASS=NONE	MODIFIER	Prupe.2G046900
Pp02	5451260	A	A/A	A/A	A/A	C/C	A/A	A/A	A/A	./.	EFFECT=INTRON	SNPEFF_FUNCTIONAL_CLASS=NONE	MODIFIER	Prupe.2G046900
Pp02	5451269	C	C/C	C/C	C/C	T/T	C/C	C/C	C/C	./.	EFFECT=INTRON	SNPEFF_FUNCTIONAL_CLASS=NONE	MODIFIER	Prupe.2G046900
Pp02	5451276	C	G/G	C/C	C/G	G/G	C/C	C/C	G/G	./.	EFFECT=INTRON	SNPEFF_FUNCTIONAL_CLASS=NONE	MODIFIER	Prupe.2G046900
Pp02	5451319	A	A/A	A/A	A/G	A/A	A/A	A/A	G/G	./.	EFFECT=INTRON	SNPEFF_FUNCTIONAL_CLASS=NONE	MODIFIER	Prupe.2G046900
Pp02	5451320	C	C/C	C/C	C/CA	C/C	C/C	C/C	CA/CA	./.	EFFECT=INTRON	SNPEFF_FUNCTIONAL_CLASS=NONE	MODIFIER	Prupe.2G046900
Pp02	5451363	T	T/T	T/T	T/A	T/T	T/T	T/T	A/A	./.	EFFECT=INTRON	SNPEFF_FUNCTIONAL_CLASS=NONE	MODIFIER	Prupe.2G046900
Pp02	5451375	T	T/T	T/T	T/T	A/A	T/T	T/T	T/T	./.	EFFECT=INTRON	SNPEFF_FUNCTIONAL_CLASS=NONE	MODIFIER	Prupe.2G046900
Pp02	5451395	G	G/A	G/G	G/A	A/A	G/G	G/G	A/A	./.	EFFECT=INTRON	SNPEFF_FUNCTIONAL_CLASS=NONE	MODIFIER	Prupe.2G046900
Pp02	5451417	TTTCTTACCAGCGG	TTTCTTACCAGCGG/TTTCTTACCAGCGG	TTTCTTACCAGCGG/TTTCTTACCAGCGG	TTTCTTACCAGCGG/T	TTTCTTACCAGCGG/TTTCTTACCAGCGG	TTTCTTACCAGCGG/TTTCTTACCAGCGG	TTTCTTACCAGCGG/TTTCTTACCAGCGG	T/T	TTTCTTACCAGCGG/TTTCTTACCAGCGG	EFFECT=INTRON	SNPEFF_FUNCTIONAL_CLASS=NONE	MODIFIER	Prupe.2G046900
Pp02	5451451	G	C/C	G/G	G/C	C/C	G/G	G/G	./.	./.	EFFECT=INTRON	SNPEFF_FUNCTIONAL_CLASS=NONE	MODIFIER	Prupe.2G046900
Pp02	5451460	ACATG	ACATG/A	ACATG/ACATG	ACATG/ACATG	ACATG/ACATG	ACATG/ACATG	ACATG/ACATG	ACATG/ACATG	./.	EFFECT=INTRON	SNPEFF_FUNCTIONAL_CLASS=NONE	MODIFIER	Prupe.2G046900
Pp02	5451464	G	G/A	G/G	G/A	A/A	G/G	G/G	./.	./.	EFFECT=INTRON	SNPEFF_FUNCTIONAL_CLASS=NONE	MODIFIER	Prupe.2G046900
Pp02	5451489	G	G/G	G/G	G/G	A/A	G/G	G/G	G/G	./.	EFFECT=INTRON	SNPEFF_FUNCTIONAL_CLASS=NONE	MODIFIER	Prupe.2G046900
Pp02	5451502	T	T/T	T/T	T/T	TAGGAAATTTATACTAGTCGCATGGTTCAAAGGG/TAGGAAATTTATACTAGTCGCATGGTTCAAAGGG	T/T	T/T	T/T	./.	EFFECT=INTRON	SNPEFF_FUNCTIONAL_CLASS=NONE	MODIFIER	Prupe.2G046900
Pp02	5451504	G	G/C	G/G	G/G	G/G	G/G	G/G	G/G	./.	EFFECT=INTRON	SNPEFF_FUNCTIONAL_CLASS=NONE	MODIFIER	Prupe.2G046900
Pp02	5451505	T	T/A	T/T	T/T	T/T	T/T	T/T	T/T	./.	EFFECT=INTRON	SNPEFF_FUNCTIONAL_CLASS=NONE	MODIFIER	Prupe.2G046900
Pp02	5451582	C	C/G	C/C	C/C	C/C	C/C	C/C	./.	C/C	EFFECT=INTRON	SNPEFF_FUNCTIONAL_CLASS=NONE	MODIFIER	Prupe.2G046900
Pp02	5451602	TG	TG/TG	TG/TG	TG/TG	T/T	TG/TG	TG/TG	TG/TG	T/T	EFFECT=INTRON	SNPEFF_FUNCTIONAL_CLASS=NONE	MODIFIER	Prupe.2G046900
Pp02	5451635	A	A/A	A/A	A/A	G/G	A/A	A/A	A/A	./.	EFFECT=INTRON	SNPEFF_FUNCTIONAL_CLASS=NONE	MODIFIER	Prupe.2G046900
Pp02	5451652	C	C/C	C/C	C/C	A/A	C/C	C/C	C/C	./.	EFFECT=INTRON	SNPEFF_FUNCTIONAL_CLASS=NONE	MODIFIER	Prupe.2G046900
Pp02	5451701	ATATGAT	ATATGAT/A	ATATGAT/ATATGAT	ATATGAT/ATATGAT	ATATGAT/ATATGAT	ATATGAT/ATATGAT	ATATGAT/ATATGAT	./.	ATATGAT/ATATGAT	EFFECT=INTRON	SNPEFF_FUNCTIONAL_CLASS=NONE	MODIFIER	Prupe.2G046900
Pp02	5451713	G	G/A	G/G	G/G	A/A	G/G	G/G	G/G	./.	EFFECT=INTRON	SNPEFF_FUNCTIONAL_CLASS=NONE	MODIFIER	Prupe.2G046900
Pp02	5451718	T	T/T	T/T	T/T	C/C	T/T	T/T	T/T	./.	EFFECT=INTRON	SNPEFF_FUNCTIONAL_CLASS=NONE	MODIFIER	Prupe.2G046900
Pp02	5451744	A	A/A	A/A	A/AT	./.	A/A	A/A	AT/AT	./.	EFFECT=INTRON	SNPEFF_FUNCTIONAL_CLASS=NONE	MODIFIER	Prupe.2G046900
Pp02	5451749	T	T/T	T/T	T/T	TAAGAGAAATACACAAGTACTCGTCCA/TAAGAGAAATACACAAGTACTCGTCCA	T/T	T/T	T/T	./.	EFFECT=INTRON	SNPEFF_FUNCTIONAL_CLASS=NONE	MODIFIER	Prupe.2G046900
Pp02	5451871	A	G/G	A/A	A/G	./.	A/A	A/A	./.	./.	AMINO_ACID_CHANGE=Y1308C	NON_SYNONYMOUS_CODING	MODERATE	Prupe.2G046900
Pp02	5451944	A	A/T	A/A	A/A	./.	A/A	A/A	A/A	./.	AMINO_ACID_CHANGE=K1332N	NON_SYNONYMOUS_CODING	MODERATE	Prupe.2G046900
Pp02	5451970	C	T/T	C/C	C/T	./.	C/C	C/C	T/T	./.	AMINO_ACID_CHANGE=A1341V	NON_SYNONYMOUS_CODING	MODERATE	Prupe.2G046900
Pp02	5451981	A	C/C	A/A	A/C	./.	A/A	A/A	C/C	./.	EFFECT=UTR_3_PRIME	SNPEFF_FUNCTIONAL_CLASS=NONE	MODIFIER	Prupe.2G046900
Pp02	5452004	G	G/A	G/G	G/G	G/G	G/G	G/G	G/G	./.	EFFECT=UTR_3_PRIME	SNPEFF_FUNCTIONAL_CLASS=NONE	MODIFIER	Prupe.2G046900
Pp02	5452058	G	G/G	G/G	G/G	A/A	G/G	G/G	G/G	A/A	EFFECT=UTR_3_PRIME	SNPEFF_FUNCTIONAL_CLASS=NONE	MODIFIER	Prupe.2G046900
Pp02	5452094	A	A/G	A/A	A/A	./.	A/A	A/A	A/A	./.	EFFECT=UTR_3_PRIME	SNPEFF_FUNCTIONAL_CLASS=NONE	MODIFIER	Prupe.2G046900
Pp02	5452104	G	A/A	G/G	G/A	./.	G/G	G/G	./.	./.	EFFECT=UTR_3_PRIME	SNPEFF_FUNCTIONAL_CLASS=NONE	MODIFIER	Prupe.2G046900
Pp02	5452118	G	G/G	G/G	G/C	./.	G/G	G/G	./.	./.	EFFECT=UTR_3_PRIME	SNPEFF_FUNCTIONAL_CLASS=NONE	MODIFIER	Prupe.2G046900
Pp02	5452137	T	G/G	T/T	T/G	./.	T/T	T/T	G/G	./.	EFFECT=UTR_3_PRIME	SNPEFF_FUNCTIONAL_CLASS=NONE	MODIFIER	Prupe.2G046900
Pp02	5452170	A	A/A	A/A	A/A	./.	A/A	A/A	A/A	T/T	EFFECT=UTR_3_PRIME	SNPEFF_FUNCTIONAL_CLASS=NONE	MODIFIER	Prupe.2G046900
Pp02	5452180	T	T/T	T/T	T/T	./.	T/T	T/T	T/T	A/A	EFFECT=UTR_3_PRIME	SNPEFF_FUNCTIONAL_CLASS=NONE	MODIFIER	Prupe.2G046900
Pp02	5452221	C	C/T	C/C	C/C	./.	C/C	C/C	C/C	./.	EFFECT=UTR_3_PRIME	SNPEFF_FUNCTIONAL_CLASS=NONE	MODIFIER	Prupe.2G046900
Pp02	5452224	C	T/T	C/C	C/T	./.	C/C	C/C	T/T	./.	EFFECT=UTR_3_PRIME	SNPEFF_FUNCTIONAL_CLASS=NONE	MODIFIER	Prupe.2G046900
Pp02	5452277	T	T/G	T/T	T/T	./.	T/T	T/T	T/T	./.	EFFECT=UTR_3_PRIME	SNPEFF_FUNCTIONAL_CLASS=NONE	MODIFIER	Prupe.2G046900
Pp02	5452306	G	A/A	G/G	G/A	./.	G/G	G/G	./.	./.	EFFECT=UTR_3_PRIME	SNPEFF_FUNCTIONAL_CLASS=NONE	MODIFIER	Prupe.2G046900
Pp02	5452392	C	C/T	C/C	C/T	C/C	C/C	C/C	C/C	./.	EFFECT=UTR_3_PRIME	SNPEFF_FUNCTIONAL_CLASS=NONE	MODIFIER	Prupe.2G046900
Pp02	5452398	T	C/C	T/T	T/C	C/C	T/T	T/T	C/C	C/C	EFFECT=UTR_3_PRIME	SNPEFF_FUNCTIONAL_CLASS=NONE	MODIFIER	Prupe.2G046900
Pp02	5452408	A	C/C	A/A	A/C	C/C	A/A	A/A	./.	A/A	EFFECT=UTR_3_PRIME	SNPEFF_FUNCTIONAL_CLASS=NONE	MODIFIER	Prupe.2G046900
Pp02	5452410	T	T/T	T/T	T/T	C/C	T/T	T/T	T/T	T/T	EFFECT=UTR_3_PRIME	SNPEFF_FUNCTIONAL_CLASS=NONE	MODIFIER	Prupe.2G046900
Pp02	5452433	T	T/T	T/T	T/T	C/C	T/T	T/T	T/T	T/T	EFFECT=UTR_3_PRIME	SNPEFF_FUNCTIONAL_CLASS=NONE	MODIFIER	Prupe.2G046900
Pp02	5452435	G	C/C	G/G	G/T	C/C	G/G	G/G	T/T	G/G	EFFECT=UTR_3_PRIME	SNPEFF_FUNCTIONAL_CLASS=NONE	MODIFIER	Prupe.2G046900
Pp02	5464357	C	T/T	C/C	C/T	T/T	C/C	C/C	./.	./.	AMINO_ACID_CHANGE=S14F	NON_SYNONYMOUS_CODING	MODERATE	Prupe.2G047100
Pp02	5464383	T	T/G	T/T	T/T	T/T	T/T	T/T	T/T	T/T	AMINO_ACID_CHANGE=F23V	NON_SYNONYMOUS_CODING	MODERATE	Prupe.2G047100
Pp02	5464718	T	T/G	T/T	T/G	T/T	T/T	T/T	T/G	T/T	AMINO_ACID_CHANGE=D110E	NON_SYNONYMOUS_CODING	MODERATE	Prupe.2G047100
Pp02	5464755	G	G/A	G/G	G/G	G/G	G/G	G/G	G/A	G/G	AMINO_ACID_CHANGE=V123M	NON_SYNONYMOUS_CODING	MODERATE	Prupe.2G047100
Pp02	5464760	G	G/T	G/G	G/G	G/G	G/G	G/G	G/T	G/G	AMINO_ACID_CHANGE=K124N	NON_SYNONYMOUS_CODING	MODERATE	Prupe.2G047100
Pp02	5465583	G	G/A	G/G	G/G	G/G	G/G	G/G	G/G	G/G	EFFECT=UTR_3_PRIME	SNPEFF_FUNCTIONAL_CLASS=NONE	MODIFIER	Prupe.2G047100
Pp02	5465640	GTTGTGTTT	GTTGTGTTT/GTTGTGTTT	GTTGTGTTT/GTTGTGTTT	GTTGTGTTT/G	GTTGTGTTT/GTTGTGTTT	GTTGTGTTT/GTTGTGTTT	GTTGTGTTT/GTTGTGTTT	G/G	GTTGTGTTT/GTTGTGTTT	EFFECT=UTR_3_PRIME	SNPEFF_FUNCTIONAL_CLASS=NONE	MODIFIER	Prupe.2G047100
Pp02	5465649	CCG	CCG/CCG	CCG/CCG	CCG/C	CCG/CCG	CCG/CCG	CCG/CCG	C/C	CCG/CCG	EFFECT=UTR_3_PRIME	SNPEFF_FUNCTIONAL_CLASS=NONE	MODIFIER	Prupe.2G047100
Pp02	5466524	G	G/T	G/G	G/T	G/G	G/G	G/G	T/T	G/G	AMINO_ACID_CHANGE=H485N	NON_SYNONYMOUS_CODING	MODERATE	Prupe.2G047200
Pp02	5466543	C	C/C	C/C	C/T	C/C	C/C	C/C	T/T	C/C	AMINO_ACID_CHANGE=M478I	NON_SYNONYMOUS_CODING	MODERATE	Prupe.2G047200
Pp02	5466614	G	G/T	G/G	G/G	G/G	G/G	G/G	G/G	G/G	AMINO_ACID_CHANGE=L455I	NON_SYNONYMOUS_CODING	MODERATE	Prupe.2G047200
Pp02	5466629	A	A/T	A/A	A/A	A/A	A/A	A/A	A/A	A/A	AMINO_ACID_CHANGE=L450I	NON_SYNONYMOUS_CODING	MODERATE	Prupe.2G047200
Pp02	5466654	A	C/C	A/A	A/C	C/C	A/A	A/A	C/C	./.	AMINO_ACID_CHANGE=I441M	NON_SYNONYMOUS_CODING	MODERATE	Prupe.2G047200
Pp02	5466682	C	C/T	C/C	C/C	T/T	C/C	C/C	C/C	T/T	AMINO_ACID_CHANGE=G432E	NON_SYNONYMOUS_CODING	MODERATE	Prupe.2G047200
Pp02	5466701	A	A/G	A/A	A/A	A/A	A/A	A/A	A/A	A/A	AMINO_ACID_CHANGE=W426R	NON_SYNONYMOUS_CODING	MODERATE	Prupe.2G047200
Pp02	5466750	C	C/C	C/C	C/CTTCACAAAGGGTCCCTTCTTTCTG	C/C	C/C	C/C	CTTCACAAAGGGTCCCTTCTTTCTG/CTTCACAAAGGGTCCCTTCTTTCTG	C/C	AMINO_ACID_CHANGE=K409NRKKGPFVK	CODON_CHANGE_PLUS_CODON_INSERTION	MODERATE	Prupe.2G047200
Pp02	5466883	A	A/C	A/A	A/A	A/A	A/A	A/A	A/A	A/A	AMINO_ACID_CHANGE=V365G	NON_SYNONYMOUS_CODING	MODERATE	Prupe.2G047200
Pp02	5466901	C	C/C	C/C	C/C	T/T	C/C	C/C	C/C	./.	AMINO_ACID_CHANGE=G359D	NON_SYNONYMOUS_CODING	MODERATE	Prupe.2G047200
Pp02	5466986	G	G/G	G/G	G/G	T/T	G/G	G/G	G/G	./.	AMINO_ACID_CHANGE=Q331K	NON_SYNONYMOUS_CODING	MODERATE	Prupe.2G047200
Pp02	5466988	T	T/T	T/T	T/C	C/C	T/T	T/T	C/C	./.	AMINO_ACID_CHANGE=K330R	NON_SYNONYMOUS_CODING	MODERATE	Prupe.2G047200
Pp02	5467045	A	A/A	A/A	A/G	A/A	A/A	A/A	G/G	A/A	AMINO_ACID_CHANGE=V311A	NON_SYNONYMOUS_CODING	MODERATE	Prupe.2G047200
Pp02	5467088	T	T/T	T/T	T/A	T/T	T/T	T/T	A/A	T/T	AMINO_ACID_CHANGE=I297F	NON_SYNONYMOUS_CODING	MODERATE	Prupe.2G047200
Pp02	5467207	A	A/A	A/A	A/G	A/A	A/A	A/A	G/G	A/A	AMINO_ACID_CHANGE=I257T	NON_SYNONYMOUS_CODING	MODERATE	Prupe.2G047200
Pp02	5467216	C	C/A	C/C	C/C	C/C	C/C	C/C	C/C	C/C	AMINO_ACID_CHANGE=S254I	NON_SYNONYMOUS_CODING	MODERATE	Prupe.2G047200
Pp02	5467226	A	A/C	A/A	A/A	A/A	A/A	A/A	A/A	A/A	AMINO_ACID_CHANGE=S251A	NON_SYNONYMOUS_CODING	MODERATE	Prupe.2G047200
Pp02	5467348	C	T/T	C/C	C/C	T/T	C/C	C/C	C/C	T/T	AMINO_ACID_CHANGE=S210N	NON_SYNONYMOUS_CODING	MODERATE	Prupe.2G047200
Pp02	5467549	C	T/T	C/C	C/C	T/T	C/C	C/C	C/C	T/T	AMINO_ACID_CHANGE=R143H	NON_SYNONYMOUS_CODING	MODERATE	Prupe.2G047200
Pp02	5467576	G	T/T	G/G	G/G	G/G	G/G	G/G	G/G	G/G	AMINO_ACID_CHANGE=A134E	NON_SYNONYMOUS_CODING	MODERATE	Prupe.2G047200
Pp02	5467681	G	C/C	G/G	G/G	G/G	G/G	G/G	G/G	G/G	AMINO_ACID_CHANGE=P99R	NON_SYNONYMOUS_CODING	MODERATE	Prupe.2G047200
Pp02	5467718	C	C/G	C/C	C/C	C/C	C/C	C/C	./.	C/C	AMINO_ACID_CHANGE=E87Q	NON_SYNONYMOUS_CODING	MODERATE	Prupe.2G047200
Pp02	5467849	C	A/A	C/C	C/C	A/A	C/C	C/C	C/C	./.	AMINO_ACID_CHANGE=R43I	NON_SYNONYMOUS_CODING	MODERATE	Prupe.2G047200
Pp02	5467882	A	C/C	A/A	A/A	C/C	A/A	A/A	A/A	C/C	AMINO_ACID_CHANGE=I32R	NON_SYNONYMOUS_CODING	MODERATE	Prupe.2G047200
Pp02	5467909	T	T/C	T/T	T/T	T/T	T/T	T/T	T/T	T/T	AMINO_ACID_CHANGE=E23G	NON_SYNONYMOUS_CODING	MODERATE	Prupe.2G047200
Pp02	5467930	A	A/A	A/A	A/A	T/T	A/A	A/A	A/A	T/T	AMINO_ACID_CHANGE=L16Q	NON_SYNONYMOUS_CODING	MODERATE	Prupe.2G047200
Pp02	5467979	C	C/T	C/C	C/C	C/C	C/C	C/C	C/C	C/C	EFFECT=UTR_5_PRIME	SNPEFF_FUNCTIONAL_CLASS=NONE	MODIFIER	Prupe.2G047200
Pp02	5468003	G	G/A	G/G	G/G	G/G	G/G	G/G	G/G	G/G	EFFECT=UTR_5_PRIME	SNPEFF_FUNCTIONAL_CLASS=NONE	MODIFIER	Prupe.2G047200
Pp02	5468028	G	G/G	G/G	G/G	A/A	G/G	G/G	G/G	A/A	EFFECT=UTR_5_PRIME	SNPEFF_FUNCTIONAL_CLASS=NONE	MODIFIER	Prupe.2G047200
Pp02	5468033	T	T/A	T/T	T/T	T/T	T/T	T/T	T/T	T/T	EFFECT=UTR_5_PRIME	SNPEFF_FUNCTIONAL_CLASS=NONE	MODIFIER	Prupe.2G047200
Pp02	5468061	T	T/A	T/T	T/T	C/C	T/T	T/T	T/T	C/C	EFFECT=START_GAINED	SNPEFF_FUNCTIONAL_CLASS=NONE	LOW	Prupe.2G047200
Pp02	5468067	T	T/C	T/T	T/T	T/T	T/T	T/T	T/T	T/T	EFFECT=UTR_5_PRIME	SNPEFF_FUNCTIONAL_CLASS=NONE	MODIFIER	Prupe.2G047200
Pp02	5468146	T	G/G	T/T	T/T	G/G	T/T	T/T	T/T	G/G	EFFECT=UTR_5_PRIME	SNPEFF_FUNCTIONAL_CLASS=NONE	MODIFIER	Prupe.2G047200
Pp02	5468151	A	A/A	A/A	A/A	G/G	A/A	A/A	./.	G/G	EFFECT=UTR_5_PRIME	SNPEFF_FUNCTIONAL_CLASS=NONE	MODIFIER	Prupe.2G047200
Pp02	5468189	AT	AT/AT	AT/AT	AT/AT	A/A	AT/AT	AT/AT	AT/AT	./.	EFFECT=UTR_5_PRIME	SNPEFF_FUNCTIONAL_CLASS=NONE	MODIFIER	Prupe.2G047200
Pp02	5468209	G	G/G	G/G	G/G	A/A	G/G	G/G	G/G	./.	EFFECT=UTR_5_PRIME	SNPEFF_FUNCTIONAL_CLASS=NONE	MODIFIER	Prupe.2G047200
Pp02	5468214	A	A/A	A/A	A/A	G/G	A/A	A/A	A/A	./.	EFFECT=UTR_5_PRIME	SNPEFF_FUNCTIONAL_CLASS=NONE	MODIFIER	Prupe.2G047200
Pp02	5468229	T	T/T	T/T	T/T	C/C	T/T	T/T	T/T	./.	EFFECT=UTR_5_PRIME	SNPEFF_FUNCTIONAL_CLASS=NONE	MODIFIER	Prupe.2G047200
Pp02	5468240	A	G/G	A/A	A/A	G/G	A/A	A/A	A/A	./.	EFFECT=UTR_5_PRIME	SNPEFF_FUNCTIONAL_CLASS=NONE	MODIFIER	Prupe.2G047200
Pp02	5468241	T	T/T	T/T	T/T	C/C	T/T	T/T	T/T	./.	EFFECT=UTR_5_PRIME	SNPEFF_FUNCTIONAL_CLASS=NONE	MODIFIER	Prupe.2G047200
Pp02	5468243	C	C/C	C/C	C/C	T/T	C/C	C/C	C/C	./.	EFFECT=UTR_5_PRIME	SNPEFF_FUNCTIONAL_CLASS=NONE	MODIFIER	Prupe.2G047200
Pp02	5468251	TTA	./.	TTA/TTA	TTA/TTA	T/T	TTA/TTA	TTA/TTA	TTA/TTA	./.	EFFECT=UTR_5_PRIME	SNPEFF_FUNCTIONAL_CLASS=NONE	MODIFIER	Prupe.2G047200
Pp02	5472365	A	A/AGAT	A/A	A/A	A/A	A/A	A/A	A/A	A/A	EFFECT=UTR_5_PRIME	SNPEFF_FUNCTIONAL_CLASS=NONE	MODIFIER	Prupe.2G047400
Pp02	5472366	A	A/G	A/A	A/A	A/A	A/A	A/A	A/A	A/A	EFFECT=UTR_5_PRIME	SNPEFF_FUNCTIONAL_CLASS=NONE	MODIFIER	Prupe.2G047400
Pp02	5472367	C	C/C	C/T	C/T	C/C	C/C	C/C	C/C	C/C	EFFECT=UTR_5_PRIME	SNPEFF_FUNCTIONAL_CLASS=NONE	MODIFIER	Prupe.2G047400
Pp02	5472368	ATGGAATTTTTTT	ATGGAATTTTTTT/A	ATGGAATTTTTTT/ATGGAATTTTTTT	ATGGAATTTTTTT/ATGGAATTTTTTT	ATGGAATTTTTTT/ATGGAATTTTTTT	ATGGAATTTTTTT/ATGGAATTTTTTT	ATGGAATTTTTTT/ATGGAATTTTTTT	ATGGAATTTTTTT/ATGGAATTTTTTT	ATGGAATTTTTTT/ATGGAATTTTTTT	EFFECT=UTR_5_PRIME	SNPEFF_FUNCTIONAL_CLASS=NONE	MODIFIER	Prupe.2G047400
Pp02	5472382	A	A/G	A/A	A/A	A/A	A/A	A/A	A/A	A/A	EFFECT=UTR_5_PRIME	SNPEFF_FUNCTIONAL_CLASS=NONE	MODIFIER	Prupe.2G047400
Pp02	5472389	GTTAACTT	GTTAACTT/G	GTTAACTT/GTTAACTT	GTTAACTT/GTTAACTT	GTTAACTT/GTTAACTT	GTTAACTT/GTTAACTT	GTTAACTT/GTTAACTT	GTTAACTT/GTTAACTT	GTTAACTT/GTTAACTT	EFFECT=UTR_5_PRIME	SNPEFF_FUNCTIONAL_CLASS=NONE	MODIFIER	Prupe.2G047400
Pp02	5472393	A	A/*	A/A	A/C	A/A	A/A	A/A	A/A	A/A	EFFECT=UTR_5_PRIME	SNPEFF_FUNCTIONAL_CLASS=NONE	MODIFIER	Prupe.2G047400
Pp02	5472408	A	A/A	A/A	A/G	A/A	A/A	A/A	A/A	./.	EFFECT=UTR_5_PRIME	SNPEFF_FUNCTIONAL_CLASS=NONE	MODIFIER	Prupe.2G047400
Pp02	5472449	G	G/G	G/G	G/G	G/C	G/G	G/G	G/G	G/G	EFFECT=UTR_5_PRIME	SNPEFF_FUNCTIONAL_CLASS=NONE	MODIFIER	Prupe.2G047400
Pp02	5472481	T	A/A	T/T	T/T	A/A	T/T	T/T	T/T	A/A	EFFECT=UTR_5_PRIME	SNPEFF_FUNCTIONAL_CLASS=NONE	MODIFIER	Prupe.2G047400
Pp02	5472482	A	A/AC	A/A	A/A	A/A	A/A	A/A	A/A	A/A	EFFECT=UTR_5_PRIME	SNPEFF_FUNCTIONAL_CLASS=NONE	MODIFIER	Prupe.2G047400
Pp02	5472488	G	G/A	G/G	G/G	G/G	G/G	G/G	G/G	G/G	EFFECT=UTR_5_PRIME	SNPEFF_FUNCTIONAL_CLASS=NONE	MODIFIER	Prupe.2G047400
Pp02	5472500	G	G/G	G/G	G/G	G/A	G/G	G/G	G/G	G/A	EFFECT=UTR_5_PRIME	SNPEFF_FUNCTIONAL_CLASS=NONE	MODIFIER	Prupe.2G047400
Pp02	5472503	A	A/G	A/A	A/A	A/A	A/A	A/A	A/A	A/A	EFFECT=START_GAINED	SNPEFF_FUNCTIONAL_CLASS=NONE	LOW	Prupe.2G047400
Pp02	5472514	C	C/C	C/C	C/C	C/T	C/C	C/C	C/C	C/T	EFFECT=UTR_5_PRIME	SNPEFF_FUNCTIONAL_CLASS=NONE	MODIFIER	Prupe.2G047400
Pp02	5472523	T	T/G	T/T	T/T	T/T	T/T	T/T	T/T	T/T	EFFECT=UTR_5_PRIME	SNPEFF_FUNCTIONAL_CLASS=NONE	MODIFIER	Prupe.2G047400
Pp02	5472535	G	G/A	G/G	G/G	G/G	G/G	G/G	G/G	G/G	EFFECT=UTR_5_PRIME	SNPEFF_FUNCTIONAL_CLASS=NONE	MODIFIER	Prupe.2G047400
Pp02	5472542	AG	AG/A	AG/AG	AG/AG	AG/AG	AG/AG	AG/AG	AG/AG	AG/AG	EFFECT=UTR_5_PRIME	SNPEFF_FUNCTIONAL_CLASS=NONE	MODIFIER	Prupe.2G047400
Pp02	5472548	ACTGGTTGGTGGAAGTC	ACTGGTTGGTGGAAGTC/A	ACTGGTTGGTGGAAGTC/ACTGGTTGGTGGAAGTC	ACTGGTTGGTGGAAGTC/ACTGGTTGGTGGAAGTC	ACTGGTTGGTGGAAGTC/ACTGGTTGGTGGAAGTC	ACTGGTTGGTGGAAGTC/ACTGGTTGGTGGAAGTC	ACTGGTTGGTGGAAGTC/ACTGGTTGGTGGAAGTC	ACTGGTTGGTGGAAGTC/ACTGGTTGGTGGAAGTC	ACTGGTTGGTGGAAGTC/ACTGGTTGGTGGAAGTC	EFFECT=UTR_5_PRIME	SNPEFF_FUNCTIONAL_CLASS=NONE	MODIFIER	Prupe.2G047400
Pp02	5472567	CAGTCAAGACCACA	CAGTCAAGACCACA/C	CAGTCAAGACCACA/CAGTCAAGACCACA	CAGTCAAGACCACA/CAGTCAAGACCACA	CAGTCAAGACCACA/CAGTCAAGACCACA	CAGTCAAGACCACA/CAGTCAAGACCACA	CAGTCAAGACCACA/CAGTCAAGACCACA	CAGTCAAGACCACA/CAGTCAAGACCACA	CAGTCAAGACCACA/CAGTCAAGACCACA	EFFECT=UTR_5_PRIME	SNPEFF_FUNCTIONAL_CLASS=NONE	MODIFIER	Prupe.2G047400
Pp02	5472584	TACCTTATTTTAGATAACATGC	TACCTTATTTTAGATAACATGC/T	TACCTTATTTTAGATAACATGC/TACCTTATTTTAGATAACATGC	TACCTTATTTTAGATAACATGC/TACCTTATTTTAGATAACATGC	TACCTTATTTTAGATAACATGC/TACCTTATTTTAGATAACATGC	TACCTTATTTTAGATAACATGC/TACCTTATTTTAGATAACATGC	TACCTTATTTTAGATAACATGC/TACCTTATTTTAGATAACATGC	TACCTTATTTTAGATAACATGC/TACCTTATTTTAGATAACATGC	TACCTTATTTTAGATAACATGC/TACCTTATTTTAGATAACATGC	EFFECT=UTR_5_PRIME	SNPEFF_FUNCTIONAL_CLASS=NONE	MODIFIER	Prupe.2G047400
Pp02	5472593	T	T/*	T/G	T/G	T/T	T/T	T/T	T/T	T/T	EFFECT=START_GAINED	SNPEFF_FUNCTIONAL_CLASS=NONE	LOW	Prupe.2G047400
Pp02	5472597	A	A/*	A/A	A/T	A/A	A/A	A/A	T/T	A/A	EFFECT=UTR_5_PRIME	SNPEFF_FUNCTIONAL_CLASS=NONE	MODIFIER	Prupe.2G047400
Pp02	5472603	T	T/*	T/T	T/T	T/C	T/T	T/T	T/T	T/C	EFFECT=UTR_5_PRIME	SNPEFF_FUNCTIONAL_CLASS=NONE	MODIFIER	Prupe.2G047400
Pp02	5472605	C	C/T	C/T	C/T	C/T	C/C	C/C	C/C	C/T	EFFECT=START_GAINED	SNPEFF_FUNCTIONAL_CLASS=NONE	LOW	Prupe.2G047400
Pp02	5472608	T	G/G	T/G	T/G	G/G	T/T	T/T	T/T	G/G	EFFECT=UTR_5_PRIME	SNPEFF_FUNCTIONAL_CLASS=NONE	MODIFIER	Prupe.2G047400
Pp02	5472625	T	T/T	T/C	T/C	T/T	T/T	T/T	T/T	T/T	AMINO_ACID_CHANGE=S5P	NON_SYNONYMOUS_CODING	MODERATE	Prupe.2G047400
Pp02	5472644	T	T/T	T/T	T/T	T/TA	T/T	T/T	T/T	TA/TA	AMINO_ACID_CHANGE=L11L?	FRAME_SHIFT	HIGH	Prupe.2G047400
Pp02	5472687	G	G/T	G/G	G/G	G/G	G/G	G/G	G/G	G/G	AMINO_ACID_CHANGE=L25F	NON_SYNONYMOUS_CODING	MODERATE	Prupe.2G047400
Pp02	5472702	C	C/G	C/C	C/C	C/C	C/C	C/C	C/C	C/C	AMINO_ACID_CHANGE=F30L	NON_SYNONYMOUS_CODING	MODERATE	Prupe.2G047400
Pp02	5472712	A	A/T	A/A	A/A	A/T	A/A	A/A	A/A	T/T	AMINO_ACID_CHANGE=T34S	NON_SYNONYMOUS_CODING	MODERATE	Prupe.2G047400
Pp02	5472713	C	C/T	C/C	C/C	C/T	C/C	C/C	C/C	T/T	AMINO_ACID_CHANGE=T34I	NON_SYNONYMOUS_CODING	MODERATE	Prupe.2G047400
Pp02	5472746	G	G/A	G/G	G/G	G/A	G/G	G/G	G/G	A/A	AMINO_ACID_CHANGE=R45H	NON_SYNONYMOUS_CODING	MODERATE	Prupe.2G047400
Pp02	5472756	CA	CA/CA	CA/CA	CA/CA	CA/C	CA/CA	CA/CA	CA/CA	CA/CA	AMINO_ACID_CHANGE=I49	FRAME_SHIFT	HIGH	Prupe.2G047400
Pp02	5472757	A	A/T	A/A	A/A	A/*	A/A	A/A	A/A	A/A	AMINO_ACID_CHANGE=I49L	NON_SYNONYMOUS_CODING	MODERATE	Prupe.2G047400
Pp02	5472758	T	T/T	T/T	T/T	T/TCCGGTCC	T/T	T/T	T/T	T/T	AMINO_ACID_CHANGE=I49IRS?	FRAME_SHIFT	HIGH	Prupe.2G047400
Pp02	5472787	G	G/G	G/G	G/G	G/C	G/G	G/G	G/G	G/G	AMINO_ACID_CHANGE=D59H	NON_SYNONYMOUS_CODING	MODERATE	Prupe.2G047400
Pp02	5472795	G	G/G	G/G	G/G	G/T	G/G	G/G	G/G	./.	AMINO_ACID_CHANGE=Q61H	NON_SYNONYMOUS_CODING	MODERATE	Prupe.2G047400
Pp02	5472835	A	A/A	A/A	A/A	A/G	A/A	A/A	A/A	./.	AMINO_ACID_CHANGE=N75D	NON_SYNONYMOUS_CODING	MODERATE	Prupe.2G047400
Pp02	5472851	T	T/C	T/T	T/T	C/C	T/T	T/C	T/T	./.	AMINO_ACID_CHANGE=M80T	NON_SYNONYMOUS_CODING	MODERATE	Prupe.2G047400
Pp02	5472853	G	G/A	G/G	G/G	G/G	G/G	G/G	G/G	G/G	AMINO_ACID_CHANGE=V81M	NON_SYNONYMOUS_CODING	MODERATE	Prupe.2G047400
Pp02	5472884	T	T/A	T/T	T/T	T/C	T/T	T/T	T/T	T/T	AMINO_ACID_CHANGE=I91T	NON_SYNONYMOUS_CODING	MODERATE	Prupe.2G047400
Pp02	5472892	G	G/C	G/G	G/G	G/G	G/G	G/G	G/G	G/G	AMINO_ACID_CHANGE=D94H	NON_SYNONYMOUS_CODING	MODERATE	Prupe.2G047400
Pp02	5472908	C	C/C	C/C	C/C	C/G	C/C	C/C	C/C	C/G	AMINO_ACID_CHANGE=S99C	NON_SYNONYMOUS_CODING	MODERATE	Prupe.2G047400
Pp02	5472941	G	G/G	G/G	G/G	G/C	G/G	G/G	G/G	G/C	AMINO_ACID_CHANGE=C110S	NON_SYNONYMOUS_CODING	MODERATE	Prupe.2G047400
Pp02	5472955	C	C/G	C/C	C/C	C/C	C/C	C/C	C/C	C/C	AMINO_ACID_CHANGE=L115V	NON_SYNONYMOUS_CODING	MODERATE	Prupe.2G047400
Pp02	5472965	T	T/T	T/T	T/T	T/C	T/T	T/T	T/T	T/T	AMINO_ACID_CHANGE=L118P	NON_SYNONYMOUS_CODING	MODERATE	Prupe.2G047400
Pp02	5472971	T	T/T	T/T	T/T	T/C	T/T	T/T	T/T	T/T	AMINO_ACID_CHANGE=L120P	NON_SYNONYMOUS_CODING	MODERATE	Prupe.2G047400
Pp02	5472973	T	T/C	T/T	T/T	T/T	T/T	T/T	T/T	T/T	AMINO_ACID_CHANGE=S121P	NON_SYNONYMOUS_CODING	MODERATE	Prupe.2G047400
Pp02	5472977	C	C/T	C/C	C/C	C/T	C/C	C/C	C/C	T/T	AMINO_ACID_CHANGE=A122V	NON_SYNONYMOUS_CODING	MODERATE	Prupe.2G047400
Pp02	5472997	GACGAA	GACGAA/G	GACGAA/GACGAA	GACGAA/GACGAA	G/G	GACGAA/GACGAA	GACGAA/GACGAA	GACGAA/GACGAA	GACGAA/GACGAA	AMINO_ACID_CHANGE=DE129	FRAME_SHIFT	HIGH	Prupe.2G047400
Pp02	5473000	GA	GA/AA	GA/GA	GA/GA	*/*	GA/GA	GA/GA	GA/GA	GA/GA	AMINO_ACID_CHANGE=E130K	NON_SYNONYMOUS_CODING	MODERATE	Prupe.2G047400
Pp02	5473005	G	G/GGGCACC	G/G	G/G	G/GGGCACC	G/G	G/G	G/G	./.	AMINO_ACID_CHANGE=N132GTN	CODON_INSERTION	MODERATE	Prupe.2G047400
Pp02	5473006	A	A/G	A/A	A/A	A/ACGACC	A/A	A/A	A/A	./.	AMINO_ACID_CHANGE=N132TT?	FRAME_SHIFT	HIGH	Prupe.2G047400
Pp02	5473007	AC	AC/A	AC/AC	AC/AC	AC/A	AC/AC	AC/AC	AC/AC	./.	AMINO_ACID_CHANGE=N132	FRAME_SHIFT	HIGH	Prupe.2G047400
Pp02	5473008	C	C/CCAATTT	C/C	C/C	C/*	C/C	C/C	C/C	./.	AMINO_ACID_CHANGE=Y133QFY	CODON_INSERTION	MODERATE	Prupe.2G047400
Pp02	5473009	T	T/TATG	T/T	T/T	TATG/TCTG	T/T	T/T	T/T	./.	AMINO_ACID_CHANGE=Y133SD	CODON_CHANGE_PLUS_CODON_INSERTION	MODERATE	Prupe.2G047400
Pp02	5473039	G	G/C	G/G	G/G	G/G	G/G	G/G	G/G	G/G	AMINO_ACID_CHANGE=D143H	NON_SYNONYMOUS_CODING	MODERATE	Prupe.2G047400
Pp02	5473046	ATTTATTG	ATTTATTG/A	ATTTATTG/ATTTATTG	ATTTATTG/ATTTATTG	./.	ATTTATTG/ATTTATTG	ATTTATTG/ATTTATTG	ATTTATTG/ATTTATTG	./.	AMINO_ACID_CHANGE=NLL145	FRAME_SHIFT	HIGH	Prupe.2G047400
Pp02	5473047	T	T/A	T/T	T/T	./.	T/T	T/T	T/T	./.	AMINO_ACID_CHANGE=N145K	NON_SYNONYMOUS_CODING	MODERATE	Prupe.2G047400
Pp02	5473051	TTGACGAAGCCACCA	T/TATGACGAAGCCACCA	TTGACGAAGCCACCA/TTGACGAAGCCACCA	TTGACGAAGCCACCA/TTGACGAAGCCACCA	T/T	TTGACGAAGCCACCA/TTGACGAAGCCACCA	TTGACGAAGCCACCA/TTGACGAAGCCACCA	TTGACGAAGCCACCA/TTGACGAAGCCACCA	T/T	AMINO_ACID_CHANGE=L147Y?	FRAME_SHIFT	HIGH	Prupe.2G047400
Pp02	5473055	CG	CG/C	CG/CG	CG/CG	*/*	CG/CG	CG/CG	CG/CG	*/*	AMINO_ACID_CHANGE=T148	FRAME_SHIFT	HIGH	Prupe.2G047400
Pp02	5473057	AAGCCACCAATTTT	AAGCCACCAATTTT/A	AAGCCACCAATTTT/AAGCCACCAATTTT	AAGCCACCAATTTT/AAGCCACCAATTTT	*/*	AAGCCACCAATTTT/AAGCCACCAATTTT	AAGCCACCAATTTT/AAGCCACCAATTTT	AAGCCACCAATTTT/AAGCCACCAATTTT	*/*	AMINO_ACID_CHANGE=KPPIF149	FRAME_SHIFT	HIGH	Prupe.2G047400
Pp02	5473067	TTTTTTAC	TTTTTTAC/TC	TTTTTTAC/TTTTTTAC	TTTTTTAC/TTTTTTAC	T/T	TTTTTTAC/TTTTTTAC	TTTTTTAC/T	TTTTTTAC/TTTTTTAC	T/T	AMINO_ACID_CHANGE=IFY152I	CODON_CHANGE_PLUS_CODON_DELETION	MODERATE	Prupe.2G047400
Pp02	5473074	CT	CT/C	CT/CT	CT/CT	*/*	CT/CT	CT/CT	CT/CT	*/*	AMINO_ACID_CHANGE=Y155	FRAME_SHIFT	HIGH	Prupe.2G047400
Pp02	5473075	T	T/G	T/T	T/T	T/T	T/T	T/T	T/T	T/T	AMINO_ACID_CHANGE=Y155D	NON_SYNONYMOUS_CODING	MODERATE	Prupe.2G047400
Pp02	5473079	A	A/T	A/A	A/A	A/A	A/A	A/A	A/A	A/A	AMINO_ACID_CHANGE=Q156L	NON_SYNONYMOUS_CODING	MODERATE	Prupe.2G047400
Pp02	5473097	A	A/A	A/A	A/A	A/G	A/A	A/A	A/A	A/G	AMINO_ACID_CHANGE=E162G	NON_SYNONYMOUS_CODING	MODERATE	Prupe.2G047400
Pp02	5473102	A	A/C	A/A	A/A	A/A	A/A	A/A	A/A	A/A	AMINO_ACID_CHANGE=S164R	NON_SYNONYMOUS_CODING	MODERATE	Prupe.2G047400
Pp02	5473103	G	G/A	G/G	G/G	G/G	G/G	G/G	G/G	G/G	AMINO_ACID_CHANGE=S164N	NON_SYNONYMOUS_CODING	MODERATE	Prupe.2G047400
Pp02	5473105	C	C/G	C/C	C/C	C/C	C/C	C/C	C/C	C/C	AMINO_ACID_CHANGE=H165D	NON_SYNONYMOUS_CODING	MODERATE	Prupe.2G047400
Pp02	5473113	G	G/A	G/G	G/G	G/G	G/G	G/A	G/G	G/G	AMINO_ACID_CHANGE=M167I	NON_SYNONYMOUS_CODING	MODERATE	Prupe.2G047400
Pp02	5473123	T	T/G	T/T	T/T	A/G	T/T	T/T	T/T	A/A	AMINO_ACID_CHANGE=F171I	NON_SYNONYMOUS_CODING	MODERATE	Prupe.2G047400
Pp02	5473124	T	C/G	T/T	T/T	A/A	T/T	T/T	T/T	A/A	AMINO_ACID_CHANGE=F171Y	NON_SYNONYMOUS_CODING	MODERATE	Prupe.2G047400
Pp02	5473129	G	G/T	G/G	G/G	G/T	G/G	G/G	G/G	G/G	AMINO_ACID_CHANGE=D173Y	NON_SYNONYMOUS_CODING	MODERATE	Prupe.2G047400
Pp02	5473133	C	C/T	C/C	C/C	C/C	C/C	C/C	C/C	C/C	AMINO_ACID_CHANGE=S174F	NON_SYNONYMOUS_CODING	MODERATE	Prupe.2G047400
Pp02	5473136	C	C/C	C/C	C/C	C/A	C/C	C/C	C/C	C/C	AMINO_ACID_CHANGE=S175Y	NON_SYNONYMOUS_CODING	MODERATE	Prupe.2G047400
Pp02	5473145	A	A/C	A/A	A/A	A/C	A/A	A/A	A/A	./.	AMINO_ACID_CHANGE=E178A	NON_SYNONYMOUS_CODING	MODERATE	Prupe.2G047400
Pp02	5473147	G	G/T	G/G	G/G	G/T	G/G	G/G	G/G	./.	AMINO_ACID_CHANGE=A179S	NON_SYNONYMOUS_CODING	MODERATE	Prupe.2G047400
Pp02	5473148	C	C/T	C/C	C/C	T/T	C/C	C/T	C/C	./.	AMINO_ACID_CHANGE=A179V	NON_SYNONYMOUS_CODING	MODERATE	Prupe.2G047400
Pp02	5473157	C	C/C	C/C	C/C	C/G	C/C	C/C	C/C	./.	AMINO_ACID_CHANGE=S182C	NON_SYNONYMOUS_CODING	MODERATE	Prupe.2G047400
Pp02	5473180	C	C/T	C/C	C/C	C/C	C/C	C/C	C/C	C/C	AMINO_ACID_CHANGE=L190F	NON_SYNONYMOUS_CODING	MODERATE	Prupe.2G047400
Pp02	5473186	A	A/C	A/A	A/A	A/C	A/A	A/A	A/A	./.	AMINO_ACID_CHANGE=S192R	NON_SYNONYMOUS_CODING	MODERATE	Prupe.2G047400
Pp02	5473187	G	G/G	G/G	G/G	G/C	G/G	G/G	G/G	./.	AMINO_ACID_CHANGE=S192T	NON_SYNONYMOUS_CODING	MODERATE	Prupe.2G047400
Pp02	5473210	G	G/A	G/G	G/G	G/A	G/G	G/G	G/G	./.	AMINO_ACID_CHANGE=E200K	NON_SYNONYMOUS_CODING	MODERATE	Prupe.2G047400
Pp02	5473219	C	C/G	C/C	C/C	C/C	C/C	C/C	C/C	C/C	AMINO_ACID_CHANGE=H203D	NON_SYNONYMOUS_CODING	MODERATE	Prupe.2G047400
Pp02	5473225	A	A/C	A/A	A/A	A/C	A/A	A/C	A/A	A/A	AMINO_ACID_CHANGE=S205R	NON_SYNONYMOUS_CODING	MODERATE	Prupe.2G047400
Pp02	5473257	A	A/T	A/A	A/A	A/T	A/A	A/T	A/A	A/T	AMINO_ACID_CHANGE=Q215H	NON_SYNONYMOUS_CODING	MODERATE	Prupe.2G047400
Pp02	5473265	A	A/G	A/A	A/A	A/G	A/A	A/G	A/A	A/G	AMINO_ACID_CHANGE=K218R	NON_SYNONYMOUS_CODING	MODERATE	Prupe.2G047400
Pp02	5473329	A	A/T	A/A	A/A	T/T	A/A	A/A	A/A	./.	AMINO_ACID_CHANGE=K239N	NON_SYNONYMOUS_CODING	MODERATE	Prupe.2G047400
Pp02	5473331	T	T/A	T/T	T/T	A/A	T/T	T/T	T/T	./.	AMINO_ACID_CHANGE=V240E	NON_SYNONYMOUS_CODING	MODERATE	Prupe.2G047400
Pp02	5473334	A	A/G	A/A	A/A	G/G	A/A	A/A	A/A	./.	AMINO_ACID_CHANGE=D241G	NON_SYNONYMOUS_CODING	MODERATE	Prupe.2G047400
Pp02	5473722	A	A/T	A/A	A/A	A/A	A/A	A/A	A/A	A/A	AMINO_ACID_CHANGE=R254*	STOP_GAINED	HIGH	Prupe.2G047400
Pp02	5473733	G	G/A	G/G	G/G	A/A	G/G	G/G	G/G	A/A	AMINO_ACID_CHANGE=W257*	STOP_GAINED	HIGH	Prupe.2G047400
Pp02	5473774	C	C/C	C/C	C/C	C/T	C/C	C/T	C/C	C/T	AMINO_ACID_CHANGE=S271L	NON_SYNONYMOUS_CODING	MODERATE	Prupe.2G047400
Pp02	5473816	C	C/T	C/C	C/C	C/T	C/C	C/T	C/C	./.	AMINO_ACID_CHANGE=S285F	NON_SYNONYMOUS_CODING	MODERATE	Prupe.2G047400
Pp02	5474229	G	G/T	G/G	G/G	G/G	G/G	G/G	G/G	./.	AMINO_ACID_CHANGE=V423L	NON_SYNONYMOUS_CODING	MODERATE	Prupe.2G047400
Pp02	5474446	T	T/A	T/T	T/T	T/T	T/T	T/T	T/T	T/T	AMINO_ACID_CHANGE=F495Y	NON_SYNONYMOUS_CODING	MODERATE	Prupe.2G047400
Pp02	5474504	G	G/A	G/G	G/G	G/A	G/G	G/G	G/G	./.	AMINO_ACID_CHANGE=M514I	NON_SYNONYMOUS_CODING	MODERATE	Prupe.2G047400
Pp02	5474527	A	A/C	A/A	A/A	A/A	A/A	A/A	A/A	A/A	AMINO_ACID_CHANGE=H522P	NON_SYNONYMOUS_CODING	MODERATE	Prupe.2G047400
Pp02	5474528	C	G/G	C/C	C/C	G/G	C/C	C/C	C/C	./.	AMINO_ACID_CHANGE=H522Q	NON_SYNONYMOUS_CODING	MODERATE	Prupe.2G047400
Pp02	5474538	G	G/G	G/G	G/G	G/A	G/G	G/G	G/G	G/G	AMINO_ACID_CHANGE=A526T	NON_SYNONYMOUS_CODING	MODERATE	Prupe.2G047400
Pp02	5474614	T	T/C	T/T	T/T	T/T	T/T	T/T	T/T	T/T	AMINO_ACID_CHANGE=V551A	NON_SYNONYMOUS_CODING	MODERATE	Prupe.2G047400
Pp02	5474640	G	G/G	G/G	G/G	G/T	G/G	G/G	G/G	./.	AMINO_ACID_CHANGE=A560S	NON_SYNONYMOUS_CODING	MODERATE	Prupe.2G047400
Pp02	5474742	G	G/A	G/G	G/G	G/G	G/G	G/G	G/G	G/G	AMINO_ACID_CHANGE=V594I	NON_SYNONYMOUS_CODING	MODERATE	Prupe.2G047400
Pp02	5474746	G	G/A	G/G	G/G	A/A	G/G	G/G	G/G	A/A	AMINO_ACID_CHANGE=R595K	NON_SYNONYMOUS_CODING	MODERATE	Prupe.2G047400
Pp02	5474785	G	G/G	G/G	G/G	G/C	G/G	G/G	G/G	G/G	AMINO_ACID_CHANGE=R608T	NON_SYNONYMOUS_CODING	MODERATE	Prupe.2G047400
Pp02	5474791	A	A/G	A/A	A/A	A/G	A/A	A/A	A/A	A/A	AMINO_ACID_CHANGE=N610S	NON_SYNONYMOUS_CODING	MODERATE	Prupe.2G047400
Pp02	5474793	G	G/A	G/G	G/G	G/G	G/G	G/G	G/G	G/G	AMINO_ACID_CHANGE=V611I	NON_SYNONYMOUS_CODING	MODERATE	Prupe.2G047400
Pp02	5474803	C	C/T	C/C	C/C	C/C	C/C	C/C	C/C	./.	AMINO_ACID_CHANGE=P614L	NON_SYNONYMOUS_CODING	MODERATE	Prupe.2G047400
Pp02	5474829	C	C/T	C/C	C/C	C/C	C/C	C/C	C/C	./.	AMINO_ACID_CHANGE=P623S	NON_SYNONYMOUS_CODING	MODERATE	Prupe.2G047400
Pp02	5474839	T	T/C	T/T	T/T	C/C	T/T	T/T	T/T	./.	AMINO_ACID_CHANGE=F626S	NON_SYNONYMOUS_CODING	MODERATE	Prupe.2G047400
Pp02	5474846	A	A/C	A/A	A/A	A/A	A/A	A/A	A/A	A/A	AMINO_ACID_CHANGE=L628F	NON_SYNONYMOUS_CODING	MODERATE	Prupe.2G047400
Pp02	5474847	G	G/G	G/G	G/G	G/C	G/G	G/G	G/G	G/G	AMINO_ACID_CHANGE=D629H	NON_SYNONYMOUS_CODING	MODERATE	Prupe.2G047400
Pp02	5474853	C	C/T	C/C	C/C	C/C	C/C	C/C	C/C	C/C	EFFECT=UTR_3_PRIME	SNPEFF_FUNCTIONAL_CLASS=NONE	MODIFIER	Prupe.2G047400
Pp02	5474859	T	T/A	T/T	T/T	T/A	T/T	T/T	T/T	./.	EFFECT=UTR_3_PRIME	SNPEFF_FUNCTIONAL_CLASS=NONE	MODIFIER	Prupe.2G047400
Pp02	5474862	A	A/G	A/A	A/A	A/A	A/A	A/A	A/A	A/A	EFFECT=UTR_3_PRIME	SNPEFF_FUNCTIONAL_CLASS=NONE	MODIFIER	Prupe.2G047400
Pp02	5474873	A	A/A	A/A	A/A	A/C	A/A	A/A	A/A	A/A	EFFECT=UTR_3_PRIME	SNPEFF_FUNCTIONAL_CLASS=NONE	MODIFIER	Prupe.2G047400
Pp02	5474874	G	G/A	G/G	G/G	G/G	G/G	G/G	G/G	G/G	EFFECT=UTR_3_PRIME	SNPEFF_FUNCTIONAL_CLASS=NONE	MODIFIER	Prupe.2G047400
Pp02	5474920	G	G/GA	G/G	G/G	GA/GA	G/G	G/G	G/G	./.	EFFECT=UTR_3_PRIME	SNPEFF_FUNCTIONAL_CLASS=NONE	MODIFIER	Prupe.2G047400
Pp02	5474923	G	G/A	G/G	G/G	G/G	G/G	G/G	G/G	./.	EFFECT=UTR_3_PRIME	SNPEFF_FUNCTIONAL_CLASS=NONE	MODIFIER	Prupe.2G047400
Pp02	5474924	T	T/T	T/T	T/T	C/C	T/T	T/T	T/T	./.	EFFECT=UTR_3_PRIME	SNPEFF_FUNCTIONAL_CLASS=NONE	MODIFIER	Prupe.2G047400
Pp02	5474934	A	A/T	A/A	A/A	A/A	A/A	A/A	A/A	A/A	EFFECT=UTR_3_PRIME	SNPEFF_FUNCTIONAL_CLASS=NONE	MODIFIER	Prupe.2G047400
Pp02	5474938	G	G/C	G/G	G/G	C/C	G/G	G/G	G/G	./.	EFFECT=UTR_3_PRIME	SNPEFF_FUNCTIONAL_CLASS=NONE	MODIFIER	Prupe.2G047400
Pp02	5474955	A	A/G	A/A	A/A	A/A	A/A	A/A	A/A	./.	EFFECT=UTR_3_PRIME	SNPEFF_FUNCTIONAL_CLASS=NONE	MODIFIER	Prupe.2G047400
Pp02	5474967	G	G/G	G/G	G/G	./.	G/G	G/G	G/G	./.	EFFECT=UTR_3_PRIME	SNPEFF_FUNCTIONAL_CLASS=NONE	MODIFIER	Prupe.2G047400
Pp02	5474978	C	C/T	C/C	C/C	./.	C/C	C/C	C/C	./.	EFFECT=UTR_3_PRIME	SNPEFF_FUNCTIONAL_CLASS=NONE	MODIFIER	Prupe.2G047400
Pp02	5474993	G	G/A	G/G	G/G	./.	G/G	G/G	G/G	./.	EFFECT=UTR_3_PRIME	SNPEFF_FUNCTIONAL_CLASS=NONE	MODIFIER	Prupe.2G047400
Pp02	5475002	C	C/T	C/C	C/C	./.	C/C	C/C	C/C	./.	EFFECT=UTR_3_PRIME	SNPEFF_FUNCTIONAL_CLASS=NONE	MODIFIER	Prupe.2G047400
Pp02	5475053	T	G/A	T/T	T/G	./.	T/T	T/T	G/G	./.	EFFECT=UTR_3_PRIME	SNPEFF_FUNCTIONAL_CLASS=NONE	MODIFIER	Prupe.2G047400
Pp02	5475103	C	C/T	C/C	C/C	./.	C/C	C/C	C/C	./.	EFFECT=UTR_3_PRIME	SNPEFF_FUNCTIONAL_CLASS=NONE	MODIFIER	Prupe.2G047400
Pp02	5475107	G	G/A	G/G	G/G	./.	G/G	G/G	G/G	./.	EFFECT=UTR_3_PRIME	SNPEFF_FUNCTIONAL_CLASS=NONE	MODIFIER	Prupe.2G047400
Pp02	5475110	T	T/C	T/T	T/T	./.	T/T	T/T	T/T	./.	EFFECT=UTR_3_PRIME	SNPEFF_FUNCTIONAL_CLASS=NONE	MODIFIER	Prupe.2G047400
Pp02	5475112	C	C/T	C/C	C/C	./.	C/C	C/C	C/C	./.	EFFECT=UTR_3_PRIME	SNPEFF_FUNCTIONAL_CLASS=NONE	MODIFIER	Prupe.2G047400
Pp02	5475762	T	T/A	T/T	T/T	T/A	T/T	T/T	./.	T/T	EFFECT=UTR_5_PRIME	SNPEFF_FUNCTIONAL_CLASS=NONE	MODIFIER	Prupe.2G047500
Pp02	5475792	A	A/C	A/A	A/A	A/C	A/A	A/A	A/A	./.	EFFECT=UTR_5_PRIME	SNPEFF_FUNCTIONAL_CLASS=NONE	MODIFIER	Prupe.2G047500
Pp02	5475820	T	T/T	T/T	T/T	T/TAG	T/T	T/T	T/T	./.	EFFECT=UTR_5_PRIME	SNPEFF_FUNCTIONAL_CLASS=NONE	MODIFIER	Prupe.2G047500
Pp02	5475960	C	C/C	C/C	C/C	./.	C/C	C/C	C/C	C/T	AMINO_ACID_CHANGE=H44Y	NON_SYNONYMOUS_CODING	MODERATE	Prupe.2G047500
Pp02	5475978	C	C/T	C/C	C/C	C/C	C/C	C/C	C/C	C/C	AMINO_ACID_CHANGE=H50Y	NON_SYNONYMOUS_CODING	MODERATE	Prupe.2G047500
Pp02	5475991	A	A/C	A/A	A/A	A/A	A/A	A/A	A/A	A/A	AMINO_ACID_CHANGE=K54T	NON_SYNONYMOUS_CODING	MODERATE	Prupe.2G047500
Pp02	5476000	A	A/T	A/A	A/A	A/A	A/A	A/A	A/A	A/A	AMINO_ACID_CHANGE=D57V	NON_SYNONYMOUS_CODING	MODERATE	Prupe.2G047500
Pp02	5476002	T	T/C	T/T	T/T	T/T	T/T	T/T	T/T	T/T	AMINO_ACID_CHANGE=S58P	NON_SYNONYMOUS_CODING	MODERATE	Prupe.2G047500
Pp02	5476056	T	T/T	T/T	T/T	T/G	T/T	T/T	T/T	T/T	AMINO_ACID_CHANGE=S76A	NON_SYNONYMOUS_CODING	MODERATE	Prupe.2G047500
Pp02	5476063	A	A/A	A/A	A/A	A/C	A/A	A/A	A/A	A/C	AMINO_ACID_CHANGE=K78T	NON_SYNONYMOUS_CODING	MODERATE	Prupe.2G047500
[truncated: 3,345 more rows]

## Sheet: chr2_8.0 - 9.2Mbp
#CHROM	POS	REF: Lovell	SRX150227		SRX150253	SRX150243	SRX150234	SRX906265	SRX268357	SRX268358	INFO	EFFECT	IMPACT	GENE_NAME
			P. davidiana	Kamarat	Yumyeong	Quetta	GF305	Venus	Jing Yu	Mayfire
Pp02	8002701	C	C/C	C/T	C/C	C/C	C/C	C/T	C/C	C/C	CODON_CHANGE	UTR_5_PRIME	MODIFIER	Prupe.2G062100
Pp02	8002958	G	C/C	G/C	G/G	G/G	G/G	G/C	G/G	G/G	AMINO_ACID_CHANGE=E40D	NON_SYNONYMOUS_CODING	MODERATE	Prupe.2G062100
Pp02	8003088	C	C/G	C/C	C/C	C/C	C/C	C/C	C/C	C/C	AMINO_ACID_CHANGE=Q84E	NON_SYNONYMOUS_CODING	MODERATE	Prupe.2G062100
Pp02	8003127	C	C/C	C/G	C/C	C/C	C/C	C/G	C/C	C/C	AMINO_ACID_CHANGE=P97A	NON_SYNONYMOUS_CODING	MODERATE	Prupe.2G062100
Pp02	8003196	A	G/G	A/G	A/A	A/A	A/A	A/G	A/A	A/A	AMINO_ACID_CHANGE=K120E	NON_SYNONYMOUS_CODING	MODERATE	Prupe.2G062100
Pp02	8003402	C	C/C	C/C	C/G	C/C	C/C	C/C	C/C	C/C	CODON_CHANGE	INTRON	MODIFIER	Prupe.2G062100
Pp02	8003425	A	A/G	A/A	A/A	A/A	A/A	A/A	A/A	A/A	CODON_CHANGE	INTRON	MODIFIER	Prupe.2G062100
Pp02	8003631	G	A/A	G/G	G/G	G/G	G/G	G/G	G/G	G/G	AMINO_ACID_CHANGE=A205T	NON_SYNONYMOUS_CODING	MODERATE	Prupe.2G062100
Pp02	8003771	C	C/T	C/C	C/C	C/C	C/C	C/C	C/C	C/C	AMINO_ACID_CHANGE=S251	SYNONYMOUS_CODING	LOW	Prupe.2G062100
Pp02	8003801	G	G/C	G/G	G/G	G/G	G/G	G/G	./.	G/G	AMINO_ACID_CHANGE=M261I	NON_SYNONYMOUS_CODING	MODERATE	Prupe.2G062100
Pp02	8004094	C	C/G	C/C	C/C	C/C	C/C	C/C	C/C	C/C	AMINO_ACID_CHANGE=T359S	NON_SYNONYMOUS_CODING	MODERATE	Prupe.2G062100
Pp02	8004215	C	G/G	C/C	C/C	C/C	C/C	C/C	C/C	C/C	AMINO_ACID_CHANGE=F399L	NON_SYNONYMOUS_CODING	MODERATE	Prupe.2G062100
Pp02	8004312	T	T/A	T/T	T/T	T/T	T/T	T/T	T/T	T/T	AMINO_ACID_CHANGE=L432M	NON_SYNONYMOUS_CODING	MODERATE	Prupe.2G062100
Pp02	8004515	G	C/C	G/G	G/G	G/G	G/G	G/G	G/G	G/G	AMINO_ACID_CHANGE=S499	SYNONYMOUS_CODING	LOW	Prupe.2G062100
Pp02	8005196	A	A/A	A/G	A/A	A/A	A/A	A/A	A/A	A/A	AMINO_ACID_CHANGE=T726	SYNONYMOUS_CODING	LOW	Prupe.2G062100
Pp02	8005442	C	T/T	C/C	C/C	C/C	C/C	C/C	C/C	C/C	AMINO_ACID_CHANGE=R808	SYNONYMOUS_CODING	LOW	Prupe.2G062100
Pp02	8005569	T	C/C	T/C	T/T	T/T	T/T	T/C	T/T	./.	CODON_CHANGE	UTR_3_PRIME	MODIFIER	Prupe.2G062100
Pp02	8005616	G	G/G	G/A	G/G	G/G	G/G	G/G	G/G	G/G	CODON_CHANGE	INTRON	MODIFIER	Prupe.2G062100
Pp02	8005637	A	AT/AT	A/AT	A/A	A/A	A/A	A/A	A/A	A/A	CODON_CHANGE	INTRON	MODIFIER	Prupe.2G062100
Pp02	8005712	CTGTTTT	CTGTTTT/C	CTGTTTT/CTGTTTT	CTGTTTT/CTGTTTT	CTGTTTT/CTGTTTT	CTGTTTT/CTGTTTT	CTGTTTT/CTGTTTT	CTGTTTT/CTGTTTT	CTGTTTT/CTGTTTT	CODON_CHANGE	INTRON	MODIFIER	Prupe.2G062100
Pp02	8005728	AT	AT/AT	AT/A	AT/AT	AT/AT	AT/AT	AT/A	AT/AT	AT/AT	CODON_CHANGE	INTRON	MODIFIER	Prupe.2G062100
Pp02	8005743	A	A/G	A/A	A/A	A/A	A/A	A/A	A/A	A/A	CODON_CHANGE	INTRON	MODIFIER	Prupe.2G062100
Pp02	8005750	T	T/C	T/T	T/T	T/T	T/T	T/C	T/T	T/T	CODON_CHANGE	INTRON	MODIFIER	Prupe.2G062100
Pp02	8005849	G	A/A	G/A	G/G	G/G	G/G	G/A	G/G	./.	CODON_CHANGE	UTR_3_PRIME	MODIFIER	Prupe.2G062100
Pp02	8005850	G	G/A	G/A	G/G	G/G	G/G	G/A	G/G	./.	CODON_CHANGE	UTR_3_PRIME	MODIFIER	Prupe.2G062100
Pp02	8005869	G	G/G	G/A	G/G	G/G	G/G	G/A	G/G	G/G	CODON_CHANGE	UTR_3_PRIME	MODIFIER	Prupe.2G062100
Pp02	8005873	C	C/T	C/C	C/C	C/C	C/C	C/C	C/C	C/C	CODON_CHANGE	UTR_3_PRIME	MODIFIER	Prupe.2G062100
Pp02	8005879	C	C/T	C/C	C/C	C/C	C/C	C/C	C/C	C/C	CODON_CHANGE	UTR_3_PRIME	MODIFIER	Prupe.2G062100
Pp02	8005926	T	T/T	T/C	T/T	T/T	T/T	T/C	T/T	T/T	CODON_CHANGE	UTR_3_PRIME	MODIFIER	Prupe.2G062100
Pp02	8005928	T	T/T	T/C	T/T	T/T	T/T	T/C	T/T	T/T	CODON_CHANGE	UTR_3_PRIME	MODIFIER	Prupe.2G062100
Pp02	8005934	A	A/A	A/G	A/A	A/A	A/A	A/G	A/A	A/A	CODON_CHANGE	UTR_3_PRIME	MODIFIER	Prupe.2G062100
Pp02	8005935	A	A/A	A/A	A/T	A/A	A/A	A/A	./.	A/A	CODON_CHANGE	UTR_3_PRIME	MODIFIER	Prupe.2G062100
Pp02	8006210	C	CT/CT	C/C	C/C	C/C	C/C	C/C	./.	C/C	CODON_CHANGE	INTRON	MODIFIER	Prupe.2G062100
Pp02	8006561	AT	AT/A	AT/AT	AT/AT	AT/AT	AT/AT	AT/AT	AT/AT	./.	CODON_CHANGE	INTRON	MODIFIER	Prupe.2G062100
Pp02	8006644	A	A/A	A/T	A/A	A/A	A/A	A/A	A/A	A/A	CODON_CHANGE	INTRON	MODIFIER	Prupe.2G062100
Pp02	8006724	T	T/T	T/G	T/T	T/T	T/T	T/G	T/T	T/T	CODON_CHANGE	INTRON	MODIFIER	Prupe.2G062100
Pp02	8006730	T	T/G	T/G	T/T	T/T	T/T	T/G	T/T	T/T	CODON_CHANGE	INTRON	MODIFIER	Prupe.2G062100
Pp02	8006777	A	A/T	A/A	A/A	A/A	A/A	A/A	./.	A/A	CODON_CHANGE	INTRON	MODIFIER	Prupe.2G062100
Pp02	8006823	G	G/T	G/T	G/G	G/G	G/G	G/T	G/G	G/G	CODON_CHANGE	INTRON	MODIFIER	Prupe.2G062100
Pp02	8006828	C	C/T	C/T	C/C	C/C	C/C	C/T	C/C	C/C	CODON_CHANGE	INTRON	MODIFIER	Prupe.2G062100
Pp02	8006842	T	T/T	T/C	T/T	T/T	T/T	T/C	T/T	T/T	CODON_CHANGE	INTRON	MODIFIER	Prupe.2G062100
Pp02	8006850	G	G/A	G/G	G/G	G/G	G/G	G/G	G/G	G/G	CODON_CHANGE	INTRON	MODIFIER	Prupe.2G062100
Pp02	8006859	T	T/C	T/C	T/T	T/T	T/T	T/C	T/T	T/T	CODON_CHANGE	INTRON	MODIFIER	Prupe.2G062100
Pp02	8006866	G	G/A	G/G	G/G	G/G	G/G	G/G	G/G	G/G	CODON_CHANGE	INTRON	MODIFIER	Prupe.2G062100
Pp02	8006867	G	G/A	G/A	G/G	G/G	G/G	G/A	G/G	G/G	CODON_CHANGE	INTRON	MODIFIER	Prupe.2G062100
Pp02	8006883	A	A/T	A/A	A/A	A/A	A/A	A/A	A/A	A/A	CODON_CHANGE	INTRON	MODIFIER	Prupe.2G062100
Pp02	8006922	G	G/GA	G/G	G/G	G/G	G/G	G/G	G/G	G/G	CODON_CHANGE	INTRON	MODIFIER	Prupe.2G062100
Pp02	8006935	CT	CT/CT	CT/C	CT/CT	CT/CT	CT/CT	CT/CT	CT/CT	CT/CT	CODON_CHANGE	INTRON	MODIFIER	Prupe.2G062100
Pp02	8006970	C	C/A	C/A	C/C	C/C	C/C	C/C	C/C	C/C	CODON_CHANGE	INTRON	MODIFIER	Prupe.2G062100
Pp02	8006979	AG	AG/A	AG/A	AG/AG	AG/AG	AG/AG	AG/AG	AG/AG	AG/AG	CODON_CHANGE	INTRON	MODIFIER	Prupe.2G062100
Pp02	8006982	T	T/C	T/C	T/T	T/T	T/T	T/T	T/T	T/T	CODON_CHANGE	INTRON	MODIFIER	Prupe.2G062100
Pp02	8007026	T	T/C	T/C	T/T	T/T	T/T	T/T	T/T	T/T	CODON_CHANGE	INTRON	MODIFIER	Prupe.2G062100
Pp02	8007027	G	G/T	G/T	G/G	G/G	G/G	G/G	G/G	G/G	CODON_CHANGE	INTRON	MODIFIER	Prupe.2G062100
Pp02	8007031	T	T/C	T/C	T/T	T/T	T/T	T/T	T/T	T/T	CODON_CHANGE	INTRON	MODIFIER	Prupe.2G062100
Pp02	8007040	A	A/C	A/A	A/A	A/A	A/A	A/A	A/A	A/A	CODON_CHANGE	INTRON	MODIFIER	Prupe.2G062100
Pp02	8007049	T	T/T	T/G	T/T	T/T	T/T	T/T	T/T	T/T	CODON_CHANGE	INTRON	MODIFIER	Prupe.2G062100
Pp02	8007050	G	G/A	G/A	G/G	G/G	G/G	G/G	G/G	G/G	CODON_CHANGE	INTRON	MODIFIER	Prupe.2G062100
Pp02	8007065	G	G/C	G/C	G/G	G/G	G/G	G/G	G/G	G/G	CODON_CHANGE	INTRON	MODIFIER	Prupe.2G062100
Pp02	8007138	G	T/T	G/T	G/G	G/G	G/G	G/G	./.	G/G	CODON_CHANGE	INTRON	MODIFIER	Prupe.2G062100
Pp02	8007168	T	G/G	T/G	T/T	T/T	T/T	T/T	./.	T/T	CODON_CHANGE	UTR_3_PRIME	MODIFIER	Prupe.2G062100
Pp02	8007206	C	C/T	C/C	C/C	C/C	C/C	C/C	C/C	C/C	CODON_CHANGE	UTR_3_PRIME	MODIFIER	Prupe.2G062100
Pp02	8007219	G	G/A	G/A	G/G	G/G	G/G	G/G	G/G	./.	CODON_CHANGE	UTR_3_PRIME	MODIFIER	Prupe.2G062100
Pp02	8007270	A	A/T	A/T	A/A	A/A	A/A	A/A	A/A	A/A	CODON_CHANGE	INTRON	MODIFIER	Prupe.2G062100
Pp02	8007312	G	G/C	G/C	G/G	G/G	G/G	G/G	G/G	G/G	CODON_CHANGE	INTRON	MODIFIER	Prupe.2G062100
Pp02	8007339	G	G/A	G/G	G/G	G/G	G/G	G/G	G/G	G/G	CODON_CHANGE	INTRON	MODIFIER	Prupe.2G062100
Pp02	8007358	G	G/T	G/G	G/G	G/G	G/G	G/G	G/G	G/G	CODON_CHANGE	INTRON	MODIFIER	Prupe.2G062100
Pp02	8007372	C	T/T	C/C	C/C	C/C	C/C	C/C	C/C	C/C	CODON_CHANGE	INTRON	MODIFIER	Prupe.2G062100
Pp02	8007390	CCATTTCTTTGCTATTTTCAGGTAAGGATTATGAGAAAGAGACTCATACGGAAA	CCATTTCTTTGCTATTTTCAGGTAAGGATTATGAGAAAGAGACTCATACGGAAA/C	CCATTTCTTTGCTATTTTCAGGTAAGGATTATGAGAAAGAGACTCATACGGAAA/CCATTTCTTTGCTATTTTCAGGTAAGGATTATGAGAAAGAGACTCATACGGAAA	CCATTTCTTTGCTATTTTCAGGTAAGGATTATGAGAAAGAGACTCATACGGAAA/CCATTTCTTTGCTATTTTCAGGTAAGGATTATGAGAAAGAGACTCATACGGAAA	CCATTTCTTTGCTATTTTCAGGTAAGGATTATGAGAAAGAGACTCATACGGAAA/CCATTTCTTTGCTATTTTCAGGTAAGGATTATGAGAAAGAGACTCATACGGAAA	CCATTTCTTTGCTATTTTCAGGTAAGGATTATGAGAAAGAGACTCATACGGAAA/CCATTTCTTTGCTATTTTCAGGTAAGGATTATGAGAAAGAGACTCATACGGAAA	CCATTTCTTTGCTATTTTCAGGTAAGGATTATGAGAAAGAGACTCATACGGAAA/CCATTTCTTTGCTATTTTCAGGTAAGGATTATGAGAAAGAGACTCATACGGAAA	CCATTTCTTTGCTATTTTCAGGTAAGGATTATGAGAAAGAGACTCATACGGAAA/CCATTTCTTTGCTATTTTCAGGTAAGGATTATGAGAAAGAGACTCATACGGAAA	CCATTTCTTTGCTATTTTCAGGTAAGGATTATGAGAAAGAGACTCATACGGAAA/CCATTTCTTTGCTATTTTCAGGTAAGGATTATGAGAAAGAGACTCATACGGAAA	CODON_CHANGE	SPLICE_SITE_ACCEPTOR	HIGH	Prupe.2G062100
Pp02	8007394	T	T/C	T/C	T/T	T/T	T/T	T/C	T/T	T/T	CODON_CHANGE	INTRON	MODIFIER	Prupe.2G062100
Pp02	8007398	T	T/C	T/T	T/T	T/T	T/T	T/T	T/T	T/T	CODON_CHANGE	INTRON	MODIFIER	Prupe.2G062100
Pp02	8007462	G	G/C	G/G	G/G	G/G	G/G	G/G	G/G	G/G	CODON_CHANGE	UTR_3_PRIME	MODIFIER	Prupe.2G062100
Pp02	8007467	C	C/T	C/C	C/C	C/C	C/C	C/C	C/C	C/C	CODON_CHANGE	UTR_3_PRIME	MODIFIER	Prupe.2G062100
Pp02	8007493	T	T/T	T/C	T/T	T/T	T/T	T/T	T/T	T/T	CODON_CHANGE	UTR_3_PRIME	MODIFIER	Prupe.2G062100
Pp02	8007512	G	G/A	G/G	G/G	G/G	G/G	G/G	G/G	G/G	CODON_CHANGE	UTR_3_PRIME	MODIFIER	Prupe.2G062100
Pp02	8007523	T	T/C	T/T	T/T	T/T	T/T	T/T	T/T	T/T	CODON_CHANGE	UTR_3_PRIME	MODIFIER	Prupe.2G062100
Pp02	8007538	G	G/T	G/G	G/G	G/G	G/G	G/G	G/G	G/G	CODON_CHANGE	UTR_3_PRIME	MODIFIER	Prupe.2G062100
Pp02	8007561	T	G/G	T/G	T/T	T/T	T/T	T/T	./.	T/T	CODON_CHANGE	UTR_3_PRIME	MODIFIER	Prupe.2G062100
Pp02	8007615	A	A/T	A/T	A/A	A/A	A/A	A/T	A/A	A/A	CODON_CHANGE	UTR_3_PRIME	MODIFIER	Prupe.2G062100
Pp02	8007616	T	G/G	T/G	T/T	T/T	T/T	T/G	T/T	T/T	CODON_CHANGE	UTR_3_PRIME	MODIFIER	Prupe.2G062100
Pp02	8007633	C	T/T	C/T	C/C	C/C	C/C	C/T	C/C	C/C	CODON_CHANGE	UTR_3_PRIME	MODIFIER	Prupe.2G062100
Pp02	8007656	G	G/C	G/C	G/G	G/G	G/G	G/C	G/G	G/G	CODON_CHANGE	UTR_3_PRIME	MODIFIER	Prupe.2G062100
Pp02	8007680	G	G/A	G/A	G/G	G/G	G/G	G/A	G/G	G/G	CODON_CHANGE	UTR_3_PRIME	MODIFIER	Prupe.2G062100
Pp02	8007725	T	T/C	T/T	T/T	T/T	T/T	T/T	T/T	T/T	CODON_CHANGE	UTR_3_PRIME	MODIFIER	Prupe.2G062100
Pp02	8007726	C	C/G	C/G	C/C	C/C	C/C	C/C	C/C	C/C	CODON_CHANGE	UTR_3_PRIME	MODIFIER	Prupe.2G062100
Pp02	8007736	G	C/C	G/C	G/G	G/G	G/G	G/C	./.	G/G	CODON_CHANGE	UTR_3_PRIME	MODIFIER	Prupe.2G062100
Pp02	8007799	T	C/C	T/C	T/T	T/T	T/T	T/C	T/T	T/T	CODON_CHANGE	UTR_3_PRIME	MODIFIER	Prupe.2G062100
Pp02	8007813	A	G/G	A/G	A/A	A/A	A/A	A/G	A/A	./.	CODON_CHANGE	UTR_3_PRIME	MODIFIER	Prupe.2G062100
Pp02	8007887	C	C/A	C/C	C/C	C/C	C/C	C/C	C/C	C/C	CODON_CHANGE	UTR_3_PRIME	MODIFIER	Prupe.2G062100
Pp02	8007903	AT	AT/A	AT/AT	AT/AT	AT/AT	AT/AT	AT/AT	AT/AT	AT/AT	CODON_CHANGE	UTR_3_PRIME	MODIFIER	Prupe.2G062100
Pp02	8007916	A	A/G	A/A	A/A	A/A	A/A	A/A	A/A	A/A	CODON_CHANGE	UTR_3_PRIME	MODIFIER	Prupe.2G062100
Pp02	8007939	T	T/T	T/A	T/T	T/T	T/T	T/T	T/T	T/T	CODON_CHANGE	UTR_3_PRIME	MODIFIER	Prupe.2G062100
Pp02	8007963	G	A/A	G/A	G/G	G/G	G/G	G/A	./.	G/G	CODON_CHANGE	UTR_3_PRIME	MODIFIER	Prupe.2G062100
Pp02	8007970	C	T/T	C/T	C/C	C/C	C/C	C/T	C/C	C/C	CODON_CHANGE	UTR_3_PRIME	MODIFIER	Prupe.2G062100
Pp02	8007979	T	T/A	T/A	T/T	T/T	T/T	T/A	T/T	T/T	CODON_CHANGE	UTR_3_PRIME	MODIFIER	Prupe.2G062100
Pp02	8008000	G	C/C	G/C	G/G	G/G	G/G	G/C	G/G	G/G	CODON_CHANGE	UTR_3_PRIME	MODIFIER	Prupe.2G062100
Pp02	8008002	C	C/T	C/C	C/C	C/C	C/C	C/C	./.	C/C	CODON_CHANGE	UTR_3_PRIME	MODIFIER	Prupe.2G062100
Pp02	8008010	TC	TC/T	TC/T	TC/TC	TC/TC	TC/TC	TC/T	TC/TC	TC/TC	CODON_CHANGE	UTR_3_PRIME	MODIFIER	Prupe.2G062100
Pp02	8008012	TC	TC/T	TC/T	TC/TC	TC/TC	TC/TC	TC/T	TC/TC	TC/TC	CODON_CHANGE	UTR_3_PRIME	MODIFIER	Prupe.2G062100
Pp02	8008047	C	./.	C/A	C/C	C/C	C/C	C/C	C/C	C/C	CODON_CHANGE	UTR_3_PRIME	MODIFIER	Prupe.2G062100
Pp02	8008048	A	T/T	A/T	A/A	A/A	A/A	A/T	A/A	A/A	CODON_CHANGE	UTR_3_PRIME	MODIFIER	Prupe.2G062100
Pp02	8008057	T	T/C	T/T	T/T	T/T	T/T	T/T	T/T	T/T	CODON_CHANGE	UTR_3_PRIME	MODIFIER	Prupe.2G062100
Pp02	8008059	C	C/C	C/T	C/C	C/C	C/C	C/T	C/C	C/C	CODON_CHANGE	UTR_3_PRIME	MODIFIER	Prupe.2G062100
Pp02	8008066	C	C/T	C/C	C/C	C/C	C/C	C/C	C/C	C/C	CODON_CHANGE	UTR_3_PRIME	MODIFIER	Prupe.2G062100
Pp02	8008101	A	A/G	A/A	A/A	A/A	A/A	A/A	A/A	A/A	CODON_CHANGE	UTR_3_PRIME	MODIFIER	Prupe.2G062100
Pp02	8008120	A	A/G	A/G	A/A	A/A	A/A	A/G	A/A	A/A	CODON_CHANGE	UTR_3_PRIME	MODIFIER	Prupe.2G062100
Pp02	8008122	C	C/A	C/C	C/C	C/C	C/C	C/C	C/C	C/C	CODON_CHANGE	UTR_3_PRIME	MODIFIER	Prupe.2G062100
Pp02	8008127	T	C/C	T/C	T/T	T/T	T/T	T/C	T/T	T/T	CODON_CHANGE	UTR_3_PRIME	MODIFIER	Prupe.2G062100
Pp02	8008137	G	G/G	G/C	G/G	G/G	G/G	G/G	G/G	G/G	CODON_CHANGE	UTR_3_PRIME	MODIFIER	Prupe.2G062100
Pp02	8008156	C	T/T	C/T	C/C	C/C	C/C	C/C	C/C	C/C	CODON_CHANGE	UTR_3_PRIME	MODIFIER	Prupe.2G062100
Pp02	8008171	G	G/G	G/C	G/G	G/G	G/G	G/G	./.	G/G	CODON_CHANGE	UTR_3_PRIME	MODIFIER	Prupe.2G062100
Pp02	8008177	G	G/T	G/G	G/G	G/G	G/G	G/G	./.	G/G	CODON_CHANGE	UTR_3_PRIME	MODIFIER	Prupe.2G062100
Pp02	8008195	A	A/A	A/C	A/A	A/A	A/A	A/A	./.	A/A	CODON_CHANGE	UTR_3_PRIME	MODIFIER	Prupe.2G062100
Pp02	8008196	T	A/A	T/A	T/T	T/T	T/T	T/T	./.	T/T	CODON_CHANGE	UTR_3_PRIME	MODIFIER	Prupe.2G062100
Pp02	8008205	G	T/T	G/T	G/G	G/G	G/G	G/G	G/G	G/G	CODON_CHANGE	UTR_3_PRIME	MODIFIER	Prupe.2G062100
Pp02	8008207	A	A/A	A/G	A/A	A/A	A/A	A/A	A/A	A/A	CODON_CHANGE	UTR_3_PRIME	MODIFIER	Prupe.2G062100
Pp02	8008214	T	T/G	T/G	T/T	T/T	T/T	T/T	T/T	T/T	CODON_CHANGE	UTR_3_PRIME	MODIFIER	Prupe.2G062100
Pp02	8008221	G	G/T	G/T	G/G	G/G	G/G	G/G	G/G	G/G	CODON_CHANGE	UTR_3_PRIME	MODIFIER	Prupe.2G062100
Pp02	8058231	C	T/T	C/T	C/C	C/C	C/C	C/C	./.	./.	AMINO_ACID_CHANGE=R5C	NON_SYNONYMOUS_CODING	MODERATE	Prupe.2G062200
Pp02	8058245	A	T/T	A/A	A/A	A/A	A/A	A/A	A/A	A/A	AMINO_ACID_CHANGE=L9F	NON_SYNONYMOUS_CODING	MODERATE	Prupe.2G062200
Pp02	8058247	AGG	AGG/AGG	AGG/A	AGG/AGG	AGG/AGG	AGG/AGG	AGG/AGG	AGG/AGG	AGG/AGG	AMINO_ACID_CHANGE=EA10	FRAME_SHIFT	HIGH	Prupe.2G062200
Pp02	8058249	G	A/A	G/*	G/G	G/G	G/G	G/G	G/G	G/G	AMINO_ACID_CHANGE=A11T	NON_SYNONYMOUS_CODING	MODERATE	Prupe.2G062200
Pp02	8058270	A	G/G	A/G	A/G	A/A	A/A	A/A	G/G	A/A	AMINO_ACID_CHANGE=M18V	NON_SYNONYMOUS_CODING	MODERATE	Prupe.2G062200
Pp02	8058277	T	C/C	T/C	T/T	T/T	T/T	T/T	T/T	T/T	AMINO_ACID_CHANGE=V20A	NON_SYNONYMOUS_CODING	MODERATE	Prupe.2G062200
Pp02	8058286	T	C/C	T/C	T/T	T/T	T/T	T/T	T/T	T/T	AMINO_ACID_CHANGE=M23T	NON_SYNONYMOUS_CODING	MODERATE	Prupe.2G062200
Pp02	8058324	C	C/C	C/T	C/C	C/C	C/C	C/T	C/C	C/C	AMINO_ACID_CHANGE=Q36*	STOP_GAINED	HIGH	Prupe.2G062200
Pp02	8058351	T	A/A	T/A	T/T	T/T	T/T	T/T	T/T	T/T	CODON_CHANGE	INTRON	MODIFIER	Prupe.2G062200
Pp02	8058390	T	G/G	T/T	T/T	T/T	T/T	T/T	T/T	./.	AMINO_ACID_CHANGE=Y43*	STOP_GAINED	HIGH	Prupe.2G062200
Pp02	8058413	G	A/A	G/A	G/G	G/G	G/G	G/G	G/G	G/G	AMINO_ACID_CHANGE=C51Y	NON_SYNONYMOUS_CODING	MODERATE	Prupe.2G062200
Pp02	8058440	A	./.	A/T	A/A	A/A	A/A	A/T	A/A	A/A	AMINO_ACID_CHANGE=Y60F	NON_SYNONYMOUS_CODING	MODERATE	Prupe.2G062200
Pp02	8058509	G	A/A	G/A	G/G	G/G	G/G	G/G	G/G	G/G	AMINO_ACID_CHANGE=S83N	NON_SYNONYMOUS_CODING	MODERATE	Prupe.2G062200
Pp02	8058588	A	G/G	A/G	A/A	A/A	A/A	A/A	A/A	A/A	AMINO_ACID_CHANGE=T109	SYNONYMOUS_CODING	LOW	Prupe.2G062200
Pp02	8058653	A	./.	A/G	A/G	A/A	A/A	A/G	A/A	./.	AMINO_ACID_CHANGE=E131G	NON_SYNONYMOUS_CODING	MODERATE	Prupe.2G062200
Pp02	8058815	A	./.	A/A	A/G	A/A	A/A	A/A	A/A	A/A	AMINO_ACID_CHANGE=H162R	NON_SYNONYMOUS_CODING	MODERATE	Prupe.2G062200
Pp02	8058878	A	./.	A/G	A/A	A/A	A/A	A/G	A/A	A/A	AMINO_ACID_CHANGE=H183R	NON_SYNONYMOUS_CODING	MODERATE	Prupe.2G062200
Pp02	8091887	T	./.	T/T	T/C	T/T	T/T	T/T	T/T	T/T	AMINO_ACID_CHANGE=V13A	NON_SYNONYMOUS_CODING	MODERATE	Prupe.2G062300
Pp02	8092050	G	A/A	G/G	G/G	G/G	G/G	G/G	G/G	G/G	AMINO_ACID_CHANGE=C53Y	NON_SYNONYMOUS_CODING	MODERATE	Prupe.2G062300
Pp02	8092053	A	G/G	A/A	A/A	A/A	A/A	A/A	A/A	A/A	AMINO_ACID_CHANGE=K54R	NON_SYNONYMOUS_CODING	MODERATE	Prupe.2G062300
Pp02	8092118	A	G/G	A/G	A/A	A/A	A/A	A/A	A/A	./.	AMINO_ACID_CHANGE=T76A	NON_SYNONYMOUS_CODING	MODERATE	Prupe.2G062300
Pp02	8092124	G	G/G	G/G	G/A	G/G	G/G	G/G	A/A	./.	AMINO_ACID_CHANGE=V78I	NON_SYNONYMOUS_CODING	MODERATE	Prupe.2G062300
Pp02	8092125	T	C/C	T/T	T/T	T/T	T/T	T/T	T/T	./.	AMINO_ACID_CHANGE=V78A	NON_SYNONYMOUS_CODING	MODERATE	Prupe.2G062300
Pp02	8092256	C	./.	C/C	C/T	C/C	C/C	C/C	./.	C/C	AMINO_ACID_CHANGE=R122C	NON_SYNONYMOUS_CODING	MODERATE	Prupe.2G062300
Pp02	8092313	T	./.	T/T	T/G	T/T	T/T	T/T	./.	T/T	CODON_CHANGE	INTRON	MODIFIER	Prupe.2G062300
Pp02	8092414	A	./.	A/A	A/G	A/A	A/A	A/A	A/A	A/A	AMINO_ACID_CHANGE=V138	SYNONYMOUS_CODING	LOW	Prupe.2G062300
Pp02	8148355	T	C/C	T/T	T/T	T/T	T/T	T/T	T/T	T/T	CODON_CHANGE	UTR_3_PRIME	MODIFIER	Prupe.2G062400
Pp02	8148652	A	A/G	A/A	A/A	A/A	A/A	A/A	A/A	A/A	CODON_CHANGE	UTR_3_PRIME	MODIFIER	Prupe.2G062400
Pp02	8148668	T	T/C	T/T	T/T	T/T	T/T	T/T	T/T	./.	CODON_CHANGE	UTR_3_PRIME	MODIFIER	Prupe.2G062400
Pp02	8148669	C	T/T	C/C	C/C	C/C	C/C	C/C	C/C	./.	CODON_CHANGE	UTR_3_PRIME	MODIFIER	Prupe.2G062400
Pp02	8148681	C	C/T	C/C	C/C	C/C	C/C	C/C	C/C	./.	CODON_CHANGE	UTR_3_PRIME	MODIFIER	Prupe.2G062400
Pp02	8148684	A	C/C	A/A	A/A	A/A	A/A	A/A	A/A	./.	CODON_CHANGE	UTR_3_PRIME	MODIFIER	Prupe.2G062400
Pp02	8148690	A	G/G	A/A	A/A	A/A	A/A	A/A	A/A	A/A	CODON_CHANGE	UTR_3_PRIME	MODIFIER	Prupe.2G062400
Pp02	8148706	A	A/G	A/A	A/A	A/A	A/A	A/A	A/A	A/A	CODON_CHANGE	UTR_3_PRIME	MODIFIER	Prupe.2G062400
Pp02	8148714	T	TA/TA	T/T	T/T	T/T	T/T	T/T	T/T	T/T	CODON_CHANGE	UTR_3_PRIME	MODIFIER	Prupe.2G062400
Pp02	8148724	T	T/C	T/T	T/T	T/T	T/T	T/T	T/T	T/T	CODON_CHANGE	UTR_3_PRIME	MODIFIER	Prupe.2G062400
Pp02	8148727	G	G/A	G/G	G/G	G/G	G/G	G/G	G/G	G/G	CODON_CHANGE	UTR_3_PRIME	MODIFIER	Prupe.2G062400
Pp02	8148846	A	./.	A/T	A/A	A/A	A/A	A/T	A/A	A/A	CODON_CHANGE	UTR_3_PRIME	MODIFIER	Prupe.2G062400
Pp02	8149319	A	T/T	A/A	A/A	A/A	A/A	A/A	A/A	A/A	AMINO_ACID_CHANGE=N364K	NON_SYNONYMOUS_CODING	MODERATE	Prupe.2G062400
Pp02	8149322	T	G/G	T/T	T/T	T/T	T/T	T/T	T/T	T/T	AMINO_ACID_CHANGE=E363D	NON_SYNONYMOUS_CODING	MODERATE	Prupe.2G062400
Pp02	8149324	C	T/T	C/C	C/C	C/C	C/C	C/C	C/C	C/C	AMINO_ACID_CHANGE=E363K	NON_SYNONYMOUS_CODING	MODERATE	Prupe.2G062400
Pp02	8149328	C	T/T	C/C	C/C	C/C	C/C	C/C	C/C	C/C	AMINO_ACID_CHANGE=E361	SYNONYMOUS_CODING	LOW	Prupe.2G062400
Pp02	8149329	TCGA	T/T	TCGA/TCGA	TCGA/TCGA	TCGA/TCGA	TCGA/TCGA	TCGA/TCGA	TCGA/TCGA	TCGA/TCGA	AMINO_ACID_CHANGE=LE360Q	CODON_CHANGE_PLUS_CODON_DELETION	MODERATE	Prupe.2G062400
Pp02	8149335	G	T/T	G/G	G/G	G/G	G/G	G/G	G/G	G/G	AMINO_ACID_CHANGE=A359D	NON_SYNONYMOUS_CODING	MODERATE	Prupe.2G062400
Pp02	8149336	C	G/G	C/C	C/C	C/C	C/C	C/C	C/C	C/C	AMINO_ACID_CHANGE=A359P	NON_SYNONYMOUS_CODING	MODERATE	Prupe.2G062400
Pp02	8149339	T	C/C	T/T	T/T	T/T	T/T	T/T	T/T	T/T	AMINO_ACID_CHANGE=K358E	NON_SYNONYMOUS_CODING	MODERATE	Prupe.2G062400
Pp02	8149348	A	G/G	A/A	A/A	A/A	A/A	A/A	A/A	A/A	AMINO_ACID_CHANGE=Y355H	NON_SYNONYMOUS_CODING	MODERATE	Prupe.2G062400
Pp02	8149363	C	A/A	C/C	C/C	C/C	C/C	C/C	./.	C/C	AMINO_ACID_CHANGE=V350F	NON_SYNONYMOUS_CODING	MODERATE	Prupe.2G062400
Pp02	8149365	A	T/T	A/A	A/A	A/A	A/A	A/A	./.	A/A	AMINO_ACID_CHANGE=L349H	NON_SYNONYMOUS_CODING	MODERATE	Prupe.2G062400
Pp02	8149372	G	T/T	G/G	G/G	G/G	G/G	G/G	./.	G/G	AMINO_ACID_CHANGE=H347N	NON_SYNONYMOUS_CODING	MODERATE	Prupe.2G062400
Pp02	8149377	A	T/T	A/A	A/A	A/A	A/A	A/A	A/A	./.	AMINO_ACID_CHANGE=F345Y	NON_SYNONYMOUS_CODING	MODERATE	Prupe.2G062400
Pp02	8149577	C	G/G	C/C	C/C	C/C	C/C	C/C	C/C	C/C	AMINO_ACID_CHANGE=M278I	NON_SYNONYMOUS_CODING	MODERATE	Prupe.2G062400
Pp02	8149584	A	C/C	A/A	A/A	A/A	A/A	A/A	A/A	A/A	AMINO_ACID_CHANGE=V276G	NON_SYNONYMOUS_CODING	MODERATE	Prupe.2G062400
Pp02	8149589	A	G/G	A/A	A/A	A/A	A/A	A/A	A/A	A/A	AMINO_ACID_CHANGE=N274	SYNONYMOUS_CODING	LOW	Prupe.2G062400
Pp02	8149608	G	A/A	G/G	G/G	G/G	G/G	G/G	G/G	G/G	AMINO_ACID_CHANGE=P268L	NON_SYNONYMOUS_CODING	MODERATE	Prupe.2G062400
Pp02	8149616	T	C/C	T/T	T/T	T/T	T/T	T/T	T/T	T/T	AMINO_ACID_CHANGE=Q265	SYNONYMOUS_CODING	LOW	Prupe.2G062400
Pp02	8149631	A	G/G	A/A	A/A	A/A	A/A	A/A	A/A	A/A	AMINO_ACID_CHANGE=Y260	SYNONYMOUS_CODING	LOW	Prupe.2G062400
Pp02	8149634	G	A/A	G/G	G/G	G/G	G/G	G/G	G/G	G/G	AMINO_ACID_CHANGE=F259	SYNONYMOUS_CODING	LOW	Prupe.2G062400
Pp02	8149647	ATGAAAGAGAGTAAGAGATGAGAATATTGG	ATGAAAGAGAGTAAGAGATGAGAATATTGG/A	ATGAAAGAGAGTAAGAGATGAGAATATTGG/ATGAAAGAGAGTAAGAGATGAGAATATTGG	ATGAAAGAGAGTAAGAGATGAGAATATTGG/ATGAAAGAGAGTAAGAGATGAGAATATTGG	ATGAAAGAGAGTAAGAGATGAGAATATTGG/ATGAAAGAGAGTAAGAGATGAGAATATTGG	ATGAAAGAGAGTAAGAGATGAGAATATTGG/ATGAAAGAGAGTAAGAGATGAGAATATTGG	ATGAAAGAGAGTAAGAGATGAGAATATTGG/ATGAAAGAGAGTAAGAGATGAGAATATTGG	ATGAAAGAGAGTAAGAGATGAGAATATTGG/ATGAAAGAGAGTAAGAGATGAGAATATTGG	ATGAAAGAGAGTAAGAGATGAGAATATTGG/ATGAAAGAGAGTAAGAGATGAGAATATTGG	CODON_CHANGE	INTRON	MODIFIER	Prupe.2G062400
Pp02	8149648	TGAAAGAGAGTAAGAGATGAGAATATTGGCTTTCAAGTAATTCACACTACATATTTCGTGTGCCCTGATTGAAAGCAGGTTCGTCCTCTTCTTGG	TGAAAGAGAGTAAGAGATGAGAATATTGGCTTTCAAGTAATTCACACTACATATTTCGTGTGCCCTGATTGAAAGCAGGTTCGTCCTCTTCTTGG/T	TGAAAGAGAGTAAGAGATGAGAATATTGGCTTTCAAGTAATTCACACTACATATTTCGTGTGCCCTGATTGAAAGCAGGTTCGTCCTCTTCTTGG/TGAAAGAGAGTAAGAGATGAGAATATTGGCTTTCAAGTAATTCACACTACATATTTCGTGTGCCCTGATTGAAAGCAGGTTCGTCCTCTTCTTGG	TGAAAGAGAGTAAGAGATGAGAATATTGGCTTTCAAGTAATTCACACTACATATTTCGTGTGCCCTGATTGAAAGCAGGTTCGTCCTCTTCTTGG/TGAAAGAGAGTAAGAGATGAGAATATTGGCTTTCAAGTAATTCACACTACATATTTCGTGTGCCCTGATTGAAAGCAGGTTCGTCCTCTTCTTGG	TGAAAGAGAGTAAGAGATGAGAATATTGGCTTTCAAGTAATTCACACTACATATTTCGTGTGCCCTGATTGAAAGCAGGTTCGTCCTCTTCTTGG/TGAAAGAGAGTAAGAGATGAGAATATTGGCTTTCAAGTAATTCACACTACATATTTCGTGTGCCCTGATTGAAAGCAGGTTCGTCCTCTTCTTGG	TGAAAGAGAGTAAGAGATGAGAATATTGGCTTTCAAGTAATTCACACTACATATTTCGTGTGCCCTGATTGAAAGCAGGTTCGTCCTCTTCTTGG/TGAAAGAGAGTAAGAGATGAGAATATTGGCTTTCAAGTAATTCACACTACATATTTCGTGTGCCCTGATTGAAAGCAGGTTCGTCCTCTTCTTGG	TGAAAGAGAGTAAGAGATGAGAATATTGGCTTTCAAGTAATTCACACTACATATTTCGTGTGCCCTGATTGAAAGCAGGTTCGTCCTCTTCTTGG/TGAAAGAGAGTAAGAGATGAGAATATTGGCTTTCAAGTAATTCACACTACATATTTCGTGTGCCCTGATTGAAAGCAGGTTCGTCCTCTTCTTGG	TGAAAGAGAGTAAGAGATGAGAATATTGGCTTTCAAGTAATTCACACTACATATTTCGTGTGCCCTGATTGAAAGCAGGTTCGTCCTCTTCTTGG/TGAAAGAGAGTAAGAGATGAGAATATTGGCTTTCAAGTAATTCACACTACATATTTCGTGTGCCCTGATTGAAAGCAGGTTCGTCCTCTTCTTGG	TGAAAGAGAGTAAGAGATGAGAATATTGGCTTTCAAGTAATTCACACTACATATTTCGTGTGCCCTGATTGAAAGCAGGTTCGTCCTCTTCTTGG/TGAAAGAGAGTAAGAGATGAGAATATTGGCTTTCAAGTAATTCACACTACATATTTCGTGTGCCCTGATTGAAAGCAGGTTCGTCCTCTTCTTGG	CODON_CHANGE	INTRON	MODIFIER	Prupe.2G062400
Pp02	8149677	CTTTCAAGTAATTCACACTACATATTTCGTGTGCCCTGATTGAAAGCAGGTTCGTCCTCTTCTTGG	CTTTCAAGTAATTCACACTACATATTTCGTGTGCCCTGATTGAAAGCAGGTTCGTCCTCTTCTTGG/C	CTTTCAAGTAATTCACACTACATATTTCGTGTGCCCTGATTGAAAGCAGGTTCGTCCTCTTCTTGG/CTTTCAAGTAATTCACACTACATATTTCGTGTGCCCTGATTGAAAGCAGGTTCGTCCTCTTCTTGG	CTTTCAAGTAATTCACACTACATATTTCGTGTGCCCTGATTGAAAGCAGGTTCGTCCTCTTCTTGG/CTTTCAAGTAATTCACACTACATATTTCGTGTGCCCTGATTGAAAGCAGGTTCGTCCTCTTCTTGG	CTTTCAAGTAATTCACACTACATATTTCGTGTGCCCTGATTGAAAGCAGGTTCGTCCTCTTCTTGG/CTTTCAAGTAATTCACACTACATATTTCGTGTGCCCTGATTGAAAGCAGGTTCGTCCTCTTCTTGG	CTTTCAAGTAATTCACACTACATATTTCGTGTGCCCTGATTGAAAGCAGGTTCGTCCTCTTCTTGG/CTTTCAAGTAATTCACACTACATATTTCGTGTGCCCTGATTGAAAGCAGGTTCGTCCTCTTCTTGG	CTTTCAAGTAATTCACACTACATATTTCGTGTGCCCTGATTGAAAGCAGGTTCGTCCTCTTCTTGG/CTTTCAAGTAATTCACACTACATATTTCGTGTGCCCTGATTGAAAGCAGGTTCGTCCTCTTCTTGG	CTTTCAAGTAATTCACACTACATATTTCGTGTGCCCTGATTGAAAGCAGGTTCGTCCTCTTCTTGG/CTTTCAAGTAATTCACACTACATATTTCGTGTGCCCTGATTGAAAGCAGGTTCGTCCTCTTCTTGG	CTTTCAAGTAATTCACACTACATATTTCGTGTGCCCTGATTGAAAGCAGGTTCGTCCTCTTCTTGG/CTTTCAAGTAATTCACACTACATATTTCGTGTGCCCTGATTGAAAGCAGGTTCGTCCTCTTCTTGG	CODON_CHANGE	INTRON	MODIFIER	Prupe.2G062400
Pp02	8149996	G	A/A	G/G	G/G	G/G	G/G	G/G	./.	G/G	AMINO_ACID_CHANGE=A244V	NON_SYNONYMOUS_CODING	MODERATE	Prupe.2G062400
Pp02	8150047	C	C/T	C/C	C/C	C/C	C/C	C/C	./.	C/C	AMINO_ACID_CHANGE=R227Q	NON_SYNONYMOUS_CODING	MODERATE	Prupe.2G062400
Pp02	8150063	A	A/G	A/A	A/A	A/A	A/A	A/A	A/A	./.	AMINO_ACID_CHANGE=Y222H	NON_SYNONYMOUS_CODING	MODERATE	Prupe.2G062400
Pp02	8150077	C	T/T	C/C	C/C	C/C	C/C	C/C	C/C	./.	AMINO_ACID_CHANGE=R217Q	NON_SYNONYMOUS_CODING	MODERATE	Prupe.2G062400
Pp02	8150090	T	T/G	T/T	T/T	T/T	T/T	T/T	T/T	./.	AMINO_ACID_CHANGE=K213Q	NON_SYNONYMOUS_CODING	MODERATE	Prupe.2G062400
Pp02	8150099	C	C/C	C/T	C/C	C/C	C/C	C/C	C/C	./.	AMINO_ACID_CHANGE=D210N	NON_SYNONYMOUS_CODING	MODERATE	Prupe.2G062400
Pp02	8150114	C	C/C	C/T	C/C	C/C	C/C	C/C	C/C	./.	AMINO_ACID_CHANGE=E205K	NON_SYNONYMOUS_CODING	MODERATE	Prupe.2G062400
Pp02	8150125	G	G/G	G/A	G/G	G/G	G/G	G/G	G/G	G/G	AMINO_ACID_CHANGE=A201V	NON_SYNONYMOUS_CODING	MODERATE	Prupe.2G062400
Pp02	8150131	T	T/T	T/G	T/T	T/T	T/T	T/T	T/T	T/T	AMINO_ACID_CHANGE=N199T	NON_SYNONYMOUS_CODING	MODERATE	Prupe.2G062400
Pp02	8150142	T	T/T	T/A	T/T	T/T	T/T	T/T	T/T	T/T	AMINO_ACID_CHANGE=L195F	NON_SYNONYMOUS_CODING	MODERATE	Prupe.2G062400
Pp02	8150162	A	A/A	A/G	A/A	A/A	A/A	A/A	A/A	A/A	AMINO_ACID_CHANGE=L189	SYNONYMOUS_CODING	LOW	Prupe.2G062400
Pp02	8150164	C	C/G	C/G	C/C	C/C	C/C	C/C	C/C	C/C	AMINO_ACID_CHANGE=R188P	NON_SYNONYMOUS_CODING	MODERATE	Prupe.2G062400
Pp02	8150170	T	T/T	T/C	T/T	T/T	T/T	T/T	./.	./.	AMINO_ACID_CHANGE=H186R	NON_SYNONYMOUS_CODING	MODERATE	Prupe.2G062400
Pp02	8150174	C	T/T	C/T	C/T	C/C	C/C	C/C	./.	./.	AMINO_ACID_CHANGE=A185T	NON_SYNONYMOUS_CODING	MODERATE	Prupe.2G062400
Pp02	8150185	G	G/A	G/A	G/G	G/G	G/G	G/G	G/G	G/G	AMINO_ACID_CHANGE=S181F	NON_SYNONYMOUS_CODING	MODERATE	Prupe.2G062400
Pp02	8150187	C	C/A	C/C	C/C	C/C	C/C	C/C	C/C	C/C	AMINO_ACID_CHANGE=G180	SYNONYMOUS_CODING	LOW	Prupe.2G062400
Pp02	8150188	C	C/C	C/T	C/C	C/C	C/C	C/C	C/C	C/C	AMINO_ACID_CHANGE=G180E	NON_SYNONYMOUS_CODING	MODERATE	Prupe.2G062400
Pp02	8150195	G	G/G	G/C	G/G	G/G	G/G	G/G	G/G	G/G	AMINO_ACID_CHANGE=H178D	NON_SYNONYMOUS_CODING	MODERATE	Prupe.2G062400
Pp02	8150201	C	./.	C/T	C/C	C/C	C/C	C/C	C/C	C/C	AMINO_ACID_CHANGE=V176I	NON_SYNONYMOUS_CODING	MODERATE	Prupe.2G062400
Pp02	8150286	C	A/A	C/C	C/C	C/C	C/C	C/C	./.	C/C	CODON_CHANGE	INTRON	MODIFIER	Prupe.2G062400
Pp02	8150289	A	G/G	A/A	A/A	A/A	A/A	A/A	./.	A/A	CODON_CHANGE	INTRON	MODIFIER	Prupe.2G062400
Pp02	8150306	G	T/T	G/G	G/G	G/G	G/G	G/G	./.	G/G	AMINO_ACID_CHANGE=R170	SYNONYMOUS_CODING	LOW	Prupe.2G062400
Pp02	8150320	A	C/C	A/A	A/A	A/A	A/A	A/A	A/A	A/A	AMINO_ACID_CHANGE=F165C	NON_SYNONYMOUS_CODING	MODERATE	Prupe.2G062400
Pp02	8150321	A	T/T	A/A	A/A	A/A	A/A	A/A	A/A	A/A	AMINO_ACID_CHANGE=F165I	NON_SYNONYMOUS_CODING	MODERATE	Prupe.2G062400
Pp02	8150325	A	G/G	A/A	A/A	A/A	A/A	A/A	A/A	./.	AMINO_ACID_CHANGE=R163	SYNONYMOUS_CODING	LOW	Prupe.2G062400
Pp02	8150332	G	A/A	G/G	G/G	G/G	G/G	G/G	G/G	./.	AMINO_ACID_CHANGE=S161F	NON_SYNONYMOUS_CODING	MODERATE	Prupe.2G062400
Pp02	8150339	C	C/T	C/C	C/C	C/C	C/C	C/C	C/C	C/C	AMINO_ACID_CHANGE=E159K	NON_SYNONYMOUS_CODING	MODERATE	Prupe.2G062400
Pp02	8150341	T	T/C	T/T	T/T	T/T	T/T	T/T	T/T	T/T	AMINO_ACID_CHANGE=E158G	NON_SYNONYMOUS_CODING	MODERATE	Prupe.2G062400
Pp02	8150342	C	C/T	C/C	C/C	C/C	C/C	C/C	C/C	C/C	AMINO_ACID_CHANGE=E158K	NON_SYNONYMOUS_CODING	MODERATE	Prupe.2G062400
Pp02	8150344	T	T/G	T/T	T/T	T/T	T/T	T/T	T/T	T/T	AMINO_ACID_CHANGE=D157A	NON_SYNONYMOUS_CODING	MODERATE	Prupe.2G062400
Pp02	8150351	G	G/C	G/G	G/G	G/G	G/G	G/G	./.	G/G	AMINO_ACID_CHANGE=Q155E	NON_SYNONYMOUS_CODING	MODERATE	Prupe.2G062400
Pp02	8150354	G	A/A	G/G	G/G	G/G	G/G	G/G	./.	G/G	AMINO_ACID_CHANGE=H154Y	NON_SYNONYMOUS_CODING	MODERATE	Prupe.2G062400
Pp02	8150356	C	C/A	C/C	C/C	C/C	C/C	C/C	./.	C/C	AMINO_ACID_CHANGE=R153L	NON_SYNONYMOUS_CODING	MODERATE	Prupe.2G062400
Pp02	8150357	G	A/A	G/G	G/G	G/G	G/G	G/G	./.	G/G	AMINO_ACID_CHANGE=R153C	NON_SYNONYMOUS_CODING	MODERATE	Prupe.2G062400
Pp02	8150358	G	A/A	G/G	G/G	G/G	G/G	G/G	./.	G/G	AMINO_ACID_CHANGE=N152	SYNONYMOUS_CODING	LOW	Prupe.2G062400
Pp02	8150363	T	C/C	T/T	T/T	T/T	T/T	T/T	./.	T/T	AMINO_ACID_CHANGE=K151E	NON_SYNONYMOUS_CODING	MODERATE	Prupe.2G062400
Pp02	8150365	G	A/A	G/G	G/G	G/G	G/G	G/G	./.	G/G	AMINO_ACID_CHANGE=S150L	NON_SYNONYMOUS_CODING	MODERATE	Prupe.2G062400
Pp02	8150380	A	A/C	A/A	A/A	A/A	A/A	A/A	A/A	A/A	AMINO_ACID_CHANGE=L145R	NON_SYNONYMOUS_CODING	MODERATE	Prupe.2G062400
Pp02	8150385	T	T/TTGA	T/T	T/T	T/T	T/T	T/T	T/T	T/T	AMINO_ACID_CHANGE=R143RQ	CODON_CHANGE_PLUS_CODON_INSERTION	MODERATE	Prupe.2G062400
Pp02	8150387	G	G/GTTC	G/G	G/G	G/G	G/G	G/G	G/G	G/G	AMINO_ACID_CHANGE=A142AE	CODON_INSERTION	MODERATE	Prupe.2G062400
Pp02	8150391	A	A/G	A/A	A/A	A/A	A/A	A/A	A/A	A/A	AMINO_ACID_CHANGE=Y141	SYNONYMOUS_CODING	LOW	Prupe.2G062400
Pp02	8150393	A	A/T	A/A	A/A	A/A	A/A	A/A	A/A	A/A	AMINO_ACID_CHANGE=Y141N	NON_SYNONYMOUS_CODING	MODERATE	Prupe.2G062400
Pp02	8150395	A	A/C	A/A	A/A	A/A	A/A	A/A	A/A	A/A	AMINO_ACID_CHANGE=L140W	NON_SYNONYMOUS_CODING	MODERATE	Prupe.2G062400
Pp02	8150440	A	G/G	A/A	A/A	A/A	A/A	A/G	A/A	./.	AMINO_ACID_CHANGE=L125P	NON_SYNONYMOUS_CODING	MODERATE	Prupe.2G062400
Pp02	8150753	G	C/C	G/G	G/G	G/G	G/G	G/G	./.	./.	AMINO_ACID_CHANGE=Q21E	NON_SYNONYMOUS_CODING	MODERATE	Prupe.2G062400
Pp02	8150800	C	C/T	C/C	C/C	C/C	C/C	C/C	C/C	C/C	AMINO_ACID_CHANGE=R5K	NON_SYNONYMOUS_CODING	MODERATE	Prupe.2G062400
Pp02	8150802	C	A/G	C/C	C/C	C/C	C/C	C/C	C/C	C/C	AMINO_ACID_CHANGE=K4N	NON_SYNONYMOUS_CODING	MODERATE	Prupe.2G062400
Pp02	8150809	G	C/C	G/G	G/G	G/G	G/G	G/G	G/G	G/G	AMINO_ACID_CHANGE=A2G	NON_SYNONYMOUS_CODING	MODERATE	Prupe.2G062400
Pp02	8150836	G	G/GA	G/G	G/G	G/G	G/G	G/G	G/G	G/G	CODON_CHANGE	INTRON	MODIFIER	Prupe.2G062400
Pp02	8150848	TAC	T/T	TAC/TAC	TAC/TAC	TAC/TAC	TAC/TAC	TAC/TAC	TAC/TAC	TAC/TAC	CODON_CHANGE	INTRON	MODIFIER	Prupe.2G062400
Pp02	8150851	TAGATATA	T/T	TAGATATA/TAGATATA	TAGATATA/TAGATATA	TAGATATA/TAGATATA	TAGATATA/TAGATATA	TAGATATA/TAGATATA	TAGATATA/TAGATATA	TAGATATA/TAGATATA	CODON_CHANGE	INTRON	MODIFIER	Prupe.2G062400
Pp02	8150863	AATTT	A/A	AATTT/AATTT	AATTT/AATTT	AATTT/AATTT	AATTT/AATTT	AATTT/AATTT	AATTT/AATTT	AATTT/AATTT	CODON_CHANGE	INTRON	MODIFIER	Prupe.2G062400
Pp02	8150872	AGC	A/A	AGC/AGC	AGC/AGC	AGC/AGC	AGC/AGC	AGC/AGC	./.	./.	CODON_CHANGE	INTRON	MODIFIER	Prupe.2G062400
Pp02	8150875	A	AGT/AGT	A/A	A/A	A/A	A/A	A/A	./.	./.	CODON_CHANGE	INTRON	MODIFIER	Prupe.2G062400
Pp02	8150885	T	C/C	T/T	T/T	T/T	T/T	T/T	./.	./.	CODON_CHANGE	INTRON	MODIFIER	Prupe.2G062400
Pp02	8150887	G	T/T	G/G	G/G	G/G	G/G	G/G	./.	./.	CODON_CHANGE	INTRON	MODIFIER	Prupe.2G062400
Pp02	8150934	G	G/A	G/G	G/G	G/G	G/G	G/G	G/G	G/G	CODON_CHANGE	INTRON	MODIFIER	Prupe.2G062400
Pp02	8150954	C	C/CGT	C/C	C/C	C/C	C/C	C/C	C/C	C/C	CODON_CHANGE	INTRON	MODIFIER	Prupe.2G062400
Pp02	8150968	A	G/G	A/A	A/A	A/A	A/A	A/A	./.	A/A	CODON_CHANGE	INTRON	MODIFIER	Prupe.2G062400
Pp02	8150978	C	A/A	C/C	C/C	C/C	C/C	C/C	./.	C/C	CODON_CHANGE	INTRON	MODIFIER	Prupe.2G062400
Pp02	8150982	C	G/G	C/C	C/C	C/C	C/C	C/C	./.	C/C	CODON_CHANGE	INTRON	MODIFIER	Prupe.2G062400
Pp02	8150986	G	A/A	G/G	G/G	G/G	G/G	G/G	./.	G/G	CODON_CHANGE	INTRON	MODIFIER	Prupe.2G062400
Pp02	8151014	C	T/T	C/C	C/C	C/C	C/C	C/C	./.	C/C	CODON_CHANGE	INTRON	MODIFIER	Prupe.2G062400
Pp02	8151031	G	A/A	G/G	G/G	G/G	G/G	G/G	G/G	G/G	CODON_CHANGE	INTRON	MODIFIER	Prupe.2G062400
Pp02	8151033	GGT	G/G	GGT/GGT	GGT/GGT	GGT/GGT	GGT/GGT	GGT/GGT	GGT/GGT	GGT/GGT	CODON_CHANGE	INTRON	MODIFIER	Prupe.2G062400
Pp02	8151037	A	AT/AT	A/A	A/A	A/A	A/A	A/A	A/A	A/A	CODON_CHANGE	INTRON	MODIFIER	Prupe.2G062400
Pp02	8151038	A	./.	A/G	A/A	A/A	A/A	A/G	A/A	A/A	CODON_CHANGE	INTRON	MODIFIER	Prupe.2G062400
Pp02	8151058	TTACATTTTTACTACGTTCTATTTATGGGCTTCGGTGGGTTGTTGAAGATGGATATATTATAAAGAATATCATCAATGGC	T/T	TTACATTTTTACTACGTTCTATTTATGGGCTTCGGTGGGTTGTTGAAGATGGATATATTATAAAGAATATCATCAATGGC/TTACATTTTTACTACGTTCTATTTATGGGCTTCGGTGGGTTGTTGAAGATGGATATATTATAAAGAATATCATCAATGGC	TTACATTTTTACTACGTTCTATTTATGGGCTTCGGTGGGTTGTTGAAGATGGATATATTATAAAGAATATCATCAATGGC/TTACATTTTTACTACGTTCTATTTATGGGCTTCGGTGGGTTGTTGAAGATGGATATATTATAAAGAATATCATCAATGGC	TTACATTTTTACTACGTTCTATTTATGGGCTTCGGTGGGTTGTTGAAGATGGATATATTATAAAGAATATCATCAATGGC/TTACATTTTTACTACGTTCTATTTATGGGCTTCGGTGGGTTGTTGAAGATGGATATATTATAAAGAATATCATCAATGGC	TTACATTTTTACTACGTTCTATTTATGGGCTTCGGTGGGTTGTTGAAGATGGATATATTATAAAGAATATCATCAATGGC/TTACATTTTTACTACGTTCTATTTATGGGCTTCGGTGGGTTGTTGAAGATGGATATATTATAAAGAATATCATCAATGGC	TTACATTTTTACTACGTTCTATTTATGGGCTTCGGTGGGTTGTTGAAGATGGATATATTATAAAGAATATCATCAATGGC/TTACATTTTTACTACGTTCTATTTATGGGCTTCGGTGGGTTGTTGAAGATGGATATATTATAAAGAATATCATCAATGGC	TTACATTTTTACTACGTTCTATTTATGGGCTTCGGTGGGTTGTTGAAGATGGATATATTATAAAGAATATCATCAATGGC/TTACATTTTTACTACGTTCTATTTATGGGCTTCGGTGGGTTGTTGAAGATGGATATATTATAAAGAATATCATCAATGGC	./.	CODON_CHANGE	INTRON	MODIFIER	Prupe.2G062400
Pp02	8151175	T	A/A	T/T	T/T	T/T	T/T	T/T	T/T	T/T	CODON_CHANGE	INTRON	MODIFIER	Prupe.2G062400
Pp02	8151180	A	C/C	A/A	A/A	A/A	A/A	A/A	A/A	A/A	CODON_CHANGE	INTRON	MODIFIER	Prupe.2G062400
Pp02	8151193	G	A/A	G/G	G/G	G/G	G/G	G/G	./.	G/G	CODON_CHANGE	INTRON	MODIFIER	Prupe.2G062400
Pp02	8151254	T	T/TC	T/T	T/T	T/T	T/T	T/T	./.	T/T	CODON_CHANGE	INTRON	MODIFIER	Prupe.2G062400
Pp02	8151366	T	./.	T/TGA	T/T	T/T	T/T	T/T	T/T	T/T	CODON_CHANGE	INTRON	MODIFIER	Prupe.2G062400
Pp02	8151517	G	G/C	G/G	G/G	G/G	G/G	G/G	G/G	G/G	CODON_CHANGE	INTRON	MODIFIER	Prupe.2G062400
Pp02	8151541	T	A/A	T/T	T/T	T/T	T/T	T/T	T/T	T/T	CODON_CHANGE	INTRON	MODIFIER	Prupe.2G062400
Pp02	8151544	G	GGAAATT/GGAAATT	G/G	G/G	G/G	G/G	G/G	G/G	G/G	CODON_CHANGE	INTRON	MODIFIER	Prupe.2G062400
Pp02	8151551	A	AATATATTTGAAGGAGACTG/AATATATTTGAAGGAGATTG	A/A	A/A	A/A	A/A	A/A	./.	A/A	CODON_CHANGE	INTRON	MODIFIER	Prupe.2G062400
Pp02	8151566	C	T/T	C/C	C/C	C/C	C/C	C/C	./.	C/C	CODON_CHANGE	INTRON	MODIFIER	Prupe.2G062400
Pp02	8151579	T	A/A	T/T	T/T	T/T	T/T	T/T	T/T	T/T	CODON_CHANGE	INTRON	MODIFIER	Prupe.2G062400
Pp02	8151634	T	./.	T/G	T/T	T/T	T/T	T/T	./.	T/T	CODON_CHANGE	INTRON	MODIFIER	Prupe.2G062400
Pp02	8151677	T	./.	T/A	T/T	T/T	T/T	T/T	./.	T/T	CODON_CHANGE	INTRON	MODIFIER	Prupe.2G062400
Pp02	8151787	T	./.	T/C	T/T	T/T	T/T	T/C	T/T	./.	CODON_CHANGE	INTRON	MODIFIER	Prupe.2G062400
Pp02	8151801	A	./.	A/G	A/A	A/A	A/A	A/G	./.	./.	CODON_CHANGE	INTRON	MODIFIER	Prupe.2G062400
Pp02	8151839	T	./.	T/C	T/T	T/T	T/T	C/C	T/T	T/T	CODON_CHANGE	INTRON	MODIFIER	Prupe.2G062400
Pp02	8151847	G	./.	G/A	G/G	G/G	G/G	A/A	G/G	G/G	CODON_CHANGE	INTRON	MODIFIER	Prupe.2G062400
Pp02	8152119	T	./.	T/C	T/T	T/T	T/T	C/C	T/T	T/T	CODON_CHANGE	INTRON	MODIFIER	Prupe.2G062400
Pp02	8152570	A	./.	A/G	A/G	./.	A/A	A/G	./.	./.	CODON_CHANGE	INTRON	MODIFIER	Prupe.2G062400
Pp02	8152994	T	A/A	T/T	T/T	T/T	T/T	T/T	./.	T/T	CODON_CHANGE	INTRON	MODIFIER	Prupe.2G062400
Pp02	8152998	G	A/A	G/G	G/G	G/G	G/G	G/G	./.	G/G	CODON_CHANGE	INTRON	MODIFIER	Prupe.2G062400
Pp02	8153008	G	A/A	G/G	G/G	G/G	G/G	G/G	./.	G/G	CODON_CHANGE	INTRON	MODIFIER	Prupe.2G062400
Pp02	8153223	C	G/G	C/C	C/C	C/C	C/C	C/C	C/C	./.	CODON_CHANGE	INTRON	MODIFIER	Prupe.2G062400
Pp02	8153233	A	G/G	A/A	A/A	A/A	A/A	A/A	A/A	A/A	CODON_CHANGE	INTRON	MODIFIER	Prupe.2G062400
Pp02	8153258	A	T/T	A/A	A/A	A/A	A/A	A/A	A/A	A/A	CODON_CHANGE	INTRON	MODIFIER	Prupe.2G062400
Pp02	8153265	G	T/T	G/G	G/G	G/G	G/G	G/G	G/G	G/G	CODON_CHANGE	INTRON	MODIFIER	Prupe.2G062400
Pp02	8153281	G	A/A	G/G	G/G	G/G	G/G	G/G	G/G	G/G	CODON_CHANGE	UTR_5_PRIME	MODIFIER	Prupe.2G062400
Pp02	8153291	T	C/C	T/T	T/T	T/T	T/T	T/T	T/T	T/T	CODON_CHANGE	UTR_5_PRIME	MODIFIER	Prupe.2G062400
Pp02	8153295	G	T/T	G/G	G/G	G/G	G/G	G/G	G/G	G/G	CODON_CHANGE	UTR_5_PRIME	MODIFIER	Prupe.2G062400
Pp02	8153296	A	C/C	A/A	A/A	A/A	A/A	A/A	A/A	A/A	EFFECT=START_GAINED	EXON_ID=2	LOW	Prupe.2G062400
Pp02	8153305	A	C/C	A/A	A/A	A/A	A/A	A/A	A/A	A/A	CODON_CHANGE	UTR_5_PRIME	MODIFIER	Prupe.2G062400
Pp02	8153310	T	C/C	T/T	T/T	T/T	T/T	T/T	T/T	T/T	CODON_CHANGE	UTR_5_PRIME	MODIFIER	Prupe.2G062400
Pp02	8153445	G	./.	G/A	G/G	G/G	G/G	G/A	G/G	G/G	CODON_CHANGE	INTRON	MODIFIER	Prupe.2G062400
Pp02	8153851	G	./.	G/A	G/G	G/G	G/G	G/A	G/G	G/G	CODON_CHANGE	INTRON	MODIFIER	Prupe.2G062400
Pp02	8154127	G	./.	G/A	G/G	G/G	G/G	G/G	G/G	G/G	CODON_CHANGE	INTRON	MODIFIER	Prupe.2G062400
Pp02	8154161	A	./.	A/G	A/G	A/A	A/A	A/A	./.	A/A	CODON_CHANGE	INTRON	MODIFIER	Prupe.2G062400
Pp02	8154233	A	./.	A/T	A/A	A/A	A/A	A/A	A/A	A/A	CODON_CHANGE	INTRON	MODIFIER	Prupe.2G062400
Pp02	8154297	C	C/C	C/C	C/T	C/C	C/C	C/C	C/C	C/C	CODON_CHANGE	INTRON	MODIFIER	Prupe.2G062400
Pp02	8154343	G	GT/GT	G/G	G/G	G/G	G/G	G/G	G/G	G/G	CODON_CHANGE	INTRON	MODIFIER	Prupe.2G062400
Pp02	8154360	T	A/A	T/T	T/T	T/T	T/T	T/T	./.	T/T	CODON_CHANGE	INTRON	MODIFIER	Prupe.2G062400
Pp02	8154441	A	./.	A/G	A/G	A/A	A/A	A/G	./.	A/A	CODON_CHANGE	INTRON	MODIFIER	Prupe.2G062400
Pp02	8155265	CATAG	C/C	CATAG/CATAG	CATAG/CATAG	CATAG/CATAG	CATAG/CATAG	CATAG/CATAG	./.	./.	CODON_CHANGE	INTRON	MODIFIER	Prupe.2G062400
Pp02	8155282	T	C/C	T/T	T/T	T/T	T/T	T/T	./.	./.	CODON_CHANGE	INTRON	MODIFIER	Prupe.2G062400
Pp02	8155284	AG	A/A	AG/AG	AG/AG	AG/AG	AG/AG	AG/AG	./.	./.	CODON_CHANGE	INTRON	MODIFIER	Prupe.2G062400
Pp02	8155294	G	A/A	G/G	G/G	G/G	G/G	G/G	./.	G/G	CODON_CHANGE	INTRON	MODIFIER	Prupe.2G062400
Pp02	8155297	GAGAGA	G/G	GAGAGA/GAGAGA	GAGAGA/GAGAGA	GAGAGA/GAGAGA	GAGAGA/GAGAGA	GAGAGA/GAGAGA	./.	GAGAGA/GAGAGA	CODON_CHANGE	INTRON	MODIFIER	Prupe.2G062400
Pp02	8155304	A	G/G	A/A	A/A	A/A	A/A	A/A	./.	A/A	CODON_CHANGE	INTRON	MODIFIER	Prupe.2G062400
Pp02	8155317	A	G/G	A/A	A/A	A/A	A/A	A/A	./.	A/A	CODON_CHANGE	INTRON	MODIFIER	Prupe.2G062400
Pp02	8155321	A	G/G	A/A	A/A	A/A	A/A	A/A	./.	A/A	CODON_CHANGE	INTRON	MODIFIER	Prupe.2G062400
Pp02	8155348	G	A/A	G/G	G/G	G/G	G/G	G/G	G/G	G/G	CODON_CHANGE	INTRON	MODIFIER	Prupe.2G062400
Pp02	8155352	A	C/C	A/A	A/A	A/A	A/A	A/A	A/A	A/A	CODON_CHANGE	INTRON	MODIFIER	Prupe.2G062400
Pp02	8155353	GA	G/G	GA/GA	GA/GA	GA/GA	GA/GA	GA/GA	GA/GA	GA/GA	CODON_CHANGE	INTRON	MODIFIER	Prupe.2G062400
Pp02	8155359	A	G/G	A/A	A/A	A/A	A/A	A/A	A/A	A/A	CODON_CHANGE	INTRON	MODIFIER	Prupe.2G062400
Pp02	8155396	G	A/A	G/G	G/G	G/G	G/G	G/G	G/G	G/G	CODON_CHANGE	INTRON	MODIFIER	Prupe.2G062400
Pp02	8155425	T	C/C	T/T	T/T	T/T	T/T	T/T	T/T	T/T	CODON_CHANGE	INTRON	MODIFIER	Prupe.2G062400
Pp02	8155823	C	T/T	C/C	C/C	C/C	C/C	C/C	./.	C/C	CODON_CHANGE	INTRON	MODIFIER	Prupe.2G062400
Pp02	8155856	A	C/C	A/A	A/A	A/A	A/A	A/A	A/A	A/A	CODON_CHANGE	INTRON	MODIFIER	Prupe.2G062400
Pp02	8155861	T	C/C	T/T	T/T	T/T	T/T	T/T	T/T	T/T	CODON_CHANGE	INTRON	MODIFIER	Prupe.2G062400
Pp02	8155867	C	A/A	C/C	C/C	C/C	C/C	C/C	C/C	C/C	CODON_CHANGE	INTRON	MODIFIER	Prupe.2G062400
Pp02	8156099	T	./.	T/A	T/A	T/T	T/T	T/T	T/T	T/T	CODON_CHANGE	UTR_5_PRIME	MODIFIER	Prupe.2G062400
Pp02	8156100	T	./.	T/G	T/G	T/T	T/T	T/T	T/T	T/T	CODON_CHANGE	UTR_5_PRIME	MODIFIER	Prupe.2G062400
Pp02	8156115	CCCGGGCTGAGTGCAGCTTCGAGTCTAAAGAT	./.	CCCGGGCTGAGTGCAGCTTCGAGTCTAAAGAT/C	CCCGGGCTGAGTGCAGCTTCGAGTCTAAAGAT/C	CCCGGGCTGAGTGCAGCTTCGAGTCTAAAGAT/CCCGGGCTGAGTGCAGCTTCGAGTCTAAAGAT	CCCGGGCTGAGTGCAGCTTCGAGTCTAAAGAT/CCCGGGCTGAGTGCAGCTTCGAGTCTAAAGAT	CCCGGGCTGAGTGCAGCTTCGAGTCTAAAGAT/CCCGGGCTGAGTGCAGCTTCGAGTCTAAAGAT	CCCGGGCTGAGTGCAGCTTCGAGTCTAAAGAT/CCCGGGCTGAGTGCAGCTTCGAGTCTAAAGAT	CCCGGGCTGAGTGCAGCTTCGAGTCTAAAGAT/CCCGGGCTGAGTGCAGCTTCGAGTCTAAAGAT	CODON_CHANGE	UTR_5_PRIME	MODIFIER	Prupe.2G062400
Pp02	8156151	CGGAGGA	./.	CGGAGGA/C	CGGAGGA/C	CGGAGGA/CGGAGGA	CGGAGGA/CGGAGGA	CGGAGGA/CGGAGGA	./.	CGGAGGA/CGGAGGA	CODON_CHANGE	UTR_5_PRIME	MODIFIER	Prupe.2G062400
Pp02	8156158	G	./.	G/C	G/C	G/G	G/G	G/C	./.	G/G	CODON_CHANGE	UTR_5_PRIME	MODIFIER	Prupe.2G062400
Pp02	8156161	A	./.	A/ACATT	A/ACATT	A/A	A/A	A/ACATT	./.	A/A	CODON_CHANGE	UTR_5_PRIME	MODIFIER	Prupe.2G062400
Pp02	8156163	TAGACAGA	./.	TAGACAGA/T	TAGACAGA/T	TAGACAGA/TAGACAGA	TAGACAGA/TAGACAGA	TAGACAGA/T	./.	TAGACAGA/TAGACAGA	CODON_CHANGE	UTR_5_PRIME	MODIFIER	Prupe.2G062400
Pp02	8156172	G	./.	G/T	G/T	G/G	G/G	G/T	./.	G/G	CODON_CHANGE	UTR_5_PRIME	MODIFIER	Prupe.2G062400
Pp02	8156178	GA	./.	GA/G	GA/G	GA/GA	GA/GA	GA/G	./.	GA/GA	CODON_CHANGE	UTR_5_PRIME	MODIFIER	Prupe.2G062400
Pp02	8156181	GAGTGAGAGA	./.	GAGTGAGAGA/G	GAGTGAGAGA/G	GAGTGAGAGA/GAGTGAGAGA	GAGTGAGAGA/GAGTGAGAGA	GAGTGAGAGA/G	./.	GAGTGAGAGA/GAGTGAGAGA	CODON_CHANGE	UTR_5_PRIME	MODIFIER	Prupe.2G062400
Pp02	8156192	AGAAGT	./.	AGAAGT/A	AGAAGT/A	AGAAGT/AGAAGT	AGAAGT/AGAAGT	AGAAGT/A	./.	AGAAGT/AGAAGT	CODON_CHANGE	UTR_5_PRIME	MODIFIER	Prupe.2G062400
Pp02	8156246	GATTGGATTGT	./.	GATTGGATTGT/G	GATTGGATTGT/G	GATTGGATTGT/GATTGGATTGT	GATTGGATTGT/GATTGGATTGT	GATTGGATTGT/G	GATTGGATTGT/GATTGGATTGT	GATTGGATTGT/GATTGGATTGT	CODON_CHANGE	UTR_5_PRIME	MODIFIER	Prupe.2G062400
Pp02	8156257	T	./.	T/C	T/C	T/T	T/T	T/C	./.	T/T	CODON_CHANGE	UTR_5_PRIME	MODIFIER	Prupe.2G062400
Pp02	8271913	G	A/A	G/G	G/G	G/G	G/G	G/G	./.	./.	AMINO_ACID_CHANGE=A203V	NON_SYNONYMOUS_CODING	MODERATE	Prupe.2G062600
Pp02	8271914	C	A/A	C/C	C/C	C/C	C/C	C/C	./.	./.	AMINO_ACID_CHANGE=A203S	NON_SYNONYMOUS_CODING	MODERATE	Prupe.2G062600
Pp02	8271956	A	C/C	A/A	A/A	A/A	A/A	A/A	A/A	A/A	AMINO_ACID_CHANGE=S189A	NON_SYNONYMOUS_CODING	MODERATE	Prupe.2G062600
Pp02	8271958	C	C/T	C/C	C/C	C/C	C/C	C/C	C/C	C/C	AMINO_ACID_CHANGE=R188Q	NON_SYNONYMOUS_CODING	MODERATE	Prupe.2G062600
Pp02	8271960	G	G/A	G/G	G/G	G/G	G/G	G/G	G/G	G/G	AMINO_ACID_CHANGE=C187	SYNONYMOUS_CODING	LOW	Prupe.2G062600
Pp02	8271961	C	C/A	C/C	C/C	C/C	C/C	C/C	C/C	C/C	AMINO_ACID_CHANGE=C187F	NON_SYNONYMOUS_CODING	MODERATE	Prupe.2G062600
Pp02	8271967	A	A/C	A/A	A/A	A/A	A/A	A/A	A/A	A/A	AMINO_ACID_CHANGE=M185R	NON_SYNONYMOUS_CODING	MODERATE	Prupe.2G062600
Pp02	8271973	C	C/T	C/C	C/C	C/C	C/C	C/C	./.	C/C	AMINO_ACID_CHANGE=W183*	STOP_GAINED	HIGH	Prupe.2G062600
Pp02	8271975	G	G/A	G/G	G/G	G/G	G/G	G/G	./.	G/G	AMINO_ACID_CHANGE=H182	SYNONYMOUS_CODING	LOW	Prupe.2G062600
Pp02	8271987	C	C/T	C/C	C/C	C/C	C/C	C/C	./.	C/C	AMINO_ACID_CHANGE=R178	SYNONYMOUS_CODING	LOW	Prupe.2G062600
Pp02	8271989	T	T/C	T/T	T/T	T/T	T/T	T/T	./.	T/T	AMINO_ACID_CHANGE=R178G	NON_SYNONYMOUS_CODING	MODERATE	Prupe.2G062600
Pp02	8272002	C	C/T	C/C	C/C	C/C	C/C	C/C	./.	C/C	AMINO_ACID_CHANGE=Q173	SYNONYMOUS_CODING	LOW	Prupe.2G062600
Pp02	8272004	G	G/A	G/G	G/G	G/G	G/G	G/G	./.	G/G	AMINO_ACID_CHANGE=Q173*	STOP_GAINED	HIGH	Prupe.2G062600
Pp02	8272006	C	C/T	C/C	C/C	C/C	C/C	C/C	./.	C/C	AMINO_ACID_CHANGE=G172E	NON_SYNONYMOUS_CODING	MODERATE	Prupe.2G062600
Pp02	8272008	A	A/T	A/A	A/A	A/A	A/A	A/A	./.	A/A	AMINO_ACID_CHANGE=N171K	NON_SYNONYMOUS_CODING	MODERATE	Prupe.2G062600
Pp02	8272022	T	C/C	T/T	T/T	T/T	T/T	T/T	./.	T/T	AMINO_ACID_CHANGE=R167G	NON_SYNONYMOUS_CODING	MODERATE	Prupe.2G062600
Pp02	8272041	A	G/G	A/A	A/A	A/A	A/A	A/A	./.	A/A	AMINO_ACID_CHANGE=I160	SYNONYMOUS_CODING	LOW	Prupe.2G062600
Pp02	8272148	TG	T/T	TG/TG	TG/TG	TG/TG	TG/TG	TG/TG	TG/TG	./.	AMINO_ACID_CHANGE=P151	FRAME_SHIFT	HIGH	Prupe.2G062600
Pp02	8272204	A	G/G	A/A	A/A	A/A	A/A	A/A	A/A	./.	AMINO_ACID_CHANGE=L133	SYNONYMOUS_CODING	LOW	Prupe.2G062600
Pp02	8272209	A	T/T	A/A	A/A	A/A	A/A	A/A	A/A	./.	AMINO_ACID_CHANGE=M131K	NON_SYNONYMOUS_CODING	MODERATE	Prupe.2G062600
Pp02	8272216	A	G/G	A/A	A/A	A/A	A/A	A/A	A/A	./.	AMINO_ACID_CHANGE=F129L	NON_SYNONYMOUS_CODING	MODERATE	Prupe.2G062600
Pp02	8272237	T	T/C	T/T	T/T	T/T	T/T	T/T	T/T	T/T	AMINO_ACID_CHANGE=M122V	NON_SYNONYMOUS_CODING	MODERATE	Prupe.2G062600
Pp02	8272252	C	C/T	C/C	C/C	C/C	C/C	C/C	C/C	C/C	AMINO_ACID_CHANGE=V117I	NON_SYNONYMOUS_CODING	MODERATE	Prupe.2G062600
Pp02	8272278	G	T/T	G/G	G/G	G/G	G/G	G/G	G/G	G/G	AMINO_ACID_CHANGE=S108Y	NON_SYNONYMOUS_CODING	MODERATE	Prupe.2G062600
Pp02	8272294	T	C/C	T/T	T/T	T/T	T/T	T/T	T/T	T/T	AMINO_ACID_CHANGE=I103V	NON_SYNONYMOUS_CODING	MODERATE	Prupe.2G062600
Pp02	8272323	C	T/T	C/C	C/C	C/C	C/C	C/C	C/C	C/C	AMINO_ACID_CHANGE=S93N	NON_SYNONYMOUS_CODING	MODERATE	Prupe.2G062600
Pp02	8272372	T	C/C	T/T	T/T	T/T	T/T	T/T	T/T	T/T	AMINO_ACID_CHANGE=K77E	NON_SYNONYMOUS_CODING	MODERATE	Prupe.2G062600
Pp02	8272380	G	G/A	G/G	G/G	G/G	G/G	G/G	G/G	G/G	AMINO_ACID_CHANGE=P74L	NON_SYNONYMOUS_CODING	MODERATE	Prupe.2G062600
Pp02	8272400	G	A/A	G/G	G/G	G/G	G/G	G/G	./.	G/G	AMINO_ACID_CHANGE=T67	SYNONYMOUS_CODING	LOW	Prupe.2G062600
Pp02	8272411	G	C/C	G/G	G/G	G/G	G/G	G/G	./.	G/G	AMINO_ACID_CHANGE=L64V	NON_SYNONYMOUS_CODING	MODERATE	Prupe.2G062600
Pp02	8272420	C	A/A	C/C	C/C	C/C	C/C	C/C	C/C	C/C	AMINO_ACID_CHANGE=V61L	NON_SYNONYMOUS_CODING	MODERATE	Prupe.2G062600
Pp02	8272423	T	C/C	T/T	T/T	T/T	T/T	T/T	T/T	T/T	AMINO_ACID_CHANGE=T60A	NON_SYNONYMOUS_CODING	MODERATE	Prupe.2G062600
Pp02	8272439	A	G/G	A/A	A/A	A/A	A/A	A/A	A/A	A/A	AMINO_ACID_CHANGE=R54	SYNONYMOUS_CODING	LOW	Prupe.2G062600
Pp02	8272483	T	C/C	T/T	T/T	T/T	T/T	T/T	T/T	./.	AMINO_ACID_CHANGE=N40D	NON_SYNONYMOUS_CODING	MODERATE	Prupe.2G062600
Pp02	8272501	A	T/T	A/A	A/A	A/A	A/A	A/A	A/A	./.	CODON_CHANGE	INTRON	MODIFIER	Prupe.2G062600
Pp02	8272545	T	C/C	T/T	T/T	T/T	T/T	T/T	T/T	T/T	CODON_CHANGE	INTRON	MODIFIER	Prupe.2G062600
Pp02	8272602	G	A/A	G/G	G/G	G/G	G/G	G/G	G/G	./.	AMINO_ACID_CHANGE=A20V	NON_SYNONYMOUS_CODING	MODERATE	Prupe.2G062600
Pp02	8272610	T	C/C	T/T	T/T	T/T	T/T	T/T	T/T	./.	AMINO_ACID_CHANGE=E17	SYNONYMOUS_CODING	LOW	Prupe.2G062600
Pp02	8272637	A	G/G	A/A	A/A	A/A	A/A	A/A	A/A	./.	AMINO_ACID_CHANGE=Y8	SYNONYMOUS_CODING	LOW	Prupe.2G062600
Pp02	8327909	T	T/G	T/T	T/T	T/T	T/T	T/T	T/T	./.	CODON_CHANGE	UTR_3_PRIME	MODIFIER	Prupe.2G062900
Pp02	8327922	A	A/A	A/C	A/A	A/A	A/A	A/C	A/A	./.	CODON_CHANGE	UTR_3_PRIME	MODIFIER	Prupe.2G062900
Pp02	8327986	G	G/C	G/G	G/G	G/G	G/G	G/G	G/G	G/G	CODON_CHANGE	UTR_3_PRIME	MODIFIER	Prupe.2G062900
Pp02	8328026	CAG	CAG/C	CAG/CAG	CAG/CAG	CAG/CAG	CAG/CAG	CAG/CAG	CAG/CAG	CAG/CAG	CODON_CHANGE	UTR_3_PRIME	MODIFIER	Prupe.2G062900
Pp02	8328058	A	A/A	A/A	A/G	A/A	A/A	A/A	A/A	A/A	CODON_CHANGE	UTR_3_PRIME	MODIFIER	Prupe.2G062900
Pp02	8328079	T	T/C	T/T	T/T	T/T	T/T	T/T	T/T	T/T	CODON_CHANGE	UTR_3_PRIME	MODIFIER	Prupe.2G062900
Pp02	8328148	A	A/T	A/A	A/A	A/A	A/A	A/T	A/A	A/A	CODON_CHANGE	UTR_3_PRIME	MODIFIER	Prupe.2G062900
Pp02	8328208	A	A/A	A/T	A/A	A/A	A/A	A/T	./.	A/A	CODON_CHANGE	UTR_3_PRIME	MODIFIER	Prupe.2G062900
Pp02	8328211	C	C/C	C/G	C/C	C/C	C/C	C/G	./.	C/C	CODON_CHANGE	UTR_3_PRIME	MODIFIER	Prupe.2G062900
Pp02	8328212	G	G/G	G/A	G/G	G/G	G/G	G/A	G/G	G/G	CODON_CHANGE	UTR_3_PRIME	MODIFIER	Prupe.2G062900
Pp02	8328248	T	T/T	T/G	T/T	T/T	T/T	T/G	T/T	T/T	CODON_CHANGE	UTR_3_PRIME	MODIFIER	Prupe.2G062900
Pp02	8328249	T	T/T	T/A	T/T	T/T	T/T	T/A	T/T	T/T	CODON_CHANGE	UTR_3_PRIME	MODIFIER	Prupe.2G062900
Pp02	8328251	G	G/G	G/T	G/G	G/G	G/G	G/T	G/G	G/G	CODON_CHANGE	UTR_3_PRIME	MODIFIER	Prupe.2G062900
Pp02	8328252	T	T/T	T/A	T/T	T/T	T/T	T/A	T/T	T/T	CODON_CHANGE	UTR_3_PRIME	MODIFIER	Prupe.2G062900
Pp02	8328254	G	G/G	G/A	G/G	G/G	G/G	G/A	G/G	G/G	CODON_CHANGE	UTR_3_PRIME	MODIFIER	Prupe.2G062900
Pp02	8328262	C	C/T	C/C	C/C	C/C	C/C	C/C	C/C	C/C	CODON_CHANGE	UTR_3_PRIME	MODIFIER	Prupe.2G062900
Pp02	8328263	A	A/G	A/A	A/A	A/A	A/A	A/G	A/A	A/A	CODON_CHANGE	UTR_3_PRIME	MODIFIER	Prupe.2G062900
Pp02	8328308	A	A/G	A/A	A/A	A/A	A/A	A/G	A/A	A/A	CODON_CHANGE	UTR_3_PRIME	MODIFIER	Prupe.2G062900
Pp02	8328315	T	T/T	T/G	T/T	T/T	T/T	T/G	T/T	T/T	CODON_CHANGE	UTR_3_PRIME	MODIFIER	Prupe.2G062900
Pp02	8328343	A	A/A	A/A	A/G	A/A	A/A	A/A	./.	A/A	AMINO_ACID_CHANGE=S312P	NON_SYNONYMOUS_CODING	MODERATE	Prupe.2G062900
Pp02	8328694	AGACTGCAATGAAGATTGC	AGACTGCAATGAAGATTGC/AGACTGCAATGAAGATTGC	AGACTGCAATGAAGATTGC/AGACTGCAATGAAGATTGC	AGACTGCAATGAAGATTGC/A	AGACTGCAATGAAGATTGC/AGACTGCAATGAAGATTGC	AGACTGCAATGAAGATTGC/AGACTGCAATGAAGATTGC	AGACTGCAATGAAGATTGC/AGACTGCAATGAAGATTGC	AGACTGCAATGAAGATTGC/A	AGACTGCAATGAAGATTGC/AGACTGCAATGAAGATTGC	AMINO_ACID_CHANGE=SL311	FRAME_SHIFT	HIGH	Prupe.2G062900
Pp02	8328750	G	G/C	G/G	G/G	G/G	G/G	G/G	./.	./.	CODON_CHANGE	INTRON	MODIFIER	Prupe.2G062900
Pp02	8328770	T	T/A	T/T	T/T	T/T	T/T	T/T	T/T	T/T	CODON_CHANGE	INTRON	MODIFIER	Prupe.2G062900
Pp02	8328774	G	G/A	G/G	G/G	G/G	G/G	G/G	G/G	G/G	CODON_CHANGE	INTRON	MODIFIER	Prupe.2G062900
Pp02	8328777	T	T/C	T/C	T/T	T/T	T/T	T/T	T/T	T/T	CODON_CHANGE	INTRON	MODIFIER	Prupe.2G062900
Pp02	8328778	G	G/A	G/A	G/G	G/G	G/G	G/G	G/G	G/G	CODON_CHANGE	INTRON	MODIFIER	Prupe.2G062900
Pp02	8328787	G	G/A	G/A	G/G	G/G	G/G	G/G	G/G	G/G	CODON_CHANGE	INTRON	MODIFIER	Prupe.2G062900
Pp02	8328802	A	A/T	A/T	A/A	A/A	A/A	A/A	A/A	A/A	CODON_CHANGE	INTRON	MODIFIER	Prupe.2G062900
Pp02	8328803	C	C/T	C/T	C/C	C/C	C/C	C/C	C/C	C/C	CODON_CHANGE	INTRON	MODIFIER	Prupe.2G062900
Pp02	8328886	G	G/A	G/G	G/G	G/G	G/G	G/G	G/G	G/G	CODON_CHANGE	INTRON	MODIFIER	Prupe.2G062900
Pp02	8328903	G	G/T	G/G	G/G	G/G	G/G	G/G	G/G	G/G	CODON_CHANGE	INTRON	MODIFIER	Prupe.2G062900
Pp02	8328905	A	A/G	A/G	A/A	A/A	A/A	A/A	A/A	A/A	CODON_CHANGE	INTRON	MODIFIER	Prupe.2G062900
Pp02	8328908	T	T/C	T/T	T/T	T/T	T/T	T/T	T/T	T/T	CODON_CHANGE	INTRON	MODIFIER	Prupe.2G062900
Pp02	8328915	A	A/T	A/T	A/A	A/A	A/A	A/A	A/A	A/A	CODON_CHANGE	INTRON	MODIFIER	Prupe.2G062900
Pp02	8328925	T	T/T	T/T	T/C	T/T	T/T	T/T	T/T	T/T	CODON_CHANGE	INTRON	MODIFIER	Prupe.2G062900
Pp02	8328963	A	A/A	A/A	A/T	A/A	A/A	A/A	./.	A/A	CODON_CHANGE	INTRON	MODIFIER	Prupe.2G062900
Pp02	8329008	A	ATTG/ATTG	A/ATTG	A/ATTG	A/A	A/A	A/ATTG	A/A	./.	CODON_CHANGE	INTRON	MODIFIER	Prupe.2G062900
Pp02	8329057	A	C/C	A/A	A/A	A/A	A/A	A/A	./.	A/A	CODON_CHANGE	INTRON	MODIFIER	Prupe.2G062900
Pp02	8329086	T	T/G	T/T	T/T	T/T	T/T	T/T	./.	./.	AMINO_ACID_CHANGE=L307F	NON_SYNONYMOUS_CODING	MODERATE	Prupe.2G062900
Pp02	8329183	T	T/C	T/T	T/T	T/T	T/T	T/T	./.	T/T	AMINO_ACID_CHANGE=K275R	NON_SYNONYMOUS_CODING	MODERATE	Prupe.2G062900
Pp02	8329185	G	G/T	G/G	G/G	G/G	G/G	G/T	./.	G/G	AMINO_ACID_CHANGE=T274	SYNONYMOUS_CODING	LOW	Prupe.2G062900
Pp02	8329205	T	T/TCA	T/T	T/T	T/T	T/T	T/T	./.	T/T	CODON_CHANGE	INTRON	MODIFIER	Prupe.2G062900
Pp02	8329223	G	G/T	G/G	G/G	G/G	G/G	G/T	G/G	G/G	CODON_CHANGE	INTRON	MODIFIER	Prupe.2G062900
Pp02	8329231	A	A/C	A/A	A/A	A/A	A/A	A/A	A/A	A/A	CODON_CHANGE	INTRON	MODIFIER	Prupe.2G062900
Pp02	8329262	T	T/A	T/T	T/T	T/T	T/T	T/T	T/T	T/T	CODON_CHANGE	INTRON	MODIFIER	Prupe.2G062900
Pp02	8329280	C	C/G	C/G	C/C	C/C	C/C	C/C	./.	C/C	AMINO_ACID_CHANGE=E270Q	NON_SYNONYMOUS_CODING	MODERATE	Prupe.2G062900
Pp02	8329293	C	C/G	C/C	C/C	C/C	C/C	C/C	./.	C/C	AMINO_ACID_CHANGE=V265	SYNONYMOUS_CODING	LOW	Prupe.2G062900
Pp02	8329305	G	G/C	G/G	G/G	G/G	G/G	G/A	./.	G/G	AMINO_ACID_CHANGE=V261	SYNONYMOUS_CODING	LOW	Prupe.2G062900
Pp02	8329317	T	T/G	T/T	T/T	T/T	T/T	T/T	T/T	T/T	AMINO_ACID_CHANGE=I257	SYNONYMOUS_CODING	LOW	Prupe.2G062900
Pp02	8329372	T	T/C	T/T	T/T	T/T	T/T	T/C	./.	T/T	AMINO_ACID_CHANGE=K239R	NON_SYNONYMOUS_CODING	MODERATE	Prupe.2G062900
Pp02	8329394	C	C/T	C/C	C/C	C/C	C/C	C/C	./.	C/C	AMINO_ACID_CHANGE=V232I	NON_SYNONYMOUS_CODING	MODERATE	Prupe.2G062900
Pp02	8329399	T	T/A	T/T	T/T	T/T	T/T	T/A	./.	T/T	AMINO_ACID_CHANGE=K230M	NON_SYNONYMOUS_CODING	MODERATE	Prupe.2G062900
Pp02	8329410	A	A/G	A/G	A/G	A/A	A/A	A/A	A/A	A/A	AMINO_ACID_CHANGE=Y226	SYNONYMOUS_CODING	LOW	Prupe.2G062900
Pp02	8329414	T	T/A	T/T	T/T	T/T	T/T	T/T	T/T	T/T	AMINO_ACID_CHANGE=N225I	NON_SYNONYMOUS_CODING	MODERATE	Prupe.2G062900
Pp02	8329417	G	G/A	G/G	G/G	G/G	G/G	G/G	G/G	G/G	AMINO_ACID_CHANGE=S224F	NON_SYNONYMOUS_CODING	MODERATE	Prupe.2G062900
Pp02	8329427	C	C/T	C/C	C/C	C/C	C/C	C/T	C/C	C/C	AMINO_ACID_CHANGE=V221I	NON_SYNONYMOUS_CODING	MODERATE	Prupe.2G062900
Pp02	8329437	G	G/C	G/G	G/G	G/G	G/G	G/A	G/G	G/G	AMINO_ACID_CHANGE=I217M	NON_SYNONYMOUS_CODING	MODERATE	Prupe.2G062900
Pp02	8329443	A	A/T	A/A	A/A	A/A	A/A	A/A	A/A	A/A	AMINO_ACID_CHANGE=I215	SYNONYMOUS_CODING	LOW	Prupe.2G062900
Pp02	8329448	C	C/A	C/C	C/C	C/C	C/C	C/C	./.	C/C	AMINO_ACID_CHANGE=D214Y	NON_SYNONYMOUS_CODING	MODERATE	Prupe.2G062900
Pp02	8329545	A	A/T	A/A	A/A	A/A	A/A	A/A	A/A	A/A	AMINO_ACID_CHANGE=S181	SYNONYMOUS_CODING	LOW	Prupe.2G062900
Pp02	8329596	T	T/C	T/T	T/T	T/T	T/T	T/T	T/T	T/T	CODON_CHANGE	INTRON	MODIFIER	Prupe.2G062900
Pp02	8329620	A	A/G	A/A	A/A	A/A	A/A	A/A	A/A	A/A	CODON_CHANGE	INTRON	MODIFIER	Prupe.2G062900
Pp02	8329627	T	G/G	T/G	T/G	T/T	T/T	T/T	T/T	T/T	CODON_CHANGE	INTRON	MODIFIER	Prupe.2G062900
Pp02	8329645	T	T/T	T/T	T/TAA	T/T	T/T	T/T	T/T	T/T	CODON_CHANGE	INTRON	MODIFIER	Prupe.2G062900
Pp02	8329692	G	G/T	G/G	G/G	G/G	G/G	G/G	G/G	G/G	AMINO_ACID_CHANGE=D163E	NON_SYNONYMOUS_CODING	MODERATE	Prupe.2G062900
Pp02	8329742	C	C/G	C/C	C/C	C/C	C/C	C/C	./.	C/C	AMINO_ACID_CHANGE=G147R	NON_SYNONYMOUS_CODING	MODERATE	Prupe.2G062900
Pp02	8329743	G	G/C	G/C	G/C	G/G	G/G	G/C	./.	./.	AMINO_ACID_CHANGE=I146M	NON_SYNONYMOUS_CODING	MODERATE	Prupe.2G062900
Pp02	8329745	T	T/G	T/G	T/G	T/T	T/T	T/G	./.	./.	AMINO_ACID_CHANGE=I146L	NON_SYNONYMOUS_CODING	MODERATE	Prupe.2G062900
Pp02	8329746	T	C/C	T/C	T/C	T/T	T/T	T/C	./.	./.	AMINO_ACID_CHANGE=I145M	NON_SYNONYMOUS_CODING	MODERATE	Prupe.2G062900
Pp02	8329757	C	C/C	C/C	C/T	C/C	C/C	C/C	./.	C/C	AMINO_ACID_CHANGE=V142I	NON_SYNONYMOUS_CODING	MODERATE	Prupe.2G062900
Pp02	8329791	T	T/C	T/T	T/T	T/T	T/T	T/T	T/T	./.	AMINO_ACID_CHANGE=K130	SYNONYMOUS_CODING	LOW	Prupe.2G062900
Pp02	8329809	T	T/A	T/T	T/T	T/T	T/T	T/T	T/T	./.	AMINO_ACID_CHANGE=K124N	NON_SYNONYMOUS_CODING	MODERATE	Prupe.2G062900
Pp02	8329942	C	C/T	C/C	C/C	C/C	C/C	C/C	C/C	C/C	CODON_CHANGE	INTRON	MODIFIER	Prupe.2G062900
Pp02	8329950	G	G/C	G/G	G/G	G/G	G/G	G/G	G/G	G/G	CODON_CHANGE	INTRON	MODIFIER	Prupe.2G062900
Pp02	8329957	T	T/C	T/T	T/T	T/T	T/T	T/T	T/T	T/T	CODON_CHANGE	INTRON	MODIFIER	Prupe.2G062900
Pp02	8329966	C	C/C	C/C	C/T	C/C	C/C	C/C	C/T	C/C	CODON_CHANGE	INTRON	MODIFIER	Prupe.2G062900
Pp02	8329981	A	G/G	A/A	A/G	A/A	A/A	A/A	./.	A/A	CODON_CHANGE	INTRON	MODIFIER	Prupe.2G062900
Pp02	8329989	T	T/G	T/T	T/T	T/T	T/T	T/T	T/T	T/T	CODON_CHANGE	INTRON	MODIFIER	Prupe.2G062900
Pp02	8330006	A	G/G	A/A	A/A	A/A	A/A	A/A	A/A	A/A	CODON_CHANGE	INTRON	MODIFIER	Prupe.2G062900
Pp02	8330010	T	T/C	T/T	T/T	T/T	T/T	T/T	T/T	T/T	CODON_CHANGE	INTRON	MODIFIER	Prupe.2G062900
Pp02	8330017	T	T/C	T/T	T/T	T/T	T/T	T/T	T/T	T/T	CODON_CHANGE	INTRON	MODIFIER	Prupe.2G062900
Pp02	8330022	TCATATA	TCATATA/T	TCATATA/TCATATA	TCATATA/TCATATA	TCATATA/TCATATA	TCATATA/TCATATA	TCATATA/TCATATA	TCATATA/TCATATA	TCATATA/TCATATA	CODON_CHANGE	INTRON	MODIFIER	Prupe.2G062900
Pp02	8330031	TGACACA	TGACACA/T	TGACACA/TGACACA	TGACACA/TGACACA	TGACACA/TGACACA	TGACACA/TGACACA	TGACACA/TGACACA	TGACACA/TGACACA	TGACACA/TGACACA	CODON_CHANGE	INTRON	MODIFIER	Prupe.2G062900
Pp02	8330082	T	C/C	T/T	T/C	T/T	T/T	T/T	T/T	T/T	CODON_CHANGE	INTRON	MODIFIER	Prupe.2G062900
Pp02	8330110	A	A/AG	A/A	A/AG	A/A	A/A	A/A	./.	A/A	CODON_CHANGE	INTRON	MODIFIER	Prupe.2G062900
Pp02	8330111	C	C/A	C/C	C/A	C/C	C/C	C/C	./.	C/C	CODON_CHANGE	INTRON	MODIFIER	Prupe.2G062900
Pp02	8330142	A	G/G	A/A	A/*	A/A	A/A	A/A	./.	A/A	CODON_CHANGE	INTRON	MODIFIER	Prupe.2G062900
Pp02	8330217	A	G/G	A/G	A/G	A/A	A/A	A/A	A/A	./.	CODON_CHANGE	INTRON	MODIFIER	Prupe.2G062900
Pp02	8330233	A	G/G	A/G	A/G	A/A	A/A	A/A	A/A	./.	CODON_CHANGE	INTRON	MODIFIER	Prupe.2G062900
Pp02	8330277	TTC	TTC/T	TTC/TTC	TTC/TTC	TTC/TTC	TTC/TTC	TTC/TTC	TTC/TTC	TTC/TTC	CODON_CHANGE	INTRON	MODIFIER	Prupe.2G062900
Pp02	8330285	G	G/G	G/G	G/A	G/G	G/G	G/G	./.	./.	CODON_CHANGE	INTRON	MODIFIER	Prupe.2G062900
Pp02	8330333	C	C/T	C/C	C/C	C/C	C/C	C/C	./.	C/C	CODON_CHANGE	INTRON	MODIFIER	Prupe.2G062900
Pp02	8330351	C	C/A	C/C	C/A	C/C	C/C	C/C	C/C	C/C	CODON_CHANGE	INTRON	MODIFIER	Prupe.2G062900
Pp02	8330390	G	A/A	G/A	G/A	G/G	G/G	G/A	./.	./.	CODON_CHANGE	INTRON	MODIFIER	Prupe.2G062900
Pp02	8330486	C	C/C	C/C	C/T	C/C	C/C	C/C	./.	./.	AMINO_ACID_CHANGE=A60	SYNONYMOUS_CODING	LOW	Prupe.2G062900
Pp02	8330503	A	A/A	A/A	A/G	A/A	A/A	A/A	A/A	./.	AMINO_ACID_CHANGE=S55P	NON_SYNONYMOUS_CODING	MODERATE	Prupe.2G062900
Pp02	8330515	T	T/C	T/T	T/T	T/T	T/T	T/T	T/T	./.	AMINO_ACID_CHANGE=K51E	NON_SYNONYMOUS_CODING	MODERATE	Prupe.2G062900
Pp02	8330531	A	A/A	A/A	A/T	A/A	A/A	A/A	./.	./.	AMINO_ACID_CHANGE=T45	SYNONYMOUS_CODING	LOW	Prupe.2G062900
Pp02	8330589	G	G/C	G/G	G/G	G/G	G/G	G/G	G/G	G/G	AMINO_ACID_CHANGE=T26S	NON_SYNONYMOUS_CODING	MODERATE	Prupe.2G062900
Pp02	8330661	T	T/G	T/T	T/G	T/T	T/T	T/T	./.	T/T	AMINO_ACID_CHANGE=D2A	NON_SYNONYMOUS_CODING	MODERATE	Prupe.2G062900
Pp02	8330758	G	G/T	G/G	G/G	G/G	G/G	G/G	G/G	G/G	CODON_CHANGE	UTR_5_PRIME	MODIFIER	Prupe.2G062900
Pp02	8330759	A	A/ACTGTG	A/A	A/A	A/A	A/A	A/A	A/A	A/A	CODON_CHANGE	UTR_5_PRIME	MODIFIER	Prupe.2G062900
Pp02	8330761	C	C/T	C/C	C/C	C/C	C/C	C/C	C/C	C/C	CODON_CHANGE	UTR_5_PRIME	MODIFIER	Prupe.2G062900
Pp02	8330785	A	G/G	A/G	A/G	A/A	A/A	A/A	A/A	A/A	CODON_CHANGE	UTR_5_PRIME	MODIFIER	Prupe.2G062900
Pp02	8330942	T	T/A	T/T	T/T	T/T	T/T	T/T	T/T	./.	CODON_CHANGE	UTR_5_PRIME	MODIFIER	Prupe.2G062900
Pp02	8331017	G	G/C	G/G	G/G	G/G	G/G	G/G	G/G	./.	EFFECT=START_GAINED	EXON_ID=1	LOW	Prupe.2G062900
Pp02	8331023	A	A/G	A/A	A/A	A/A	A/A	A/A	A/A	./.	CODON_CHANGE	UTR_5_PRIME	MODIFIER	Prupe.2G062900
Pp02	8331097	G	G/C	G/G	G/G	G/G	G/G	G/G	./.	G/G	CODON_CHANGE	UTR_5_PRIME	MODIFIER	Prupe.2G062900
Pp02	8331136	C	C/G	C/C	C/C	C/C	C/C	C/C	C/C	./.	CODON_CHANGE	UTR_5_PRIME	MODIFIER	Prupe.2G062900
Pp02	8331230	TG	TG/T	TG/TG	TG/TG	TG/TG	TG/TG	TG/TG	TG/TG	./.	CODON_CHANGE	UTR_5_PRIME	MODIFIER	Prupe.2G062900
Pp02	8331233	AG	AG/A	AG/AG	AG/AG	AG/AG	AG/AG	AG/AG	AG/AG	./.	CODON_CHANGE	UTR_5_PRIME	MODIFIER	Prupe.2G062900
Pp02	8331258	G	G/A	G/G	G/A	G/G	G/G	G/G	G/A	G/G	CODON_CHANGE	UTR_5_PRIME	MODIFIER	Prupe.2G062900
Pp02	8331279	A	G/G	A/G	A/G	A/A	A/A	A/A	./.	A/A	CODON_CHANGE	UTR_5_PRIME	MODIFIER	Prupe.2G062900
Pp02	8331311	T	T/G	T/T	T/T	T/T	T/T	T/T	T/T	T/T	EFFECT=START_GAINED	EXON_ID=1	LOW	Prupe.2G062900
Pp02	8331389	A	A/G	A/A	A/A	A/A	A/A	A/A	A/A	./.	CODON_CHANGE	UTR_5_PRIME	MODIFIER	Prupe.2G062900
Pp02	8338910	C	./.	C/G	C/C	C/C	C/C	C/G	./.	C/C	CODON_CHANGE	UTR_3_PRIME	MODIFIER	Prupe.2G063000
Pp02	8338975	G	./.	G/A	G/G	G/G	G/G	A/A	G/G	G/G	CODON_CHANGE	UTR_3_PRIME	MODIFIER	Prupe.2G063000
Pp02	8339059	G	./.	G/T	G/T	G/G	G/G	G/G	G/G	G/G	AMINO_ACID_CHANGE=A282	SYNONYMOUS_CODING	LOW	Prupe.2G063000
Pp02	8339330	A	G/G	A/A	A/A	A/A	A/A	A/A	./.	./.	AMINO_ACID_CHANGE=V192A	NON_SYNONYMOUS_CODING	MODERATE	Prupe.2G063000
Pp02	8339343	G	C/C	G/G	G/G	G/G	G/G	G/G	./.	G/G	AMINO_ACID_CHANGE=H188D	NON_SYNONYMOUS_CODING	MODERATE	Prupe.2G063000
Pp02	8339347	C	T/T	C/C	C/C	C/C	C/C	C/C	./.	C/C	AMINO_ACID_CHANGE=S186	SYNONYMOUS_CODING	LOW	Prupe.2G063000
Pp02	8339358	A	G/G	A/A	A/A	A/A	A/A	A/A	A/A	A/A	AMINO_ACID_CHANGE=L183	SYNONYMOUS_CODING	LOW	Prupe.2G063000
Pp02	8339359	G	A/A	G/G	G/G	G/G	G/G	G/G	G/G	G/G	AMINO_ACID_CHANGE=P182	SYNONYMOUS_CODING	LOW	Prupe.2G063000
Pp02	8339384	T	C/C	T/T	T/T	T/T	T/T	T/T	T/T	T/T	AMINO_ACID_CHANGE=Y174C	NON_SYNONYMOUS_CODING	MODERATE	Prupe.2G063000
Pp02	8339396	T	A/A	T/T	T/T	T/T	T/T	T/T	T/T	T/T	CODON_CHANGE	INTRON	MODIFIER	Prupe.2G063000
Pp02	8339415	G	C/C	G/G	G/G	G/G	G/G	G/G	G/G	G/G	CODON_CHANGE	INTRON	MODIFIER	Prupe.2G063000
Pp02	8339416	G	A/A	G/G	G/G	G/G	G/G	G/G	G/G	G/G	CODON_CHANGE	INTRON	MODIFIER	Prupe.2G063000
Pp02	8339448	C	T/T	C/C	C/C	C/C	C/C	C/C	C/C	C/C	CODON_CHANGE	INTRON	MODIFIER	Prupe.2G063000
Pp02	8339458	A	G/G	A/A	A/A	A/A	A/A	A/A	A/A	A/A	CODON_CHANGE	INTRON	MODIFIER	Prupe.2G063000
Pp02	8339465	T	C/C	T/T	T/T	T/T	T/T	T/T	T/T	./.	CODON_CHANGE	INTRON	MODIFIER	Prupe.2G063000
Pp02	8339474	A	G/G	A/A	A/A	A/A	A/A	A/A	A/A	A/A	CODON_CHANGE	INTRON	MODIFIER	Prupe.2G063000
Pp02	8339674	T	T/T	T/C	T/C	T/T	T/T	C/C	T/T	T/T	CODON_CHANGE	INTRON	MODIFIER	Prupe.2G063000
Pp02	8339681	T	T/T	T/G	T/G	T/T	T/T	G/G	T/T	T/T	CODON_CHANGE	INTRON	MODIFIER	Prupe.2G063000
Pp02	8339724	T	A/A	T/A	T/A	T/T	T/T	T/A	T/T	T/T	AMINO_ACID_CHANGE=Q168H	NON_SYNONYMOUS_CODING	MODERATE	Prupe.2G063000
Pp02	8339726	G	G/G	G/A	G/A	G/G	G/G	G/A	G/G	G/G	AMINO_ACID_CHANGE=Q168*	STOP_GAINED	HIGH	Prupe.2G063000
Pp02	8339732	G	T/T	G/T	G/T	G/G	G/G	G/T	G/G	G/G	AMINO_ACID_CHANGE=L166I	NON_SYNONYMOUS_CODING	MODERATE	Prupe.2G063000
Pp02	8339755	AC	AC/AC	AC/AC	AC/A	AC/AC	AC/AC	AC/AC	AC/AC	AC/AC	AMINO_ACID_CHANGE=V158	FRAME_SHIFT	HIGH	Prupe.2G063000
Pp02	8339762	G	G/G	G/A	G/G	G/G	G/G	G/A	G/G	./.	AMINO_ACID_CHANGE=P156S	NON_SYNONYMOUS_CODING	MODERATE	Prupe.2G063000
Pp02	8339768	G	T/T	G/T	G/G	G/G	G/G	G/T	G/G	./.	AMINO_ACID_CHANGE=P154T	NON_SYNONYMOUS_CODING	MODERATE	Prupe.2G063000
Pp02	8339868	A	A/A	A/G	A/A	A/A	A/A	A/G	A/A	A/A	AMINO_ACID_CHANGE=V120	SYNONYMOUS_CODING	LOW	Prupe.2G063000
Pp02	8340015	G	G/A	G/G	G/G	G/G	G/G	G/G	G/G	./.	CODON_CHANGE	INTRON	MODIFIER	Prupe.2G063000
Pp02	8340018	G	G/A	G/G	G/G	G/G	G/G	G/G	./.	./.	CODON_CHANGE	INTRON	MODIFIER	Prupe.2G063000
Pp02	8340023	G	G/A	G/G	G/G	G/G	G/G	G/G	G/G	./.	CODON_CHANGE	INTRON	MODIFIER	Prupe.2G063000
Pp02	8340027	T	T/G	T/T	T/T	T/T	T/T	T/T	T/T	./.	CODON_CHANGE	INTRON	MODIFIER	Prupe.2G063000
Pp02	8340028	A	A/C	A/A	A/A	A/A	A/A	A/A	A/A	./.	CODON_CHANGE	INTRON	MODIFIER	Prupe.2G063000
Pp02	8340031	T	C/C	T/T	T/T	T/T	T/T	T/T	T/T	./.	CODON_CHANGE	INTRON	MODIFIER	Prupe.2G063000
Pp02	8340056	A	A/G	A/A	A/A	A/A	A/A	A/A	A/A	./.	CODON_CHANGE	INTRON	MODIFIER	Prupe.2G063000
Pp02	8340057	C	C/T	C/C	C/C	C/C	C/C	C/C	C/C	./.	CODON_CHANGE	INTRON	MODIFIER	Prupe.2G063000
Pp02	8340065	C	C/T	C/C	C/C	C/C	C/C	C/C	C/C	C/C	CODON_CHANGE	INTRON	MODIFIER	Prupe.2G063000
Pp02	8340070	C	C/T	C/C	C/C	C/C	C/C	C/C	C/C	C/C	CODON_CHANGE	INTRON	MODIFIER	Prupe.2G063000
Pp02	8340073	C	C/T	C/C	C/C	C/C	C/C	C/C	C/C	C/C	CODON_CHANGE	INTRON	MODIFIER	Prupe.2G063000
Pp02	8340074	A	A/T	A/A	A/A	A/A	A/A	A/A	A/A	A/A	CODON_CHANGE	INTRON	MODIFIER	Prupe.2G063000
Pp02	8340076	A	A/G	A/A	A/A	A/A	A/A	A/A	A/A	A/A	CODON_CHANGE	INTRON	MODIFIER	Prupe.2G063000
Pp02	8340085	C	C/T	C/C	C/C	C/C	C/C	C/C	C/C	C/C	CODON_CHANGE	INTRON	MODIFIER	Prupe.2G063000
Pp02	8340088	A	A/T	A/A	A/A	A/A	A/A	A/A	A/A	A/A	CODON_CHANGE	INTRON	MODIFIER	Prupe.2G063000
Pp02	8340092	C	C/T	C/C	C/C	C/C	C/C	C/C	C/C	C/C	CODON_CHANGE	INTRON	MODIFIER	Prupe.2G063000
Pp02	8340098	T	C/C	T/C	T/C	T/T	T/T	T/C	./.	T/T	CODON_CHANGE	INTRON	MODIFIER	Prupe.2G063000
Pp02	8340103	T	C/C	T/T	T/T	T/T	T/T	T/T	./.	T/T	CODON_CHANGE	INTRON	MODIFIER	Prupe.2G063000
Pp02	8340128	A	A/G	A/A	A/A	A/A	A/A	A/A	./.	A/A	CODON_CHANGE	INTRON	MODIFIER	Prupe.2G063000
Pp02	8340187	T	T/C	T/T	T/T	./.	T/T	T/T	T/T	T/T	CODON_CHANGE	INTRON	MODIFIER	Prupe.2G063000
Pp02	8340195	C	C/A	C/C	C/C	./.	C/C	C/C	C/C	./.	CODON_CHANGE	INTRON	MODIFIER	Prupe.2G063000
Pp02	8340219	A	A/A	A/T	A/T	./.	A/A	A/A	A/A	A/A	CODON_CHANGE	INTRON	MODIFIER	Prupe.2G063000
Pp02	8340222	A	A/AC	A/A	A/A	./.	A/A	A/A	A/A	A/A	CODON_CHANGE	INTRON	MODIFIER	Prupe.2G063000
Pp02	8340262	G	C/C	G/G	G/G	G/G	G/G	G/G	./.	G/G	CODON_CHANGE	INTRON	MODIFIER	Prupe.2G063000
Pp02	8340290	G	G/C	G/G	G/G	G/G	G/G	G/G	G/G	G/G	CODON_CHANGE	INTRON	MODIFIER	Prupe.2G063000
Pp02	8340300	GA	GA/G	GA/GA	GA/GA	GA/GA	GA/GA	GA/GA	GA/GA	GA/GA	CODON_CHANGE	INTRON	MODIFIER	Prupe.2G063000
Pp02	8340317	T	T/C	T/T	T/T	T/T	T/T	T/T	./.	T/T	CODON_CHANGE	INTRON	MODIFIER	Prupe.2G063000
Pp02	8340329	TA	T/T	TA/T	TA/T	TA/TA	TA/TA	TA/TA	./.	TA/TA	CODON_CHANGE	INTRON	MODIFIER	Prupe.2G063000
Pp02	8340331	A	A/T	./.	A/A	A/A	A/A	A/A	./.	A/A	CODON_CHANGE	INTRON	MODIFIER	Prupe.2G063000
Pp02	8340393	C	C/T	C/C	C/C	C/C	C/C	C/C	C/C	./.	CODON_CHANGE	INTRON	MODIFIER	Prupe.2G063000
Pp02	8340413	G	G/A	G/G	G/G	G/G	G/G	G/G	G/G	G/G	CODON_CHANGE	INTRON	MODIFIER	Prupe.2G063000
Pp02	8340415	A	A/C	A/A	A/A	A/A	A/A	A/A	A/A	A/A	CODON_CHANGE	INTRON	MODIFIER	Prupe.2G063000
Pp02	8340425	C	C/T	C/C	C/C	C/C	C/C	C/C	C/C	C/C	CODON_CHANGE	INTRON	MODIFIER	Prupe.2G063000
Pp02	8340426	A	A/G	A/A	A/A	A/A	A/A	A/A	A/A	A/A	CODON_CHANGE	INTRON	MODIFIER	Prupe.2G063000
Pp02	8340432	A	A/G	A/A	A/A	A/A	A/A	A/A	A/A	A/A	CODON_CHANGE	INTRON	MODIFIER	Prupe.2G063000
Pp02	8340443	G	G/A	G/G	G/G	G/G	G/G	G/G	G/G	G/G	CODON_CHANGE	INTRON	MODIFIER	Prupe.2G063000
Pp02	8340446	CT	CT/C	CT/CT	CT/CT	CT/CT	CT/CT	CT/CT	CT/CT	CT/CT	CODON_CHANGE	INTRON	MODIFIER	Prupe.2G063000
Pp02	8340466	A	A/C	A/A	A/A	A/A	A/A	A/A	./.	A/A	CODON_CHANGE	INTRON	MODIFIER	Prupe.2G063000
Pp02	8340467	A	A/T	A/A	A/A	A/A	A/A	A/A	./.	A/A	CODON_CHANGE	INTRON	MODIFIER	Prupe.2G063000
Pp02	8340474	T	T/G	T/T	T/T	T/T	T/T	T/T	T/T	./.	CODON_CHANGE	INTRON	MODIFIER	Prupe.2G063000
Pp02	8340483	A	A/T	A/A	A/A	A/A	A/A	A/A	A/A	./.	CODON_CHANGE	INTRON	MODIFIER	Prupe.2G063000
Pp02	8340485	T	T/A	T/T	T/T	T/T	T/T	T/T	T/T	./.	CODON_CHANGE	INTRON	MODIFIER	Prupe.2G063000
Pp02	8340498	T	T/A	T/T	T/T	T/T	T/T	T/T	T/T	./.	CODON_CHANGE	INTRON	MODIFIER	Prupe.2G063000
Pp02	8340513	T	T/A	T/T	T/T	T/T	T/T	T/T	T/T	./.	CODON_CHANGE	INTRON	MODIFIER	Prupe.2G063000
Pp02	8340527	T	T/C	T/T	T/T	T/T	T/T	T/T	./.	./.	CODON_CHANGE	INTRON	MODIFIER	Prupe.2G063000
Pp02	8340530	GT	GT/G	GT/GT	GT/GT	GT/GT	GT/GT	GT/GT	./.	./.	CODON_CHANGE	INTRON	MODIFIER	Prupe.2G063000
Pp02	8340537	A	A/ATTT	A/A	A/A	A/A	A/A	A/A	./.	./.	CODON_CHANGE	INTRON	MODIFIER	Prupe.2G063000
Pp02	8340546	A	A/T	A/A	A/A	A/A	A/A	A/A	A/A	./.	CODON_CHANGE	INTRON	MODIFIER	Prupe.2G063000
Pp02	8340574	G	G/T	G/G	G/G	G/G	G/G	G/G	G/G	G/G	CODON_CHANGE	INTRON	MODIFIER	Prupe.2G063000
Pp02	8340578	A	A/C	A/A	A/A	A/A	A/A	A/A	A/A	A/A	CODON_CHANGE	INTRON	MODIFIER	Prupe.2G063000
Pp02	8340620	AGAGTAAGGAAAGTTACATGTCATGAAGAAAATGG	AGAGTAAGGAAAGTTACATGTCATGAAGAAAATGG/AGAGTAAGGAAAGTTACATGTCATGAAGAAAATGG	AGAGTAAGGAAAGTTACATGTCATGAAGAAAATGG/A	AGAGTAAGGAAAGTTACATGTCATGAAGAAAATGG/AGAGTAAGGAAAGTTACATGTCATGAAGAAAATGG	AGAGTAAGGAAAGTTACATGTCATGAAGAAAATGG/AGAGTAAGGAAAGTTACATGTCATGAAGAAAATGG	AGAGTAAGGAAAGTTACATGTCATGAAGAAAATGG/AGAGTAAGGAAAGTTACATGTCATGAAGAAAATGG	AGAGTAAGGAAAGTTACATGTCATGAAGAAAATGG/A	./.	AGAGTAAGGAAAGTTACATGTCATGAAGAAAATGG/AGAGTAAGGAAAGTTACATGTCATGAAGAAAATGG	CODON_CHANGE	INTRON	MODIFIER	Prupe.2G063000
Pp02	8340659	A	A/G	A/A	A/A	A/A	A/A	A/A	A/A	A/A	CODON_CHANGE	INTRON	MODIFIER	Prupe.2G063000
Pp02	8340660	A	A/G	A/A	A/A	A/A	A/A	A/A	A/A	A/A	CODON_CHANGE	INTRON	MODIFIER	Prupe.2G063000
Pp02	8340668	G	G/A	G/G	G/G	G/G	G/G	G/G	G/G	G/G	CODON_CHANGE	INTRON	MODIFIER	Prupe.2G063000
Pp02	8340683	G	G/G	G/G	G/A	G/G	G/G	G/G	./.	G/G	CODON_CHANGE	INTRON	MODIFIER	Prupe.2G063000
Pp02	8340684	G	G/A	G/G	G/G	G/G	G/G	G/G	./.	G/G	CODON_CHANGE	INTRON	MODIFIER	Prupe.2G063000
Pp02	8340696	T	C/C	T/C	T/T	T/T	T/T	T/C	T/T	T/T	CODON_CHANGE	INTRON	MODIFIER	Prupe.2G063000
Pp02	8340698	C	C/C	C/T	C/C	C/C	C/C	C/T	C/C	C/C	CODON_CHANGE	INTRON	MODIFIER	Prupe.2G063000
Pp02	8340711	TC	TC/TC	TC/T	TC/TC	TC/TC	TC/TC	TC/T	TC/TC	TC/TC	CODON_CHANGE	INTRON	MODIFIER	Prupe.2G063000
Pp02	8340784	C	C/T	C/C	C/C	C/C	C/C	C/C	C/C	C/C	AMINO_ACID_CHANGE=G78E	NON_SYNONYMOUS_CODING	MODERATE	Prupe.2G063000
Pp02	8340785	C	C/G	C/C	C/C	C/C	C/C	C/C	C/C	C/C	AMINO_ACID_CHANGE=G78R	NON_SYNONYMOUS_CODING	MODERATE	Prupe.2G063000
Pp02	8340806	CT	CT/C	CT/CT	CT/CT	CT/CT	CT/CT	CT/CT	CT/CT	CT/CT	AMINO_ACID_CHANGE=E70	FRAME_SHIFT	HIGH	Prupe.2G063000
Pp02	8340809	CA	CA/C	CA/C	CA/CA	CA/CA	CA/CA	CA/C	CA/CA	CA/CA	AMINO_ACID_CHANGE=F69	FRAME_SHIFT	HIGH	Prupe.2G063000
Pp02	8340818	C	C/T	C/C	C/C	C/C	C/C	C/C	C/C	C/C	AMINO_ACID_CHANGE=E67K	NON_SYNONYMOUS_CODING	MODERATE	Prupe.2G063000
Pp02	8340848	G	G/G	G/G	G/GTGCA	G/G	G/G	G/G	./.	G/G	AMINO_ACID_CHANGE=A56AC?	FRAME_SHIFT	HIGH	Prupe.2G063000
Pp02	8340852	A	A/G	A/A	A/A	A/A	A/A	A/A	A/A	A/A	AMINO_ACID_CHANGE=P55	SYNONYMOUS_CODING	LOW	Prupe.2G063000
Pp02	8340860	G	G/A	G/G	G/G	G/G	G/G	G/G	G/G	G/G	AMINO_ACID_CHANGE=P53S	NON_SYNONYMOUS_CODING	MODERATE	Prupe.2G063000
Pp02	8340881	A	A/C	A/A	A/A	A/A	A/A	A/A	A/A	A/A	AMINO_ACID_CHANGE=L46V	NON_SYNONYMOUS_CODING	MODERATE	Prupe.2G063000
Pp02	8340882	A	A/T	A/A	A/A	A/A	A/A	A/A	A/A	A/A	AMINO_ACID_CHANGE=S45	SYNONYMOUS_CODING	LOW	Prupe.2G063000
Pp02	8340909	C	C/T	C/C	C/C	C/C	C/C	C/C	C/C	C/C	AMINO_ACID_CHANGE=T36	SYNONYMOUS_CODING	LOW	Prupe.2G063000
Pp02	8340911	T	T/T	T/G	T/T	T/T	T/T	T/G	T/T	T/T	AMINO_ACID_CHANGE=T36P	NON_SYNONYMOUS_CODING	MODERATE	Prupe.2G063000
Pp02	8340931	CCTT	CCTT/C	CCTT/CCTT	CCTT/CCTT	CCTT/CCTT	CCTT/CCTT	CCTT/CCTT	CCTT/CCTT	./.	AMINO_ACID_CHANGE=EG28G	CODON_CHANGE_PLUS_CODON_DELETION	MODERATE	Prupe.2G063000
Pp02	8340975	C	C/T	C/C	C/C	C/C	C/C	C/C	./.	./.	AMINO_ACID_CHANGE=R14	SYNONYMOUS_CODING	LOW	Prupe.2G063000
Pp02	8340989	T	T/G	T/T	T/T	T/T	T/T	T/T	./.	./.	AMINO_ACID_CHANGE=K10Q	NON_SYNONYMOUS_CODING	MODERATE	Prupe.2G063000
Pp02	8406533	T	T/T	T/C	T/T	T/T	T/T	T/C	T/T	T/T	AMINO_ACID_CHANGE=N63S	NON_SYNONYMOUS_CODING	MODERATE	Prupe.2G063200
Pp02	8406534	T	T/C	T/T	T/C	T/C	T/T	T/T	T/T	T/T	AMINO_ACID_CHANGE=N63D	NON_SYNONYMOUS_CODING	MODERATE	Prupe.2G063200
Pp02	8406539	A	A/C	A/A	A/A	A/A	A/A	A/A	A/A	A/A	AMINO_ACID_CHANGE=L61*	STOP_GAINED	HIGH	Prupe.2G063200
Pp02	8406544	A	A/T	A/A	A/A	A/A	A/A	A/A	A/A	A/A	AMINO_ACID_CHANGE=L59	SYNONYMOUS_CODING	LOW	Prupe.2G063200
Pp02	8406568	T	T/A	T/T	T/T	T/T	T/T	T/T	T/T	T/T	AMINO_ACID_CHANGE=V51	SYNONYMOUS_CODING	LOW	Prupe.2G063200
Pp02	8406569	A	A/G	A/G	A/A	A/A	A/A	A/G	A/A	A/A	AMINO_ACID_CHANGE=V51A	NON_SYNONYMOUS_CODING	MODERATE	Prupe.2G063200
Pp02	8406623	G	G/A	G/G	G/A	G/G	G/G	G/G	G/G	G/G	CODON_CHANGE	INTRON	MODIFIER	Prupe.2G063200
Pp02	8406625	C	C/T	C/C	C/C	C/C	C/C	C/C	C/C	C/C	CODON_CHANGE	INTRON	MODIFIER	Prupe.2G063200
Pp02	8406633	C	C/G	C/C	C/G	C/C	C/C	C/C	C/C	C/C	CODON_CHANGE	INTRON	MODIFIER	Prupe.2G063200
Pp02	8406635	CTTTCTAATAGCAGCCTCCCTT	CTTTCTAATAGCAGCCTCCCTT/C	CTTTCTAATAGCAGCCTCCCTT/CTTTCTAATAGCAGCCTCCCTT	CTTTCTAATAGCAGCCTCCCTT/C	CTTTCTAATAGCAGCCTCCCTT/CTTTCTAATAGCAGCCTCCCTT	CTTTCTAATAGCAGCCTCCCTT/CTTTCTAATAGCAGCCTCCCTT	CTTTCTAATAGCAGCCTCCCTT/CTTTCTAATAGCAGCCTCCCTT	CTTTCTAATAGCAGCCTCCCTT/CTTTCTAATAGCAGCCTCCCTT	CTTTCTAATAGCAGCCTCCCTT/CTTTCTAATAGCAGCCTCCCTT	CODON_CHANGE	INTRON	MODIFIER	Prupe.2G063200
Pp02	8406667	T	T/A	T/T	T/A	T/T	T/T	T/T	T/T	T/T	CODON_CHANGE	INTRON	MODIFIER	Prupe.2G063200
Pp02	8406672	C	T/T	C/T	C/T	C/C	C/C	C/T	C/C	C/C	CODON_CHANGE	INTRON	MODIFIER	Prupe.2G063200
Pp02	8406674	C	C/C	C/T	C/C	C/C	C/C	C/T	C/C	C/C	CODON_CHANGE	INTRON	MODIFIER	Prupe.2G063200
Pp02	8406676	C	C/A	C/C	C/A	C/C	C/C	C/C	C/C	C/C	CODON_CHANGE	INTRON	MODIFIER	Prupe.2G063200
Pp02	8406713	CTATGAATTGAAAG	CTATGAATTGAAAG/C	CTATGAATTGAAAG/CTATGAATTGAAAG	CTATGAATTGAAAG/CTATGAATTGAAAG	CTATGAATTGAAAG/CTATGAATTGAAAG	CTATGAATTGAAAG/CTATGAATTGAAAG	CTATGAATTGAAAG/CTATGAATTGAAAG	CTATGAATTGAAAG/CTATGAATTGAAAG	CTATGAATTGAAAG/CTATGAATTGAAAG	CODON_CHANGE	INTRON	MODIFIER	Prupe.2G063200
Pp02	8406735	T	T/A	T/T	T/A	T/T	T/T	T/T	T/T	T/T	CODON_CHANGE	INTRON	MODIFIER	Prupe.2G063200
Pp02	8406742	T	T/T	T/C	T/C	T/T	T/T	T/C	T/T	T/T	CODON_CHANGE	INTRON	MODIFIER	Prupe.2G063200
Pp02	8406750	G	G/A	G/G	G/G	G/G	G/G	G/G	./.	G/G	CODON_CHANGE	INTRON	MODIFIER	Prupe.2G063200
Pp02	8406751	C	C/T	C/C	C/C	C/C	C/C	C/C	./.	C/C	CODON_CHANGE	INTRON	MODIFIER	Prupe.2G063200
Pp02	8406758	A	A/T	A/A	A/T	A/A	A/A	A/A	A/A	A/A	CODON_CHANGE	INTRON	MODIFIER	Prupe.2G063200
Pp02	8406776	G	G/G	G/G	G/A	G/G	G/G	G/G	G/G	G/G	AMINO_ACID_CHANGE=S32F	NON_SYNONYMOUS_CODING	MODERATE	Prupe.2G063200
Pp02	8406787	C	C/CCAGGA	C/C	C/CCAGGA	C/C	C/C	C/C	C/C	C/C	AMINO_ACID_CHANGE=W28CP?	FRAME_SHIFT	HIGH	Prupe.2G063200
Pp02	8406801	C	C/T	C/C	C/C	C/C	C/C	C/C	C/C	C/C	AMINO_ACID_CHANGE=A24T	NON_SYNONYMOUS_CODING	MODERATE	Prupe.2G063200
Pp02	8406802	G	G/G	G/C	G/G	G/G	G/G	G/C	G/G	G/G	AMINO_ACID_CHANGE=S23	SYNONYMOUS_CODING	LOW	Prupe.2G063200
Pp02	8406803	G	G/G	G/A	G/G	G/G	G/G	G/A	G/G	G/G	AMINO_ACID_CHANGE=S23F	NON_SYNONYMOUS_CODING	MODERATE	Prupe.2G063200
Pp02	8406804	A	A/G	A/A	A/A	A/A	A/A	A/A	A/A	A/A	AMINO_ACID_CHANGE=S23P	NON_SYNONYMOUS_CODING	MODERATE	Prupe.2G063200
Pp02	8406808	A	A/T	A/A	A/T	A/A	A/A	A/A	A/A	A/A	AMINO_ACID_CHANGE=N21K	NON_SYNONYMOUS_CODING	MODERATE	Prupe.2G063200
Pp02	8406868	C	G/G	C/G	C/C	C/C	C/C	C/G	C/C	C/C	CODON_CHANGE	INTRON	MODIFIER	Prupe.2G063200
Pp02	8406875	A	A/G	A/A	A/A	A/A	A/A	A/A	A/A	A/A	CODON_CHANGE	INTRON	MODIFIER	Prupe.2G063200
Pp02	8406901	T	T/C	T/T	T/T	T/T	T/T	T/T	T/T	T/T	CODON_CHANGE	INTRON	MODIFIER	Prupe.2G063200
Pp02	8406942	G	G/A	G/G	G/G	G/G	G/G	G/G	G/G	G/G	CODON_CHANGE	INTRON	MODIFIER	Prupe.2G063200
Pp02	8406944	A	A/G	A/A	A/A	A/A	A/A	A/A	A/A	A/A	CODON_CHANGE	INTRON	MODIFIER	Prupe.2G063200
Pp02	8406950	C	C/A	C/C	C/C	C/C	C/C	C/C	C/C	C/C	CODON_CHANGE	INTRON	MODIFIER	Prupe.2G063200
Pp02	8406956	G	G/G	G/C	G/G	G/G	G/G	G/C	G/G	G/G	CODON_CHANGE	INTRON	MODIFIER	Prupe.2G063200
Pp02	8407074	C	C/C	C/T	C/C	C/C	C/C	C/T	C/C	C/C	CODON_CHANGE	INTRON	MODIFIER	Prupe.2G063200
Pp02	8407077	C	T/T	C/T	C/C	C/C	C/C	C/T	C/C	C/C	CODON_CHANGE	INTRON	MODIFIER	Prupe.2G063200
Pp02	8407107	T	T/C	T/T	T/T	T/T	T/T	T/T	T/T	T/T	CODON_CHANGE	INTRON	MODIFIER	Prupe.2G063200
Pp02	8407109	C	C/T	C/C	C/C	C/C	C/C	C/C	C/C	C/C	CODON_CHANGE	INTRON	MODIFIER	Prupe.2G063200
Pp02	8407112	A	A/A	A/C	A/C	A/A	A/A	A/C	./.	A/A	CODON_CHANGE	INTRON	MODIFIER	Prupe.2G063200
Pp02	8407121	T	T/C	T/T	T/T	T/T	T/T	T/T	./.	T/T	CODON_CHANGE	INTRON	MODIFIER	Prupe.2G063200
Pp02	8407124	A	A/G	A/A	A/A	A/A	A/A	A/A	./.	A/A	CODON_CHANGE	INTRON	MODIFIER	Prupe.2G063200
Pp02	8407142	A	G/G	A/G	A/A	A/A	A/A	A/G	A/A	A/A	CODON_CHANGE	INTRON	MODIFIER	Prupe.2G063200
Pp02	8407145	C	C/C	C/T	C/C	C/C	C/C	C/T	C/C	C/C	CODON_CHANGE	INTRON	MODIFIER	Prupe.2G063200
Pp02	8407149	C	C/C	C/T	C/C	C/C	C/C	C/T	C/C	C/C	CODON_CHANGE	INTRON	MODIFIER	Prupe.2G063200
Pp02	8407154	C	C/T	C/C	C/C	C/C	C/C	C/C	C/C	C/C	CODON_CHANGE	INTRON	MODIFIER	Prupe.2G063200
Pp02	8407171	C	A/T	C/C	C/C	C/C	C/C	C/C	C/C	C/C	CODON_CHANGE	INTRON	MODIFIER	Prupe.2G063200
Pp02	8407173	A	G/G	A/G	A/G	A/A	A/A	A/G	A/A	A/A	CODON_CHANGE	INTRON	MODIFIER	Prupe.2G063200
Pp02	8407174	T	T/C	T/T	T/T	T/T	T/T	T/T	T/T	T/T	CODON_CHANGE	INTRON	MODIFIER	Prupe.2G063200
Pp02	8407179	T	T/TTTTCTATGGTGCTTTCTTTTCAAAA	T/T	T/T	T/T	T/T	T/T	T/T	T/T	CODON_CHANGE	INTRON	MODIFIER	Prupe.2G063200
Pp02	8407181	T	T/C	T/T	T/T	T/T	T/T	T/T	T/T	T/T	CODON_CHANGE	INTRON	MODIFIER	Prupe.2G063200
Pp02	8407190	A	G/G	A/G	A/G	A/A	A/A	A/G	./.	A/A	CODON_CHANGE	INTRON	MODIFIER	Prupe.2G063200
Pp02	8407225	G	A/A	G/G	G/G	G/G	G/G	G/G	G/G	G/G	CODON_CHANGE	INTRON	MODIFIER	Prupe.2G063200
Pp02	8435319	A	A/A	A/C	A/C	A/A	A/A	A/C	A/A	A/A	AMINO_ACID_CHANGE=*270E	STOP_LOST	HIGH	Prupe.2G063300
Pp02	8435342	C	./.	C/T	C/T	C/C	C/C	C/T	C/C	C/C	AMINO_ACID_CHANGE=S262N	NON_SYNONYMOUS_CODING	MODERATE	Prupe.2G063300
Pp02	8435349	T	./.	T/G	T/G	T/T	T/T	T/G	./.	T/T	AMINO_ACID_CHANGE=K260Q	NON_SYNONYMOUS_CODING	MODERATE	Prupe.2G063300
Pp02	8435455	G	./.	G/C	G/C	G/G	G/G	G/C	G/G	G/G	AMINO_ACID_CHANGE=I224M	NON_SYNONYMOUS_CODING	MODERATE	Prupe.2G063300
Pp02	8435590	G	A/A	G/G	G/G	G/G	G/G	G/G	G/G	G/G	AMINO_ACID_CHANGE=H179	SYNONYMOUS_CODING	LOW	Prupe.2G063300
Pp02	8435644	T	T/A	T/T	T/A	T/T	T/T	T/T	T/T	T/T	CODON_CHANGE	INTRON	MODIFIER	Prupe.2G063300
Pp02	8435647	G	G/A	G/G	G/G	G/G	G/G	G/G	G/G	G/G	CODON_CHANGE	INTRON	MODIFIER	Prupe.2G063300
Pp02	8435650	T	T/T	T/T	T/G	T/T	T/T	T/T	T/T	T/T	CODON_CHANGE	INTRON	MODIFIER	Prupe.2G063300
Pp02	8435652	G	G/T	G/G	G/G	G/G	G/G	G/G	G/G	G/G	CODON_CHANGE	INTRON	MODIFIER	Prupe.2G063300
Pp02	8435670	AG	AG/A	AG/AG	AG/AG	AG/AG	AG/AG	AG/AG	AG/AG	AG/AG	CODON_CHANGE	INTRON	MODIFIER	Prupe.2G063300
Pp02	8435675	TC	TC/T	TC/TC	TC/TC	TC/TC	TC/TC	TC/TC	TC/TC	TC/TC	CODON_CHANGE	INTRON	MODIFIER	Prupe.2G063300
Pp02	8435681	A	A/C	A/A	A/A	A/A	A/A	A/A	A/A	A/A	CODON_CHANGE	INTRON	MODIFIER	Prupe.2G063300
Pp02	8435683	A	A/T	A/A	A/A	A/A	A/A	A/A	A/A	A/A	CODON_CHANGE	INTRON	MODIFIER	Prupe.2G063300
Pp02	8435699	T	T/C	T/T	T/T	T/T	T/T	T/T	./.	T/T	AMINO_ACID_CHANGE=K171R	NON_SYNONYMOUS_CODING	MODERATE	Prupe.2G063300
Pp02	8435701	C	C/A	C/C	C/C	C/C	C/C	C/C	C/C	C/C	AMINO_ACID_CHANGE=R170S	NON_SYNONYMOUS_CODING	MODERATE	Prupe.2G063300
Pp02	8435702	C	G/G	C/C	C/G	C/C	C/C	C/C	C/C	C/C	AMINO_ACID_CHANGE=R170T	NON_SYNONYMOUS_CODING	MODERATE	Prupe.2G063300
Pp02	8435714	T	T/A	T/A	T/A	T/T	T/T	T/A	T/T	T/T	AMINO_ACID_CHANGE=K166M	NON_SYNONYMOUS_CODING	MODERATE	Prupe.2G063300
Pp02	8435716	C	G/G	C/G	C/G	C/C	C/C	C/G	C/C	C/C	AMINO_ACID_CHANGE=L165F	NON_SYNONYMOUS_CODING	MODERATE	Prupe.2G063300
Pp02	8435717	A	A/T	A/A	A/A	A/A	A/A	A/A	A/A	A/A	AMINO_ACID_CHANGE=L165*	STOP_GAINED	HIGH	Prupe.2G063300
Pp02	8435718	A	A/G	A/A	A/A	A/A	A/A	A/A	A/A	A/A	AMINO_ACID_CHANGE=L165	SYNONYMOUS_CODING	LOW	Prupe.2G063300
Pp02	8435729	G	G/T	G/T	G/T	G/G	G/G	G/T	G/G	G/G	AMINO_ACID_CHANGE=T161K	NON_SYNONYMOUS_CODING	MODERATE	Prupe.2G063300
Pp02	8435730	T	T/T	T/G	T/G	T/T	T/T	T/G	T/T	T/T	AMINO_ACID_CHANGE=T161P	NON_SYNONYMOUS_CODING	MODERATE	Prupe.2G063300
Pp02	8435746	ATTTT	ATTTT/A	ATTTT/ATTTT	ATTTT/ATTTT	ATTTT/ATTTT	ATTTT/ATTTT	ATTTT/ATTTT	ATTTT/ATTTT	ATTTT/ATTTT	AMINO_ACID_CHANGE=EN154	FRAME_SHIFT	HIGH	Prupe.2G063300
Pp02	8435751	CCCCCTTCACGCTTG	CCCCCTTCACGCTTG/C	CCCCCTTCACGCTTG/CCCCCTTCACGCTTG	CCCCCTTCACGCTTG/CCCCCTTCACGCTTG	CCCCCTTCACGCTTG/CCCCCTTCACGCTTG	CCCCCTTCACGCTTG/CCCCCTTCACGCTTG	CCCCCTTCACGCTTG/CCCCCTTCACGCTTG	CCCCCTTCACGCTTG/CCCCCTTCACGCTTG	./.	AMINO_ACID_CHANGE=TSVKG149	FRAME_SHIFT	HIGH	Prupe.2G063300
Pp02	8435769	TATC	TATC/T	TATC/TATC	TATC/TATC	TATC/TATC	TATC/TATC	TATC/TATC	TATC/TATC	./.	AMINO_ACID_CHANGE=D147	CODON_DELETION	MODERATE	Prupe.2G063300
Pp02	8435775	C	C/C	C/G	C/G	C/C	C/C	C/G	C/C	./.	AMINO_ACID_CHANGE=D146H	NON_SYNONYMOUS_CODING	MODERATE	Prupe.2G063300
Pp02	8435780	T	T/C	T/T	T/T	T/T	T/T	T/T	T/T	./.	AMINO_ACID_CHANGE=E144G	NON_SYNONYMOUS_CODING	MODERATE	Prupe.2G063300
Pp02	8435788	G	G/T	G/G	G/G	G/G	G/G	G/G	G/G	G/G	AMINO_ACID_CHANGE=S141R	NON_SYNONYMOUS_CODING	MODERATE	Prupe.2G063300
Pp02	8435792	T	T/G	T/T	T/T	T/T	T/T	T/T	T/T	T/T	AMINO_ACID_CHANGE=K140T	NON_SYNONYMOUS_CODING	MODERATE	Prupe.2G063300
Pp02	8435801	G	G/T	G/G	G/G	G/G	G/G	G/G	G/G	G/G	AMINO_ACID_CHANGE=S137Y	NON_SYNONYMOUS_CODING	MODERATE	Prupe.2G063300
Pp02	8435804	A	C/C	A/A	A/A	A/A	A/A	A/A	A/A	A/A	AMINO_ACID_CHANGE=I136R	NON_SYNONYMOUS_CODING	MODERATE	Prupe.2G063300
Pp02	8435806	A	A/C	A/A	A/A	A/A	A/A	A/A	A/A	A/A	AMINO_ACID_CHANGE=F135L	NON_SYNONYMOUS_CODING	MODERATE	Prupe.2G063300
Pp02	8435811	T	T/G	T/T	T/T	T/T	T/T	T/T	T/T	T/T	AMINO_ACID_CHANGE=K134Q	NON_SYNONYMOUS_CODING	MODERATE	Prupe.2G063300
Pp02	8435821	A	A/G	A/A	A/A	A/A	A/A	A/A	A/A	A/A	AMINO_ACID_CHANGE=T130	SYNONYMOUS_CODING	LOW	Prupe.2G063300
Pp02	8435826	T	T/G	T/T	T/T	T/T	T/T	T/T	T/T	T/T	AMINO_ACID_CHANGE=T129P	NON_SYNONYMOUS_CODING	MODERATE	Prupe.2G063300
Pp02	8435841	T	T/C	T/T	T/T	T/T	T/T	T/T	T/T	T/T	AMINO_ACID_CHANGE=N124D	NON_SYNONYMOUS_CODING	MODERATE	Prupe.2G063300
Pp02	8435847	A	A/G	A/A	A/A	A/A	A/A	A/A	A/A	A/A	AMINO_ACID_CHANGE=S122P	NON_SYNONYMOUS_CODING	MODERATE	Prupe.2G063300
Pp02	8435868	G	G/T	G/G	G/G	G/G	G/G	G/G	G/G	G/G	AMINO_ACID_CHANGE=H115N	NON_SYNONYMOUS_CODING	MODERATE	Prupe.2G063300
Pp02	8435876	TAAGA	T/T	TAAGA/TAAGA	TAAGA/TAAGA	TAAGA/TAAGA	TAAGA/TAAGA	TAAGA/TAAGA	TAAGA/TAAGA	TAAGA/TAAGA	AMINO_ACID_CHANGE=SY111	FRAME_SHIFT	HIGH	Prupe.2G063300
Pp02	8435881	CTCACG	C/C	CTCACG/CTCACG	CTCACG/CTCACG	CTCACG/CTCACG	CTCACG/CTCACG	CTCACG/CTCACG	CTCACG/CTCACG	CTCACG/CTCACG	AMINO_ACID_CHANGE=RE109	FRAME_SHIFT	HIGH	Prupe.2G063300
Pp02	8435889	T	TAAC/TAAC	T/T	T/T	T/T	T/T	T/T	T/T	T/T	AMINO_ACID_CHANGE=I107IV	CODON_INSERTION	MODERATE	Prupe.2G063300
Pp02	8435937	C	./.	C/T	C/T	C/C	C/C	C/T	C/C	C/C	AMINO_ACID_CHANGE=G92S	NON_SYNONYMOUS_CODING	MODERATE	Prupe.2G063300
Pp02	8435943	T	T/T	T/C	T/C	T/T	T/T	T/C	T/T	T/T	AMINO_ACID_CHANGE=K90E	NON_SYNONYMOUS_CODING	MODERATE	Prupe.2G063300
Pp02	8435949	A	A/A	A/C	A/C	A/A	A/A	A/C	A/A	A/A	AMINO_ACID_CHANGE=L88V	NON_SYNONYMOUS_CODING	MODERATE	Prupe.2G063300
Pp02	8435955	G	./.	G/A	G/A	G/G	G/G	G/A	G/G	G/G	AMINO_ACID_CHANGE=P86S	NON_SYNONYMOUS_CODING	MODERATE	Prupe.2G063300
Pp02	8435965	A	A/A	A/G	A/G	A/A	A/A	A/G	A/A	A/A	AMINO_ACID_CHANGE=I82	SYNONYMOUS_CODING	LOW	Prupe.2G063300
Pp02	8436018	C	T/T	C/C	C/C	C/C	C/C	C/C	C/C	C/C	CODON_CHANGE	INTRON	MODIFIER	Prupe.2G063300
Pp02	8436020	T	C/C	T/T	T/T	T/T	T/T	T/T	T/T	T/T	CODON_CHANGE	INTRON	MODIFIER	Prupe.2G063300
Pp02	8436026	T	./.	T/TAGTGGAG	T/T	T/T	T/T	T/T	T/T	T/T	CODON_CHANGE	INTRON	MODIFIER	Prupe.2G063300
Pp02	8436067	G	G/G	G/G	G/A	G/G	G/G	G/G	G/G	G/G	CODON_CHANGE	INTRON	MODIFIER	Prupe.2G063300
Pp02	8436233	G	./.	G/GAT	GAT/GAT	./.	GAT/GAT	G/GAT	./.	./.	CODON_CHANGE	INTRON	MODIFIER	Prupe.2G063300
Pp02	8436294	G	./.	G/G	G/G	G/G	G/G	G/G	G/G	G/G	CODON_CHANGE	INTRON	MODIFIER	Prupe.2G063300
Pp02	8436413	C	C/T	C/T	C/T	C/C	C/C	C/C	C/C	./.	AMINO_ACID_CHANGE=E44K	NON_SYNONYMOUS_CODING	MODERATE	Prupe.2G063300
Pp02	8436427	T	T/C	T/T	T/T	T/T	T/T	T/T	./.	T/T	AMINO_ACID_CHANGE=E39G	NON_SYNONYMOUS_CODING	MODERATE	Prupe.2G063300
Pp02	8436433	C	C/A	C/A	C/C	C/C	C/C	C/C	C/C	C/C	AMINO_ACID_CHANGE=G37V	NON_SYNONYMOUS_CODING	MODERATE	Prupe.2G063300
Pp02	8436435	T	T/C	T/T	T/T	T/T	T/T	T/T	T/T	T/T	AMINO_ACID_CHANGE=V36	SYNONYMOUS_CODING	LOW	Prupe.2G063300
Pp02	8436462	A	A/G	A/A	A/A	A/A	A/A	A/G	A/A	A/A	AMINO_ACID_CHANGE=S27	SYNONYMOUS_CODING	LOW	Prupe.2G063300
Pp02	8436475	G	G/A	G/G	G/G	G/G	G/G	G/A	G/G	G/G	AMINO_ACID_CHANGE=T23I	NON_SYNONYMOUS_CODING	MODERATE	Prupe.2G063300
Pp02	8436478	G	G/A	G/G	G/G	G/G	G/G	G/A	G/G	G/G	AMINO_ACID_CHANGE=S22F	NON_SYNONYMOUS_CODING	MODERATE	Prupe.2G063300
Pp02	8436492	A	T/T	A/A	A/A	A/A	A/A	A/A	A/A	A/A	AMINO_ACID_CHANGE=N17K	NON_SYNONYMOUS_CODING	MODERATE	Prupe.2G063300
Pp02	8475693	C	C/C	C/G	C/C	C/C	C/C	C/G	C/C	C/C	CODON_CHANGE	UTR_3_PRIME	MODIFIER	Prupe.2G063400
Pp02	8475736	T	A/A	T/A	T/T	T/T	T/T	T/A	T/T	T/T	CODON_CHANGE	UTR_3_PRIME	MODIFIER	Prupe.2G063400
Pp02	8475738	C	C/C	C/G	C/C	C/C	C/C	C/G	C/C	C/C	CODON_CHANGE	UTR_3_PRIME	MODIFIER	Prupe.2G063400
Pp02	8475745	C	A/A	C/A	C/C	C/C	C/C	C/A	C/C	C/C	CODON_CHANGE	UTR_3_PRIME	MODIFIER	Prupe.2G063400
Pp02	8475749	A	T/T	A/T	A/A	A/A	A/A	A/T	A/A	A/A	CODON_CHANGE	UTR_3_PRIME	MODIFIER	Prupe.2G063400
Pp02	8475755	C	A/A	C/C	C/C	C/C	C/C	C/C	C/C	C/C	CODON_CHANGE	UTR_3_PRIME	MODIFIER	Prupe.2G063400
Pp02	8475771	A	A/A	A/G	A/A	A/A	A/A	A/G	A/A	A/A	CODON_CHANGE	UTR_3_PRIME	MODIFIER	Prupe.2G063400
Pp02	8475783	T	A/A	T/A	T/T	T/T	T/T	T/A	T/T	T/T	CODON_CHANGE	UTR_3_PRIME	MODIFIER	Prupe.2G063400
Pp02	8475802	C	T/T	C/T	C/C	C/C	C/C	C/T	C/C	C/C	CODON_CHANGE	UTR_3_PRIME	MODIFIER	Prupe.2G063400
Pp02	8475832	T	T/G	T/G	T/T	T/T	T/T	T/G	T/T	T/T	CODON_CHANGE	UTR_3_PRIME	MODIFIER	Prupe.2G063400
Pp02	8475874	C	C/A	C/A	C/C	C/C	C/C	C/A	C/C	C/C	CODON_CHANGE	UTR_3_PRIME	MODIFIER	Prupe.2G063400
Pp02	8475886	C	C/T	C/C	C/C	C/C	C/C	C/C	C/C	C/C	CODON_CHANGE	UTR_3_PRIME	MODIFIER	Prupe.2G063400
Pp02	8475912	T	T/A	T/T	T/T	T/T	T/T	T/T	T/T	T/T	CODON_CHANGE	UTR_3_PRIME	MODIFIER	Prupe.2G063400
Pp02	8475916	C	C/A	C/C	C/C	C/C	C/C	C/C	C/C	C/C	CODON_CHANGE	UTR_3_PRIME	MODIFIER	Prupe.2G063400
Pp02	8475931	G	T/T	G/G	G/G	G/G	G/G	G/G	G/G	G/G	CODON_CHANGE	UTR_3_PRIME	MODIFIER	Prupe.2G063400
Pp02	8476061	GT	G/G	GT/G	GT/GT	GT/GT	GT/GT	GT/GT	GT/GT	GT/GT	CODON_CHANGE	UTR_3_PRIME	MODIFIER	Prupe.2G063400
Pp02	8476067	TTG	T/T	TTG/TTG	TTG/TTG	TTG/TTG	TTG/TTG	TTG/TTG	TTG/TTG	TTG/TTG	CODON_CHANGE	UTR_3_PRIME	MODIFIER	Prupe.2G063400
Pp02	8476074	G	G/GCT	G/GCT	G/G	G/G	G/G	G/G	G/G	G/G	CODON_CHANGE	UTR_3_PRIME	MODIFIER	Prupe.2G063400
Pp02	8476098	T	T/C	T/T	T/T	T/T	T/T	T/T	T/T	T/T	CODON_CHANGE	UTR_3_PRIME	MODIFIER	Prupe.2G063400
Pp02	8476106	G	G/T	G/G	G/G	G/G	G/G	G/G	G/G	G/G	CODON_CHANGE	UTR_3_PRIME	MODIFIER	Prupe.2G063400
Pp02	8476169	T	T/C	T/T	T/T	T/T	T/T	T/T	T/T	T/T	CODON_CHANGE	UTR_3_PRIME	MODIFIER	Prupe.2G063400
Pp02	8476170	G	G/A	G/G	G/G	G/G	G/G	G/G	G/G	G/G	CODON_CHANGE	UTR_3_PRIME	MODIFIER	Prupe.2G063400
Pp02	8476176	TA	TA/T	TA/TA	TA/TA	TA/TA	TA/TA	TA/TA	TA/TA	TA/TA	CODON_CHANGE	UTR_3_PRIME	MODIFIER	Prupe.2G063400
Pp02	8476181	C	C/T	C/C	C/C	C/C	C/C	C/C	C/C	C/C	CODON_CHANGE	UTR_3_PRIME	MODIFIER	Prupe.2G063400
Pp02	8476188	A	A/G	A/A	A/G	A/A	A/A	A/A	A/A	A/A	CODON_CHANGE	UTR_3_PRIME	MODIFIER	Prupe.2G063400
Pp02	8476190	AC	AC/A	AC/AC	AC/AC	AC/AC	AC/AC	AC/AC	AC/AC	AC/AC	CODON_CHANGE	UTR_3_PRIME	MODIFIER	Prupe.2G063400
Pp02	8476193	TTGGGATAAACATC	TTGGGATAAACATC/T	TTGGGATAAACATC/TTGGGATAAACATC	TTGGGATAAACATC/TTGGGATAAACATC	TTGGGATAAACATC/TTGGGATAAACATC	TTGGGATAAACATC/TTGGGATAAACATC	TTGGGATAAACATC/TTGGGATAAACATC	TTGGGATAAACATC/TTGGGATAAACATC	TTGGGATAAACATC/TTGGGATAAACATC	CODON_CHANGE	UTR_3_PRIME	MODIFIER	Prupe.2G063400
Pp02	8476213	A	G/G	A/A	A/G	A/A	A/A	A/A	A/A	A/A	CODON_CHANGE	UTR_3_PRIME	MODIFIER	Prupe.2G063400
Pp02	8476222	C	C/T	C/C	C/C	C/C	C/C	C/C	C/C	C/C	CODON_CHANGE	UTR_3_PRIME	MODIFIER	Prupe.2G063400
Pp02	8476223	A	A/G	A/A	A/A	A/A	A/A	A/A	A/A	A/A	CODON_CHANGE	UTR_3_PRIME	MODIFIER	Prupe.2G063400
Pp02	8476226	C	C/G	C/C	C/C	C/C	C/C	C/C	C/C	C/C	CODON_CHANGE	UTR_3_PRIME	MODIFIER	Prupe.2G063400
Pp02	8476229	T	TA/TA	T/T	T/TA	T/T	T/T	T/T	T/T	T/T	CODON_CHANGE	UTR_3_PRIME	MODIFIER	Prupe.2G063400
Pp02	8476243	A	C/C	A/A	A/C	A/A	A/A	A/A	A/A	A/A	CODON_CHANGE	UTR_3_PRIME	MODIFIER	Prupe.2G063400
Pp02	8476267	C	C/A	C/C	C/A	C/C	C/C	C/C	C/C	C/C	CODON_CHANGE	UTR_3_PRIME	MODIFIER	Prupe.2G063400
Pp02	8476271	G	G/A	G/G	G/G	G/G	G/G	G/G	G/G	G/G	CODON_CHANGE	UTR_3_PRIME	MODIFIER	Prupe.2G063400
Pp02	8476282	T	T/C	T/T	T/T	T/T	T/T	T/T	T/T	T/T	CODON_CHANGE	UTR_3_PRIME	MODIFIER	Prupe.2G063400
Pp02	8476288	A	A/T	A/A	A/A	A/A	A/A	A/A	A/A	A/A	CODON_CHANGE	UTR_3_PRIME	MODIFIER	Prupe.2G063400
Pp02	8476294	A	A/G	A/A	A/A	A/A	A/A	A/A	A/A	./.	CODON_CHANGE	UTR_3_PRIME	MODIFIER	Prupe.2G063400
Pp02	8476309	T	G/G	T/T	T/G	T/T	T/T	T/T	T/T	T/T	CODON_CHANGE	UTR_3_PRIME	MODIFIER	Prupe.2G063400
Pp02	8476319	C	C/G	C/C	C/C	C/C	C/C	C/C	C/C	C/C	CODON_CHANGE	UTR_3_PRIME	MODIFIER	Prupe.2G063400
Pp02	8476329	AGTG	AGTG/A	AGTG/AGTG	AGTG/AGTG	AGTG/AGTG	AGTG/AGTG	AGTG/AGTG	AGTG/AGTG	AGTG/AGTG	CODON_CHANGE	UTR_3_PRIME	MODIFIER	Prupe.2G063400
Pp02	8476334	AC	AC/A	AC/AC	AC/AC	AC/AC	AC/AC	AC/AC	AC/AC	AC/AC	CODON_CHANGE	UTR_3_PRIME	MODIFIER	Prupe.2G063400
Pp02	8476363	G	G/C	G/C	G/G	G/G	G/G	G/G	G/G	G/G	CODON_CHANGE	UTR_3_PRIME	MODIFIER	Prupe.2G063400
Pp02	8476374	C	C/T	C/T	C/C	C/C	C/C	C/C	C/C	C/C	CODON_CHANGE	UTR_3_PRIME	MODIFIER	Prupe.2G063400
Pp02	8476396	AC	AC/A	AC/A	AC/AC	AC/AC	AC/AC	AC/AC	AC/AC	AC/AC	CODON_CHANGE	UTR_3_PRIME	MODIFIER	Prupe.2G063400
Pp02	8476399	A	A/G	A/G	A/A	A/A	A/A	A/A	A/A	A/A	CODON_CHANGE	UTR_3_PRIME	MODIFIER	Prupe.2G063400
Pp02	8476400	T	T/A	T/A	T/T	T/T	T/T	T/T	T/T	T/T	CODON_CHANGE	UTR_3_PRIME	MODIFIER	Prupe.2G063400
Pp02	8476404	A	A/C	A/C	A/A	A/A	A/A	A/A	A/A	A/A	AMINO_ACID_CHANGE=*339G	STOP_LOST	HIGH	Prupe.2G063400
Pp02	8476414	T	T/G	T/T	T/T	T/T	T/T	T/T	T/T	T/T	AMINO_ACID_CHANGE=V335	SYNONYMOUS_CODING	LOW	Prupe.2G063400
Pp02	8476420	GGACCTT	GGACCTT/G	GGACCTT/G	GGACCTT/GGACCTT	GGACCTT/GGACCTT	GGACCTT/GGACCTT	GGACCTT/GGACCTT	GGACCTT/GGACCTT	GGACCTT/GGACCTT	AMINO_ACID_CHANGE=TR331T	SPLICE_SITE_DONOR	HIGH	Prupe.2G063400
Pp02	8476449	G	G/A	G/G	G/G	G/G	G/G	G/G	G/G	G/G	AMINO_ACID_CHANGE=R324*	STOP_GAINED	HIGH	Prupe.2G063400
Pp02	8476452	G	G/C	G/C	G/G	G/G	G/G	G/G	G/G	G/G	AMINO_ACID_CHANGE=L323V	NON_SYNONYMOUS_CODING	MODERATE	Prupe.2G063400
Pp02	8476462	T	T/G	T/T	T/T	T/T	T/T	T/T	T/T	T/T	AMINO_ACID_CHANGE=T319	SYNONYMOUS_CODING	LOW	Prupe.2G063400
Pp02	8476464	T	T/C	T/T	T/T	T/T	T/T	T/T	T/T	T/T	AMINO_ACID_CHANGE=T319A	NON_SYNONYMOUS_CODING	MODERATE	Prupe.2G063400
Pp02	8476469	CTTGGTCGGAGATTGAGACTGCAATGAA	CTTGGTCGGAGATTGAGACTGCAATGAA/C	CTTGGTCGGAGATTGAGACTGCAATGAA/CTTGGTCGGAGATTGAGACTGCAATGAA	CTTGGTCGGAGATTGAGACTGCAATGAA/CTTGGTCGGAGATTGAGACTGCAATGAA	CTTGGTCGGAGATTGAGACTGCAATGAA/CTTGGTCGGAGATTGAGACTGCAATGAA	CTTGGTCGGAGATTGAGACTGCAATGAA/CTTGGTCGGAGATTGAGACTGCAATGAA	CTTGGTCGGAGATTGAGACTGCAATGAA/CTTGGTCGGAGATTGAGACTGCAATGAA	CTTGGTCGGAGATTGAGACTGCAATGAA/CTTGGTCGGAGATTGAGACTGCAATGAA	CTTGGTCGGAGATTGAGACTGCAATGAA/CTTGGTCGGAGATTGAGACTGCAATGAA	AMINO_ACID_CHANGE=SLNLRPR311	FRAME_SHIFT	HIGH	Prupe.2G063400
Pp02	8476516	A	G/G	A/A	A/A	A/A	A/A	A/A	A/A	A/A	CODON_CHANGE	INTRON	MODIFIER	Prupe.2G063400
Pp02	8476521	G	A/A	G/G	G/G	G/G	G/G	G/G	G/G	G/G	CODON_CHANGE	INTRON	MODIFIER	Prupe.2G063400
Pp02	8476560	T	A/A	T/A	T/T	T/T	T/T	T/T	T/T	T/T	CODON_CHANGE	INTRON	MODIFIER	Prupe.2G063400
Pp02	8476564	G	A/A	G/A	G/G	G/G	G/G	G/G	G/G	G/G	CODON_CHANGE	INTRON	MODIFIER	Prupe.2G063400
Pp02	8476568	G	A/A	G/A	G/G	G/G	G/G	G/G	G/G	G/G	CODON_CHANGE	INTRON	MODIFIER	Prupe.2G063400
Pp02	8476575	A	G/G	A/A	A/A	A/A	A/A	A/A	A/A	A/A	CODON_CHANGE	INTRON	MODIFIER	Prupe.2G063400
Pp02	8476577	G	A/A	G/G	G/G	G/G	G/G	G/G	G/G	G/G	CODON_CHANGE	INTRON	MODIFIER	Prupe.2G063400
Pp02	8476584	G	T/T	G/G	G/G	G/G	G/G	G/G	G/G	G/G	CODON_CHANGE	INTRON	MODIFIER	Prupe.2G063400
Pp02	8476592	A	T/T	A/A	A/A	A/A	A/A	A/A	A/A	A/A	CODON_CHANGE	INTRON	MODIFIER	Prupe.2G063400
Pp02	8476807	C	G/G	C/C	C/C	C/C	C/C	C/C	C/C	C/C	CODON_CHANGE	INTRON	MODIFIER	Prupe.2G063400
Pp02	8476818	C	T/T	C/C	C/C	C/C	C/C	C/C	C/C	C/C	CODON_CHANGE	INTRON	MODIFIER	Prupe.2G063400
Pp02	8476831	G	T/T	G/G	G/G	G/G	G/G	G/G	G/G	G/G	CODON_CHANGE	INTRON	MODIFIER	Prupe.2G063400
Pp02	8476842	C	T/T	C/C	C/C	C/C	C/C	C/C	C/C	C/C	CODON_CHANGE	INTRON	MODIFIER	Prupe.2G063400
Pp02	8476849	G	A/A	G/G	G/G	G/G	G/G	G/G	G/G	G/G	CODON_CHANGE	INTRON	MODIFIER	Prupe.2G063400
Pp02	8476852	G	A/A	G/G	G/G	G/G	G/G	G/G	G/G	G/G	CODON_CHANGE	INTRON	MODIFIER	Prupe.2G063400
Pp02	8476857	T	A/A	T/T	T/T	T/T	T/T	T/T	T/T	T/T	CODON_CHANGE	INTRON	MODIFIER	Prupe.2G063400
Pp02	8476859	A	G/G	A/A	A/A	A/A	A/A	A/A	A/A	A/A	CODON_CHANGE	INTRON	MODIFIER	Prupe.2G063400
Pp02	8476902	A	A/A	A/T	A/A	A/A	A/A	A/A	A/A	A/A	CODON_CHANGE	INTRON	MODIFIER	Prupe.2G063400
Pp02	8476904	T	C/C	T/C	T/T	T/T	T/T	T/T	T/T	T/T	CODON_CHANGE	INTRON	MODIFIER	Prupe.2G063400
Pp02	8477085	G	A/A	G/G	G/G	G/G	G/G	G/G	G/G	G/G	CODON_CHANGE	INTRON	MODIFIER	Prupe.2G063400
Pp02	8477096	G	C/C	G/G	G/G	G/G	G/G	G/G	G/G	G/G	CODON_CHANGE	INTRON	MODIFIER	Prupe.2G063400
Pp02	8477103	G	A/A	G/G	G/G	G/G	G/G	G/G	G/G	G/G	CODON_CHANGE	INTRON	MODIFIER	Prupe.2G063400
Pp02	8477104	G	T/T	G/G	G/G	G/G	G/G	G/G	G/G	G/G	CODON_CHANGE	INTRON	MODIFIER	Prupe.2G063400
Pp02	8477111	A	G/G	A/A	A/A	A/A	A/A	A/A	A/A	A/A	CODON_CHANGE	INTRON	MODIFIER	Prupe.2G063400
Pp02	8477112	T	G/G	T/T	T/T	T/T	T/T	T/T	T/T	T/T	CODON_CHANGE	INTRON	MODIFIER	Prupe.2G063400
Pp02	8477123	CAT	C/C	CAT/CAT	CAT/CAT	CAT/CAT	CAT/CAT	CAT/CAT	CAT/CAT	CAT/CAT	CODON_CHANGE	INTRON	MODIFIER	Prupe.2G063400
Pp02	8477128	G	GCA/GCA	G/G	G/G	G/G	G/G	G/G	./.	G/G	CODON_CHANGE	INTRON	MODIFIER	Prupe.2G063400
Pp02	8477129	G	A/A	G/G	G/G	G/G	G/G	G/G	./.	G/G	CODON_CHANGE	INTRON	MODIFIER	Prupe.2G063400
Pp02	8477137	A	G/G	A/A	A/A	A/A	A/A	A/A	./.	A/A	CODON_CHANGE	INTRON	MODIFIER	Prupe.2G063400
Pp02	8477153	T	A/A	T/T	T/T	T/T	T/T	T/T	T/T	T/T	CODON_CHANGE	INTRON	MODIFIER	Prupe.2G063400
Pp02	8477156	T	C/C	T/T	T/T	T/T	T/T	T/T	T/T	T/T	CODON_CHANGE	INTRON	MODIFIER	Prupe.2G063400
Pp02	8477168	T	C/C	T/T	T/T	T/T	T/T	T/T	T/T	T/T	CODON_CHANGE	INTRON	MODIFIER	Prupe.2G063400
Pp02	8477170	C	T/T	C/C	C/C	C/C	C/C	C/C	C/C	C/C	CODON_CHANGE	INTRON	MODIFIER	Prupe.2G063400
Pp02	8477173	T	C/C	T/T	T/T	T/T	T/T	T/T	T/T	T/T	CODON_CHANGE	INTRON	MODIFIER	Prupe.2G063400
Pp02	8477176	C	T/T	C/C	C/C	C/C	C/C	C/C	C/C	C/C	CODON_CHANGE	INTRON	MODIFIER	Prupe.2G063400
Pp02	8477182	C	T/T	C/C	C/C	C/C	C/C	C/C	C/C	C/C	CODON_CHANGE	INTRON	MODIFIER	Prupe.2G063400
Pp02	8477186	C	T/T	C/C	C/C	C/C	C/C	C/C	C/C	C/C	CODON_CHANGE	INTRON	MODIFIER	Prupe.2G063400
Pp02	8477188	C	T/T	C/C	C/C	C/C	C/C	C/C	C/C	C/C	CODON_CHANGE	INTRON	MODIFIER	Prupe.2G063400
Pp02	8477191	G	A/A	G/G	G/G	G/G	G/G	G/G	G/G	G/G	CODON_CHANGE	INTRON	MODIFIER	Prupe.2G063400
Pp02	8477218	T	G/G	T/T	T/T	T/T	T/T	T/T	./.	T/T	CODON_CHANGE	INTRON	MODIFIER	Prupe.2G063400
Pp02	8477304	C	T/T	C/C	C/C	C/C	C/C	C/C	./.	C/C	CODON_CHANGE	INTRON	MODIFIER	Prupe.2G063400
Pp02	8477305	A	G/G	A/A	A/A	A/A	A/A	A/A	./.	A/A	CODON_CHANGE	INTRON	MODIFIER	Prupe.2G063400
Pp02	8477327	G	A/A	G/G	G/G	G/G	G/G	G/G	G/G	G/G	CODON_CHANGE	INTRON	MODIFIER	Prupe.2G063400
Pp02	8477339	A	G/G	A/A	A/A	A/A	A/A	A/A	A/A	A/A	CODON_CHANGE	INTRON	MODIFIER	Prupe.2G063400
Pp02	8477346	A	G/G	A/A	A/A	A/A	A/A	A/A	A/A	A/A	CODON_CHANGE	INTRON	MODIFIER	Prupe.2G063400
Pp02	8477356	T	C/C	T/T	T/T	T/T	T/T	T/T	T/T	T/T	CODON_CHANGE	INTRON	MODIFIER	Prupe.2G063400
Pp02	8477363	G	A/A	G/G	G/G	G/G	G/G	G/G	G/G	G/G	CODON_CHANGE	INTRON	MODIFIER	Prupe.2G063400
Pp02	8477368	C	T/T	C/C	C/C	C/C	C/C	C/C	C/C	C/C	CODON_CHANGE	INTRON	MODIFIER	Prupe.2G063400
Pp02	8477391	A	C/C	A/A	A/A	A/A	A/A	A/A	A/A	A/A	CODON_CHANGE	INTRON	MODIFIER	Prupe.2G063400
Pp02	8477403	T	./.	T/C	T/C	T/T	T/T	T/C	T/T	T/T	CODON_CHANGE	INTRON	MODIFIER	Prupe.2G063400
Pp02	8477602	T	A/A	T/T	T/T	T/T	T/T	T/T	T/T	T/T	CODON_CHANGE	INTRON	MODIFIER	Prupe.2G063400
Pp02	8477628	T	TGTAGTAG/TGTAGTAG	T/T	T/T	T/T	T/T	T/T	T/T	T/T	CODON_CHANGE	INTRON	MODIFIER	Prupe.2G063400
Pp02	8477756	G	G/G	G/A	G/A	G/G	G/G	G/G	G/G	G/G	CODON_CHANGE	INTRON	MODIFIER	Prupe.2G063400
Pp02	8477789	G	GTA/GTA	G/G	G/G	G/G	G/G	G/G	G/G	G/G	CODON_CHANGE	INTRON	MODIFIER	Prupe.2G063400
Pp02	8477828	T	A/A	T/T	T/T	T/T	T/T	T/T	T/T	T/T	CODON_CHANGE	INTRON	MODIFIER	Prupe.2G063400
Pp02	8477938	T	C/C	T/T	T/T	T/T	T/T	T/T	./.	./.	AMINO_ACID_CHANGE=K239R	NON_SYNONYMOUS_CODING	MODERATE	Prupe.2G063400
Pp02	8477960	C	T/T	C/C	C/C	C/C	C/C	C/C	C/C	./.	AMINO_ACID_CHANGE=V232I	NON_SYNONYMOUS_CODING	MODERATE	Prupe.2G063400
Pp02	8477965	T	T/A	T/T	T/T	T/T	T/T	T/T	T/T	./.	AMINO_ACID_CHANGE=K230M	NON_SYNONYMOUS_CODING	MODERATE	Prupe.2G063400
Pp02	8477976	G	G/A	G/G	G/G	G/G	G/G	G/G	G/G	./.	AMINO_ACID_CHANGE=Y226	SYNONYMOUS_CODING	LOW	Prupe.2G063400
Pp02	8477983	G	G/A	G/G	G/G	G/G	G/G	G/G	G/G	./.	AMINO_ACID_CHANGE=S224F	NON_SYNONYMOUS_CODING	MODERATE	Prupe.2G063400
Pp02	8477993	C	C/T	C/C	C/C	C/C	C/C	C/C	C/C	./.	AMINO_ACID_CHANGE=V221I	NON_SYNONYMOUS_CODING	MODERATE	Prupe.2G063400
Pp02	8478003	G	G/C	G/G	G/G	G/G	G/G	G/G	G/G	G/G	AMINO_ACID_CHANGE=I217M	NON_SYNONYMOUS_CODING	MODERATE	Prupe.2G063400
Pp02	8478009	A	A/T	A/A	A/A	A/A	A/A	A/A	A/A	A/A	AMINO_ACID_CHANGE=I215	SYNONYMOUS_CODING	LOW	Prupe.2G063400
Pp02	8478014	C	C/A	C/C	C/C	C/C	C/C	C/C	C/C	C/C	AMINO_ACID_CHANGE=D214Y	NON_SYNONYMOUS_CODING	MODERATE	Prupe.2G063400
Pp02	8478094	G	A/A	G/G	G/G	G/G	G/G	G/G	G/G	G/G	AMINO_ACID_CHANGE=S187F	NON_SYNONYMOUS_CODING	MODERATE	Prupe.2G063400
Pp02	8478157	C	C/T	C/C	C/C	C/C	C/C	C/C	C/C	C/C	EFFECT=SPLICE_SITE_ACCEPTOR	EXON_ID=3	HIGH	Prupe.2G063400
Pp02	8478187	C	G/G	C/C	C/C	C/C	C/C	C/C	C/C	C/C	CODON_CHANGE	INTRON	MODIFIER	Prupe.2G063400
Pp02	8478215	A	A/A	A/C	A/A	./.	A/A	A/A	A/A	./.	CODON_CHANGE	INTRON	MODIFIER	Prupe.2G063400
Pp02	8478222	T	./.	T/A	T/T	./.	T/T	T/T	./.	./.	CODON_CHANGE	INTRON	MODIFIER	Prupe.2G063400
Pp02	8478234	T	./.	T/A	T/T	T/T	T/T	T/T	./.	./.	CODON_CHANGE	INTRON	MODIFIER	Prupe.2G063400
Pp02	8478237	ATT	./.	ATT/A	ATT/ATT	ATT/ATT	ATT/ATT	ATT/ATT	./.	./.	CODON_CHANGE	INTRON	MODIFIER	Prupe.2G063400
Pp02	8478245	A	A/A	A/G	A/A	A/A	A/A	A/A	./.	./.	CODON_CHANGE	INTRON	MODIFIER	Prupe.2G063400
Pp02	8478247	T	./.	T/A	T/T	T/T	T/T	T/T	./.	./.	CODON_CHANGE	INTRON	MODIFIER	Prupe.2G063400
Pp02	8478259	G	G/G	G/GT	G/G	G/G	G/G	G/G	./.	G/G	CODON_CHANGE	INTRON	MODIFIER	Prupe.2G063400
Pp02	8478265	A	A/A	A/G	A/A	A/A	A/A	A/A	A/A	A/A	CODON_CHANGE	INTRON	MODIFIER	Prupe.2G063400
Pp02	8478285	G	T/T	G/T	G/G	G/G	G/G	G/G	G/G	G/G	AMINO_ACID_CHANGE=H164N	NON_SYNONYMOUS_CODING	MODERATE	Prupe.2G063400
Pp02	8478289	G	T/T	G/G	G/G	G/G	G/G	G/G	G/G	G/G	AMINO_ACID_CHANGE=I162	SYNONYMOUS_CODING	LOW	Prupe.2G063400
Pp02	8478326	G	G/G	G/A	G/G	G/G	G/G	G/G	G/G	G/G	AMINO_ACID_CHANGE=A150V	NON_SYNONYMOUS_CODING	MODERATE	Prupe.2G063400
Pp02	8478337	G	G/C	G/C	G/G	G/G	G/G	G/G	./.	./.	AMINO_ACID_CHANGE=L146	SYNONYMOUS_CODING	LOW	Prupe.2G063400
Pp02	8478385	T	T/C	T/T	T/T	T/T	T/T	T/T	T/T	T/T	AMINO_ACID_CHANGE=K130	SYNONYMOUS_CODING	LOW	Prupe.2G063400
Pp02	8478403	T	T/A	T/T	T/T	T/T	T/T	T/T	T/T	T/T	AMINO_ACID_CHANGE=K124N	NON_SYNONYMOUS_CODING	MODERATE	Prupe.2G063400
Pp02	8478522	C	C/C	C/CAA	C/C	C/C	C/C	C/C	./.	C/C	CODON_CHANGE	INTRON	MODIFIER	Prupe.2G063400
Pp02	8478544	G	G/C	G/G	G/G	G/G	G/G	G/G	G/G	G/G	CODON_CHANGE	INTRON	MODIFIER	Prupe.2G063400
Pp02	8478546	TG	TG/TG	TG/T	TG/TG	TG/TG	TG/TG	TG/T	TG/TG	TG/TG	CODON_CHANGE	INTRON	MODIFIER	Prupe.2G063400
Pp02	8478551	T	T/C	T/T	T/T	T/T	T/T	T/T	T/T	T/T	CODON_CHANGE	INTRON	MODIFIER	Prupe.2G063400
Pp02	8478552	G	G/T	G/G	G/G	G/G	G/G	G/G	G/G	G/G	CODON_CHANGE	INTRON	MODIFIER	Prupe.2G063400
Pp02	8478583	T	G/G	T/T	T/T	T/T	T/T	T/T	T/T	T/T	CODON_CHANGE	INTRON	MODIFIER	Prupe.2G063400
Pp02	8478585	C	./.	C/T	C/C	C/C	C/C	C/T	C/C	C/C	CODON_CHANGE	INTRON	MODIFIER	Prupe.2G063400
Pp02	8478594	T	C/C	T/T	T/T	T/T	T/T	T/T	T/T	T/T	CODON_CHANGE	INTRON	MODIFIER	Prupe.2G063400
Pp02	8478600	G	./.	G/A	G/G	G/G	G/G	G/A	./.	G/G	CODON_CHANGE	INTRON	MODIFIER	Prupe.2G063400
Pp02	8478605	A	G/G	A/A	A/A	A/A	A/A	A/A	./.	A/A	CODON_CHANGE	INTRON	MODIFIER	Prupe.2G063400
Pp02	8478606	C	./.	C/T	C/C	C/C	C/C	C/T	./.	C/C	CODON_CHANGE	INTRON	MODIFIER	Prupe.2G063400
Pp02	8478609	C	./.	C/A	C/C	C/C	C/C	C/A	./.	C/C	CODON_CHANGE	INTRON	MODIFIER	Prupe.2G063400
Pp02	8478611	T	C/C	T/T	T/T	T/T	T/T	T/T	./.	T/T	CODON_CHANGE	INTRON	MODIFIER	Prupe.2G063400
Pp02	8478617	C	./.	C/T	C/C	C/C	C/C	C/T	C/C	C/C	CODON_CHANGE	INTRON	MODIFIER	Prupe.2G063400
Pp02	8478631	G	A/A	G/A	G/G	G/G	G/G	G/G	G/G	G/G	CODON_CHANGE	INTRON	MODIFIER	Prupe.2G063400
Pp02	8478632	G	T/T	G/G	G/G	G/G	G/G	G/G	G/G	G/G	CODON_CHANGE	INTRON	MODIFIER	Prupe.2G063400
Pp02	8478646	G	G/G	G/A	G/G	G/G	G/G	G/G	G/G	G/G	CODON_CHANGE	INTRON	MODIFIER	Prupe.2G063400
Pp02	8478657	A	./.	A/C	A/A	A/A	A/A	A/A	A/A	A/A	CODON_CHANGE	INTRON	MODIFIER	Prupe.2G063400
Pp02	8478668	C	./.	C/T	C/C	C/C	C/C	C/C	C/C	C/C	CODON_CHANGE	INTRON	MODIFIER	Prupe.2G063400
Pp02	8478927	T	A/A	T/T	T/T	T/T	T/T	T/T	T/T	T/T	CODON_CHANGE	INTRON	MODIFIER	Prupe.2G063400
Pp02	8478930	G	A/A	G/G	G/G	G/G	G/G	G/G	G/G	G/G	CODON_CHANGE	INTRON	MODIFIER	Prupe.2G063400
Pp02	8479675	G	./.	G/G	G/A	G/G	G/G	G/G	G/G	G/G	CODON_CHANGE	INTRON	MODIFIER	Prupe.2G063400
Pp02	8479930	T	./.	T/C	T/T	T/T	T/T	T/T	T/T	T/T	CODON_CHANGE	INTRON	MODIFIER	Prupe.2G063400
Pp02	8479963	G	./.	G/T	G/G	G/G	G/G	G/T	G/G	G/G	CODON_CHANGE	INTRON	MODIFIER	Prupe.2G063400
Pp02	8480212	G	./.	G/C	G/G	G/G	G/G	G/C	G/G	G/G	CODON_CHANGE	INTRON	MODIFIER	Prupe.2G063400
Pp02	8480234	G	./.	G/A	G/G	G/G	G/G	G/A	G/G	G/G	CODON_CHANGE	INTRON	MODIFIER	Prupe.2G063400
Pp02	8480650	C	T/T	C/C	C/C	C/C	C/C	C/C	./.	./.	CODON_CHANGE	INTRON	MODIFIER	Prupe.2G063400
Pp02	8480659	G	A/A	G/G	G/G	G/G	G/G	G/G	./.	./.	CODON_CHANGE	INTRON	MODIFIER	Prupe.2G063400
Pp02	8481021	T	./.	T/G	T/T	T/T	T/T	T/G	T/T	./.	CODON_CHANGE	INTRON	MODIFIER	Prupe.2G063400
Pp02	8481030	A	./.	A/C	A/A	A/A	A/A	A/C	./.	./.	CODON_CHANGE	INTRON	MODIFIER	Prupe.2G063400
Pp02	8548551	A	./.	A/A	A/G	A/A	A/A	A/A	./.	A/A	AMINO_ACID_CHANGE=V50A	NON_SYNONYMOUS_CODING	MODERATE	Prupe.2G063700
Pp02	8561940	T	G/G	T/G	T/T	T/T	T/T	T/G	T/T	T/T	CODON_CHANGE	INTRON	MODIFIER	Prupe.2G063800
Pp02	8561947	C	T/T	C/T	C/C	C/C	C/C	C/T	C/C	C/C	CODON_CHANGE	INTRON	MODIFIER	Prupe.2G063800
Pp02	8561977	A	G/G	A/G	A/A	A/A	A/A	A/G	A/A	./.	CODON_CHANGE	INTRON	MODIFIER	Prupe.2G063800
Pp02	8562001	C	A/A	C/A	C/C	C/C	C/C	C/A	C/C	C/C	CODON_CHANGE	INTRON	MODIFIER	Prupe.2G063800
Pp02	8562013	G	G/T	G/G	G/G	G/G	G/G	G/G	G/G	G/G	CODON_CHANGE	INTRON	MODIFIER	Prupe.2G063800
Pp02	8562015	G	G/T	G/G	G/G	G/G	G/G	G/G	G/G	G/G	CODON_CHANGE	INTRON	MODIFIER	Prupe.2G063800
Pp02	8562048	G	T/T	G/T	G/G	G/G	G/G	G/T	G/G	G/G	AMINO_ACID_CHANGE=G3	SYNONYMOUS_CODING	LOW	Prupe.2G063800
Pp02	8562051	G	GAC/GAC	G/GAC	G/G	G/G	G/G	G/GAC	G/G	G/G	AMINO_ACID_CHANGE=P5T?	FRAME_SHIFT	HIGH	Prupe.2G063800
Pp02	8562059	T	T/C	T/C	T/T	T/T	T/T	T/C	T/T	T/T	AMINO_ACID_CHANGE=V7A	NON_SYNONYMOUS_CODING	MODERATE	Prupe.2G063800
Pp02	8562116	A	A/G	A/A	A/A	A/A	A/A	A/A	A/A	A/A	AMINO_ACID_CHANGE=N26S	NON_SYNONYMOUS_CODING	MODERATE	Prupe.2G063800
Pp02	8562139	A	A/C	A/C	A/A	A/A	A/A	A/C	A/A	A/A	AMINO_ACID_CHANGE=N34H	NON_SYNONYMOUS_CODING	MODERATE	Prupe.2G063800
Pp02	8562183	T	A/A	T/A	T/T	T/T	T/T	T/A	T/T	./.	AMINO_ACID_CHANGE=A48	SYNONYMOUS_CODING	LOW	Prupe.2G063800
Pp02	8562201	C	C/T	C/T	C/C	C/C	C/C	C/T	C/C	C/C	AMINO_ACID_CHANGE=G54	SYNONYMOUS_CODING	LOW	Prupe.2G063800
Pp02	8562215	T	T/C	T/T	T/T	T/T	T/T	T/T	T/T	T/T	AMINO_ACID_CHANGE=F59S	NON_SYNONYMOUS_CODING	MODERATE	Prupe.2G063800
Pp02	8562217	A	A/T	A/A	A/A	A/A	A/A	A/A	A/A	A/A	AMINO_ACID_CHANGE=T60S	NON_SYNONYMOUS_CODING	MODERATE	Prupe.2G063800
Pp02	8562258	C	C/T	C/C	C/C	C/C	C/C	C/C	./.	./.	AMINO_ACID_CHANGE=S73	SYNONYMOUS_CODING	LOW	Prupe.2G063800
Pp02	8562275	A	G/G	A/G	A/G	A/A	A/A	A/G	./.	./.	AMINO_ACID_CHANGE=Y79C	NON_SYNONYMOUS_CODING	MODERATE	Prupe.2G063800
Pp02	8562278	G	A/A	G/A	G/G	G/G	G/G	G/A	G/G	G/G	AMINO_ACID_CHANGE=C80Y	NON_SYNONYMOUS_CODING	MODERATE	Prupe.2G063800
Pp02	8562375	G	G/A	G/G	G/G	G/G	G/G	G/G	G/G	G/G	AMINO_ACID_CHANGE=G112	SYNONYMOUS_CODING	LOW	Prupe.2G063800
Pp02	8562389	G	G/T	G/G	G/G	G/G	G/G	G/G	G/G	G/G	AMINO_ACID_CHANGE=R117M	NON_SYNONYMOUS_CODING	MODERATE	Prupe.2G063800
Pp02	8562408	T	A/A	T/A	T/T	T/T	T/T	T/A	T/T	T/T	AMINO_ACID_CHANGE=S123	SYNONYMOUS_CODING	LOW	Prupe.2G063800
Pp02	8562435	G	G/T	G/G	G/G	G/G	G/G	G/G	./.	./.	AMINO_ACID_CHANGE=P132	SYNONYMOUS_CODING	LOW	Prupe.2G063800
Pp02	8562448	G	G/A	G/G	G/G	G/G	G/G	G/G	./.	./.	AMINO_ACID_CHANGE=V137I	NON_SYNONYMOUS_CODING	MODERATE	Prupe.2G063800
Pp02	8562451	A	A/A	A/G	A/A	A/A	A/A	A/G	./.	./.	AMINO_ACID_CHANGE=T138A	NON_SYNONYMOUS_CODING	MODERATE	Prupe.2G063800
Pp02	8562465	C	C/A	C/A	C/C	C/C	C/C	C/A	./.	C/C	AMINO_ACID_CHANGE=T142	SYNONYMOUS_CODING	LOW	Prupe.2G063800
Pp02	8562494	C	C/T	C/T	C/C	C/C	C/C	C/T	C/C	C/C	AMINO_ACID_CHANGE=S152L	NON_SYNONYMOUS_CODING	MODERATE	Prupe.2G063800
Pp02	8562515	T	C/C	T/C	T/T	T/T	T/T	T/C	T/T	T/T	AMINO_ACID_CHANGE=F159S	NON_SYNONYMOUS_CODING	MODERATE	Prupe.2G063800
Pp02	8562589	A	A/C	A/A	A/A	A/A	A/A	A/A	A/A	A/A	CODON_CHANGE	INTRON	MODIFIER	Prupe.2G063800
Pp02	8562594	G	G/A	G/A	G/G	G/G	G/G	G/A	G/G	G/G	CODON_CHANGE	INTRON	MODIFIER	Prupe.2G063800
Pp02	8562877	A	G/G	A/A	A/A	A/A	A/A	A/A	./.	./.	CODON_CHANGE	INTRON	MODIFIER	Prupe.2G063800
Pp02	8562904	T	T/C	T/T	T/T	T/T	T/T	T/T	./.	T/T	CODON_CHANGE	INTRON	MODIFIER	Prupe.2G063800
Pp02	8562910	A	A/C	A/A	A/A	A/A	A/A	A/A	./.	A/A	CODON_CHANGE	INTRON	MODIFIER	Prupe.2G063800
Pp02	8562921	C	C/T	C/C	C/C	C/C	C/C	C/C	./.	C/C	CODON_CHANGE	INTRON	MODIFIER	Prupe.2G063800
Pp02	8562973	A	G/G	A/A	A/G	A/A	A/A	A/A	./.	A/A	AMINO_ACID_CHANGE=V172	SYNONYMOUS_CODING	LOW	Prupe.2G063800
Pp02	8575538	G	G/T	G/G	G/G	G/G	G/G	G/G	G/G	G/G	CODON_CHANGE	UTR_3_PRIME	MODIFIER	Prupe.2G063900
Pp02	8575558	T	C/C	T/C	T/C	T/T	T/T	T/C	./.	T/T	CODON_CHANGE	UTR_3_PRIME	MODIFIER	Prupe.2G063900
Pp02	8575592	GC	GC/G	GC/GC	GC/GC	GC/GC	GC/GC	GC/GC	GC/GC	GC/GC	CODON_CHANGE	UTR_3_PRIME	MODIFIER	Prupe.2G063900
Pp02	8575875	A	A/C	A/C	A/C	A/A	A/A	A/C	./.	A/A	AMINO_ACID_CHANGE=T706	SYNONYMOUS_CODING	LOW	Prupe.2G063900
Pp02	8575931	T	T/T	T/A	T/A	T/T	T/T	T/A	T/T	T/T	CODON_CHANGE	INTRON	MODIFIER	Prupe.2G063900
Pp02	8576034	G	G/G	G/A	G/A	G/G	G/G	G/A	G/G	./.	CODON_CHANGE	INTRON	MODIFIER	Prupe.2G063900
Pp02	8576037	T	T/T	T/A	T/A	T/T	T/T	T/A	T/T	./.	CODON_CHANGE	INTRON	MODIFIER	Prupe.2G063900
Pp02	8576082	C	C/G	C/G	C/G	C/C	C/C	C/G	C/G	./.	CODON_CHANGE	INTRON	MODIFIER	Prupe.2G063900
Pp02	8576299	C	T/T	C/T	C/T	C/C	C/C	C/T	C/C	C/C	CODON_CHANGE	INTRON	MODIFIER	Prupe.2G063900
Pp02	8576322	G	G/A	G/A	G/A	G/G	G/G	G/A	G/G	G/G	CODON_CHANGE	INTRON	MODIFIER	Prupe.2G063900
Pp02	8576429	G	G/A	G/A	G/A	G/G	G/G	G/A	G/A	G/G	CODON_CHANGE	INTRON	MODIFIER	Prupe.2G063900
Pp02	8576543	G	G/C	G/C	G/C	G/G	G/G	C/C	G/G	G/G	CODON_CHANGE	INTRON	MODIFIER	Prupe.2G063900
Pp02	8576619	A	A/C	A/C	A/C	A/A	A/A	C/C	A/C	A/A	CODON_CHANGE	INTRON	MODIFIER	Prupe.2G063900
Pp02	8576620	A	A/C	A/C	A/C	A/A	A/A	C/C	A/C	A/A	CODON_CHANGE	INTRON	MODIFIER	Prupe.2G063900
Pp02	8576651	A	A/T	A/A	A/A	A/A	A/A	A/A	A/A	A/A	CODON_CHANGE	INTRON	MODIFIER	Prupe.2G063900
Pp02	8576652	T	T/A	T/A	T/A	T/T	T/T	A/A	T/T	T/T	CODON_CHANGE	INTRON	MODIFIER	Prupe.2G063900
Pp02	8576653	T	T/A	T/A	T/A	T/T	T/T	A/A	T/T	T/T	CODON_CHANGE	INTRON	MODIFIER	Prupe.2G063900
Pp02	8576791	G	G/T	G/G	G/G	G/G	G/G	G/G	G/G	G/G	CODON_CHANGE	INTRON	MODIFIER	Prupe.2G063900
Pp02	8576814	C	C/G	C/C	C/C	C/C	C/C	C/C	C/C	C/C	CODON_CHANGE	INTRON	MODIFIER	Prupe.2G063900
Pp02	8576848	T	T/C	T/T	T/T	T/T	T/T	T/T	T/T	T/T	CODON_CHANGE	INTRON	MODIFIER	Prupe.2G063900
Pp02	8576878	C	C/G	C/C	C/C	C/C	C/C	C/C	C/C	C/C	CODON_CHANGE	INTRON	MODIFIER	Prupe.2G063900
Pp02	8576911	GA	GA/G	GA/GA	GA/GA	GA/GA	GA/GA	GA/GA	GA/GA	GA/GA	CODON_CHANGE	INTRON	MODIFIER	Prupe.2G063900
Pp02	8576926	GT	GT/G	GT/GT	GT/GT	GT/GT	GT/GT	GT/GT	GT/GT	GT/GT	CODON_CHANGE	INTRON	MODIFIER	Prupe.2G063900
Pp02	8577006	A	A/A	A/C	A/A	A/A	A/A	A/C	A/A	A/A	CODON_CHANGE	INTRON	MODIFIER	Prupe.2G063900
Pp02	8577012	G	G/G	G/G	G/A	G/G	G/G	G/G	G/A	G/G	CODON_CHANGE	INTRON	MODIFIER	Prupe.2G063900
Pp02	8577070	C	C/T	C/C	C/C	C/C	C/C	C/C	C/C	C/C	AMINO_ACID_CHANGE=P654	SYNONYMOUS_CODING	LOW	Prupe.2G063900
Pp02	8577085	A	A/G	A/A	A/A	A/A	A/A	A/A	A/A	A/A	AMINO_ACID_CHANGE=T649	SYNONYMOUS_CODING	LOW	Prupe.2G063900
Pp02	8577093	A	A/T	A/A	A/A	A/A	A/A	A/A	A/A	A/A	AMINO_ACID_CHANGE=L647M	NON_SYNONYMOUS_CODING	MODERATE	Prupe.2G063900
Pp02	8577149	A	A/A	A/T	A/A	A/A	A/A	A/T	A/A	A/A	CODON_CHANGE	INTRON	MODIFIER	Prupe.2G063900
Pp02	8577165	A	A/A	A/A	A/AT	A/A	A/A	A/A	./.	A/A	CODON_CHANGE	INTRON	MODIFIER	Prupe.2G063900
Pp02	8577241	A	A/G	A/A	A/A	A/A	A/A	A/A	A/A	A/A	AMINO_ACID_CHANGE=H626	SYNONYMOUS_CODING	LOW	Prupe.2G063900
Pp02	8577307	T	T/C	T/T	T/T	T/T	T/T	T/T	T/T	T/T	AMINO_ACID_CHANGE=L604	SYNONYMOUS_CODING	LOW	Prupe.2G063900
Pp02	8577441	T	T/C	T/T	T/T	T/T	T/T	T/T	T/T	./.	CODON_CHANGE	INTRON	MODIFIER	Prupe.2G063900
Pp02	8577465	AAAGAAG	AAAGAAG/A	AAAGAAG/AAAGAAG	AAAGAAG/AAAGAAG	AAAGAAG/AAAGAAG	AAAGAAG/AAAGAAG	AAAGAAG/AAAGAAG	AAAGAAG/AAAGAAG	AAAGAAG/AAAGAAG	CODON_CHANGE	INTRON	MODIFIER	Prupe.2G063900
Pp02	8577532	T	T/C	T/C	T/T	T/T	T/T	T/C	T/T	T/T	CODON_CHANGE	INTRON	MODIFIER	Prupe.2G063900
Pp02	8577734	G	A/A	G/A	G/G	G/G	G/G	G/A	./.	G/G	CODON_CHANGE	INTRON	MODIFIER	Prupe.2G063900
Pp02	8577742	A	T/T	A/T	A/A	A/A	A/A	A/T	./.	A/A	CODON_CHANGE	INTRON	MODIFIER	Prupe.2G063900
Pp02	8577758	T	TAGGAGCACATTCTATATATCTTCATGGAATAAACTATA/TAGGAGCACATTCTATATATCTTCATGGAATAAACTATA	T/TAGGAGCACATTCTATATATCTTCATGGAATAAACTATA	T/T	T/T	T/T	T/TAGGAGCACATTCTATATATCTTCATGGAATAAACTATA	T/T	./.	CODON_CHANGE	INTRON	MODIFIER	Prupe.2G063900
Pp02	8577788	T	T/C	T/C	T/T	T/T	T/T	T/C	./.	./.	CODON_CHANGE	INTRON	MODIFIER	Prupe.2G063900
Pp02	8577843	A	A/A	A/C	A/A	A/A	A/A	A/C	A/A	A/A	AMINO_ACID_CHANGE=T571	SYNONYMOUS_CODING	LOW	Prupe.2G063900
Pp02	8578136	T	T/TAAACA	T/T	T/T	T/T	T/T	T/T	T/T	T/T	CODON_CHANGE	INTRON	MODIFIER	Prupe.2G063900
Pp02	8578221	GTATTGGACCACTTTAACATT	G/G	GTATTGGACCACTTTAACATT/GTATTGGACCACTTTAACATT	GTATTGGACCACTTTAACATT/GTATTGGACCACTTTAACATT	GTATTGGACCACTTTAACATT/GTATTGGACCACTTTAACATT	GTATTGGACCACTTTAACATT/GTATTGGACCACTTTAACATT	GTATTGGACCACTTTAACATT/GTATTGGACCACTTTAACATT	GTATTGGACCACTTTAACATT/GTATTGGACCACTTTAACATT	GTATTGGACCACTTTAACATT/GTATTGGACCACTTTAACATT	CODON_CHANGE	INTRON	MODIFIER	Prupe.2G063900
Pp02	8578256	C	T/T	C/C	C/C	C/C	C/C	C/C	C/C	C/C	CODON_CHANGE	INTRON	MODIFIER	Prupe.2G063900
Pp02	8578380	A	T/T	A/A	A/A	A/A	A/A	A/A	A/A	A/A	CODON_CHANGE	INTRON	MODIFIER	Prupe.2G063900
Pp02	8578401	C	T/T	C/C	C/C	C/C	C/C	C/C	C/C	C/C	CODON_CHANGE	INTRON	MODIFIER	Prupe.2G063900
Pp02	8578442	T	T/T	T/A	T/A	T/T	T/T	T/A	./.	./.	CODON_CHANGE	INTRON	MODIFIER	Prupe.2G063900
Pp02	8578503	T	T/T	T/A	T/A	T/T	T/T	T/A	T/A	./.	CODON_CHANGE	INTRON	MODIFIER	Prupe.2G063900
Pp02	8578524	A	A/C	A/A	A/A	A/A	A/A	A/A	A/A	A/A	CODON_CHANGE	INTRON	MODIFIER	Prupe.2G063900
Pp02	8578678	C	A/A	C/A	C/A	C/C	C/C	C/C	A/A	C/C	CODON_CHANGE	INTRON	MODIFIER	Prupe.2G063900
Pp02	8578679	G	A/A	G/G	G/G	G/G	G/G	G/G	G/G	G/G	CODON_CHANGE	INTRON	MODIFIER	Prupe.2G063900
Pp02	8578688	C	C/C	C/T	C/T	C/C	C/C	C/C	T/T	C/C	CODON_CHANGE	INTRON	MODIFIER	Prupe.2G063900
Pp02	8578974	G	G/G	G/C	G/C	G/G	G/G	G/C	G/C	G/G	CODON_CHANGE	INTRON	MODIFIER	Prupe.2G063900
Pp02	8578996	C	CA/CA	C/CA	C/CA	C/C	C/C	C/CA	C/C	./.	CODON_CHANGE	INTRON	MODIFIER	Prupe.2G063900
Pp02	8579027	G	G/A	G/G	G/G	G/G	G/G	G/G	G/G	G/G	CODON_CHANGE	INTRON	MODIFIER	Prupe.2G063900
Pp02	8579056	T	T/C	T/T	T/T	T/T	T/T	T/T	T/T	T/T	CODON_CHANGE	INTRON	MODIFIER	Prupe.2G063900
Pp02	8579099	T	T/T	T/G	T/G	T/T	T/T	T/G	./.	T/T	CODON_CHANGE	INTRON	MODIFIER	Prupe.2G063900
Pp02	8579174	T	T/C	T/T	T/T	T/T	T/T	T/T	T/T	T/T	CODON_CHANGE	INTRON	MODIFIER	Prupe.2G063900
Pp02	8579234	G	G/T	G/G	G/G	G/G	G/G	G/G	G/G	G/G	CODON_CHANGE	INTRON	MODIFIER	Prupe.2G063900
Pp02	8579327	A	A/C	A/C	A/C	A/A	A/A	A/A	A/A	A/A	AMINO_ACID_CHANGE=S494A	NON_SYNONYMOUS_CODING	MODERATE	Prupe.2G063900
Pp02	8579452	A	A/G	A/G	A/G	A/A	A/A	A/A	A/A	A/A	CODON_CHANGE	INTRON	MODIFIER	Prupe.2G063900
Pp02	8579482	TA	TA/TA	TA/T	TA/T	TA/TA	TA/TA	TA/TA	TA/TA	TA/TA	CODON_CHANGE	INTRON	MODIFIER	Prupe.2G063900
Pp02	8579502	A	A/G	A/A	A/A	A/A	A/A	A/A	A/A	A/A	CODON_CHANGE	INTRON	MODIFIER	Prupe.2G063900
Pp02	8579515	T	C/C	T/C	T/C	T/T	T/T	T/T	C/C	T/T	CODON_CHANGE	INTRON	MODIFIER	Prupe.2G063900
Pp02	8579566	A	A/G	A/A	A/A	A/A	A/A	A/A	A/A	./.	CODON_CHANGE	INTRON	MODIFIER	Prupe.2G063900
Pp02	8579606	T	T/C	T/T	T/T	T/T	T/T	T/T	T/T	T/T	CODON_CHANGE	INTRON	MODIFIER	Prupe.2G063900
Pp02	8579649	G	G/A	G/G	G/G	G/G	G/G	G/G	G/G	G/G	CODON_CHANGE	INTRON	MODIFIER	Prupe.2G063900
Pp02	8579700	C	G/G	C/G	C/G	C/C	C/C	C/G	./.	C/C	CODON_CHANGE	INTRON	MODIFIER	Prupe.2G063900
Pp02	8579764	A	A/T	A/A	A/A	A/A	A/A	A/A	./.	A/A	CODON_CHANGE	INTRON	MODIFIER	Prupe.2G063900
Pp02	8579832	A	A/G	A/A	A/A	A/A	A/A	A/A	A/A	A/A	CODON_CHANGE	INTRON	MODIFIER	Prupe.2G063900
Pp02	8579834	A	A/G	A/A	A/A	A/A	A/A	A/G	A/A	A/A	CODON_CHANGE	INTRON	MODIFIER	Prupe.2G063900
Pp02	8579853	T	T/C	T/T	T/T	T/T	T/T	T/T	T/T	T/T	CODON_CHANGE	INTRON	MODIFIER	Prupe.2G063900
Pp02	8579871	T	T/C	T/T	T/T	T/T	T/T	T/T	T/T	T/T	CODON_CHANGE	INTRON	MODIFIER	Prupe.2G063900
Pp02	8579902	T	T/C	T/T	T/T	T/T	T/T	T/T	T/T	T/T	CODON_CHANGE	INTRON	MODIFIER	Prupe.2G063900
Pp02	8579970	T	T/C	T/T	T/T	T/T	T/T	T/T	T/T	./.	CODON_CHANGE	INTRON	MODIFIER	Prupe.2G063900
Pp02	8580001	G	G/C	G/G	G/G	G/G	G/G	G/G	G/G	./.	CODON_CHANGE	INTRON	MODIFIER	Prupe.2G063900
Pp02	8580052	A	A/G	A/A	A/A	A/A	A/A	A/A	A/A	./.	CODON_CHANGE	INTRON	MODIFIER	Prupe.2G063900
Pp02	8580107	G	G/G	G/T	G/T	G/G	G/G	G/G	./.	G/G	CODON_CHANGE	INTRON	MODIFIER	Prupe.2G063900
Pp02	8580130	T	T/C	T/T	T/T	T/T	T/T	T/T	T/T	T/T	CODON_CHANGE	INTRON	MODIFIER	Prupe.2G063900
Pp02	8580200	T	T/A	T/A	T/A	T/T	T/T	T/T	T/T	T/T	AMINO_ACID_CHANGE=A443	SYNONYMOUS_CODING	LOW	Prupe.2G063900
Pp02	8580377	A	A/T	A/T	A/T	A/A	A/A	A/A	A/T	A/A	AMINO_ACID_CHANGE=P384	SYNONYMOUS_CODING	LOW	Prupe.2G063900
Pp02	8580553	C	C/C	C/A	C/A	C/C	C/C	C/C	C/C	C/C	AMINO_ACID_CHANGE=A326S	NON_SYNONYMOUS_CODING	MODERATE	Prupe.2G063900
Pp02	8580580	T	T/C	T/C	T/C	T/T	T/T	T/T	C/C	T/T	AMINO_ACID_CHANGE=K317E	NON_SYNONYMOUS_CODING	MODERATE	Prupe.2G063900
Pp02	8580583	A	A/G	A/A	A/A	A/A	A/A	A/A	A/A	A/A	AMINO_ACID_CHANGE=F316L	NON_SYNONYMOUS_CODING	MODERATE	Prupe.2G063900
Pp02	8580614	A	A/G	A/G	A/G	A/A	A/A	A/A	G/G	A/A	AMINO_ACID_CHANGE=D305	SYNONYMOUS_CODING	LOW	Prupe.2G063900
Pp02	8580665	T	T/C	T/C	T/C	T/T	T/T	T/T	T/C	T/T	AMINO_ACID_CHANGE=V288	SYNONYMOUS_CODING	LOW	Prupe.2G063900
Pp02	8580679	T	T/A	T/A	T/A	T/T	T/T	T/T	T/A	T/T	AMINO_ACID_CHANGE=M284L	NON_SYNONYMOUS_CODING	MODERATE	Prupe.2G063900
Pp02	8580685	T	T/C	T/T	T/T	T/T	T/T	T/T	T/T	T/T	AMINO_ACID_CHANGE=I282V	NON_SYNONYMOUS_CODING	MODERATE	Prupe.2G063900
Pp02	8580790	G	G/A	G/G	G/G	G/G	G/G	G/G	G/G	G/G	AMINO_ACID_CHANGE=P247S	NON_SYNONYMOUS_CODING	MODERATE	Prupe.2G063900
Pp02	8580971	G	G/A	G/A	G/A	G/G	G/G	G/G	G/G	G/G	AMINO_ACID_CHANGE=A186	SYNONYMOUS_CODING	LOW	Prupe.2G063900
Pp02	8581088	C	C/T	C/T	C/T	C/C	C/C	C/C	C/C	C/C	AMINO_ACID_CHANGE=L147	SYNONYMOUS_CODING	LOW	Prupe.2G063900
Pp02	8581109	G	G/A	G/A	G/A	G/G	G/G	G/G	G/A	G/G	AMINO_ACID_CHANGE=L140	SYNONYMOUS_CODING	LOW	Prupe.2G063900
Pp02	8581243	T	T/G	T/G	T/G	T/T	T/T	T/G	./.	T/T	AMINO_ACID_CHANGE=N96H	NON_SYNONYMOUS_CODING	MODERATE	Prupe.2G063900
Pp02	8581289	T	T/T	T/A	T/A	T/T	T/T	T/T	T/A	./.	AMINO_ACID_CHANGE=I80	SYNONYMOUS_CODING	LOW	Prupe.2G063900
Pp02	8581292	G	G/A	G/A	G/A	G/G	G/G	G/G	G/A	./.	AMINO_ACID_CHANGE=N79	SYNONYMOUS_CODING	LOW	Prupe.2G063900
Pp02	8581325	G	G/A	G/A	G/A	G/G	G/G	G/G	G/A	./.	AMINO_ACID_CHANGE=T68	SYNONYMOUS_CODING	LOW	Prupe.2G063900
Pp02	8581343	A	A/G	A/G	A/G	A/A	A/A	A/A	A/A	./.	AMINO_ACID_CHANGE=F62	SYNONYMOUS_CODING	LOW	Prupe.2G063900
Pp02	8581361	T	T/TCTATGG	T/TCTATGG	T/TCTATGG	T/T	T/T	T/T	T/TCTATGG	./.	AMINO_ACID_CHANGE=R56SHR	CODON_CHANGE_PLUS_CODON_INSERTION	MODERATE	Prupe.2G063900
Pp02	8581442	C	C/T	C/T	C/T	C/C	C/C	C/C	C/C	C/C	AMINO_ACID_CHANGE=Q29	SYNONYMOUS_CODING	LOW	Prupe.2G063900
Pp02	8581457	T	T/A	T/A	T/A	T/T	T/T	T/T	T/T	T/T	AMINO_ACID_CHANGE=P24	SYNONYMOUS_CODING	LOW	Prupe.2G063900
Pp02	8581473	A	A/G	A/G	A/G	A/A	A/A	A/A	A/A	A/A	AMINO_ACID_CHANGE=F19S	NON_SYNONYMOUS_CODING	MODERATE	Prupe.2G063900
Pp02	8581478	T	T/TATG	T/TATG	T/TATG	T/T	T/T	T/T	T/T	./.	AMINO_ACID_CHANGE=I17II	CODON_CHANGE_PLUS_CODON_INSERTION	MODERATE	Prupe.2G063900
Pp02	8588085	C	C/A	C/C	C/C	C/C	C/C	C/C	C/C	C/C	AMINO_ACID_CHANGE=Q663H	NON_SYNONYMOUS_CODING	MODERATE	Prupe.2G064100
Pp02	8588233	C	T/T	C/C	C/C	C/C	C/C	C/C	C/C	C/C	AMINO_ACID_CHANGE=S614N	NON_SYNONYMOUS_CODING	MODERATE	Prupe.2G064100
Pp02	8588420	C	C/T	C/C	C/C	C/C	C/C	C/C	C/C	C/C	AMINO_ACID_CHANGE=D552N	NON_SYNONYMOUS_CODING	MODERATE	Prupe.2G064100
Pp02	8588436	G	T/T	G/G	G/G	G/G	G/G	G/G	G/G	G/G	AMINO_ACID_CHANGE=F546L	NON_SYNONYMOUS_CODING	MODERATE	Prupe.2G064100
Pp02	8588553	A	G/G	A/G	A/G	A/A	A/A	A/G	./.	A/A	AMINO_ACID_CHANGE=V507	SYNONYMOUS_CODING	LOW	Prupe.2G064100
Pp02	8588653	T	T/C	T/T	T/T	T/T	T/T	T/T	T/T	T/T	AMINO_ACID_CHANGE=D474G	NON_SYNONYMOUS_CODING	MODERATE	Prupe.2G064100
Pp02	8588877	A	A/G	A/A	A/A	A/A	A/A	A/A	A/A	A/A	AMINO_ACID_CHANGE=Y399	SYNONYMOUS_CODING	LOW	Prupe.2G064100
Pp02	8588932	T	T/C	T/T	T/T	T/T	T/T	T/T	T/T	T/T	AMINO_ACID_CHANGE=Y381C	NON_SYNONYMOUS_CODING	MODERATE	Prupe.2G064100
Pp02	8588934	T	T/A	T/T	T/T	T/T	T/T	T/T	T/T	T/T	AMINO_ACID_CHANGE=A380	SYNONYMOUS_CODING	LOW	Prupe.2G064100
Pp02	8589202	A	A/G	A/A	A/A	A/A	A/A	A/A	A/A	A/A	AMINO_ACID_CHANGE=L291S	NON_SYNONYMOUS_CODING	MODERATE	Prupe.2G064100
Pp02	8589223	C	C/T	C/C	C/C	C/C	C/C	C/C	./.	C/C	AMINO_ACID_CHANGE=G284E	NON_SYNONYMOUS_CODING	MODERATE	Prupe.2G064100
Pp02	8589489	C	C/A	C/C	C/C	C/C	C/C	C/C	C/C	C/C	AMINO_ACID_CHANGE=K195N	NON_SYNONYMOUS_CODING	MODERATE	Prupe.2G064100
Pp02	8589706	C	C/G	C/C	C/C	C/C	C/C	C/C	C/C	C/C	AMINO_ACID_CHANGE=R123T	NON_SYNONYMOUS_CODING	MODERATE	Prupe.2G064100
Pp02	8589707	T	T/C	T/T	T/T	T/T	T/T	T/T	T/T	T/T	AMINO_ACID_CHANGE=R123G	NON_SYNONYMOUS_CODING	MODERATE	Prupe.2G064100
Pp02	8590049	G	G/C	G/G	G/G	G/G	G/G	G/G	G/G	G/G	AMINO_ACID_CHANGE=L9V	NON_SYNONYMOUS_CODING	MODERATE	Prupe.2G064100
Pp02	8590053	G	G/A	G/G	G/G	G/G	G/G	G/G	G/G	G/G	AMINO_ACID_CHANGE=F7	SYNONYMOUS_CODING	LOW	Prupe.2G064100
Pp02	8590087	T	T/C	T/T	T/T	T/T	T/T	T/T	T/T	T/T	CODON_CHANGE	UTR_5_PRIME	MODIFIER	Prupe.2G064100
Pp02	8634073	C	T/T	C/C	C/C	C/C	C/C	C/C	C/C	./.	CODON_CHANGE	UTR_3_PRIME	MODIFIER	Prupe.2G064200
Pp02	8634089	T	T/G	T/T	T/T	T/T	T/T	T/T	./.	T/T	CODON_CHANGE	UTR_3_PRIME	MODIFIER	Prupe.2G064200
Pp02	8634098	A	A/AATACTAAGGCATAAG	A/A	A/A	A/A	A/A	A/A	A/A	A/A	CODON_CHANGE	UTR_3_PRIME	MODIFIER	Prupe.2G064200
Pp02	8634135	T	A/A	T/T	T/T	T/T	T/T	T/T	T/T	T/T	CODON_CHANGE	UTR_3_PRIME	MODIFIER	Prupe.2G064200
Pp02	8634187	CA	C/C	CA/CA	CA/CA	CA/CA	CA/CA	CA/CA	CA/CA	CA/CA	CODON_CHANGE	UTR_3_PRIME	MODIFIER	Prupe.2G064200
Pp02	8634197	A	T/T	A/A	A/A	A/A	A/A	A/A	A/A	A/A	CODON_CHANGE	UTR_3_PRIME	MODIFIER	Prupe.2G064200
Pp02	8634211	G	G/G	G/G	G/A	G/G	G/G	G/G	./.	G/G	CODON_CHANGE	UTR_3_PRIME	MODIFIER	Prupe.2G064200
Pp02	8634233	A	G/G	A/A	A/A	A/A	A/A	A/A	A/A	A/A	CODON_CHANGE	UTR_3_PRIME	MODIFIER	Prupe.2G064200
Pp02	8634450	C	T/T	C/C	C/C	C/C	C/C	C/C	C/C	C/C	CODON_CHANGE	INTRON	MODIFIER	Prupe.2G064200
Pp02	8634506	T	T/A	T/T	T/T	T/T	T/T	T/T	T/T	./.	CODON_CHANGE	INTRON	MODIFIER	Prupe.2G064200
Pp02	8634507	ATTTATTT	ATTTATTT/A	ATTTATTT/ATTTATTT	ATTTATTT/ATTTATTT	ATTTATTT/ATTTATTT	ATTTATTT/ATTTATTT	ATTTATTT/ATTTATTT	ATTTATTT/ATTTATTT	./.	CODON_CHANGE	INTRON	MODIFIER	Prupe.2G064200
Pp02	8634730	A	A/A	A/A	A/G	A/A	A/A	A/A	A/A	A/A	CODON_CHANGE	INTRON	MODIFIER	Prupe.2G064200
Pp02	8634780	ATG	A/A	ATG/ATG	ATG/ATG	ATG/ATG	ATG/ATG	ATG/ATG	ATG/ATG	ATG/ATG	CODON_CHANGE	INTRON	MODIFIER	Prupe.2G064200
Pp02	8634795	T	C/C	T/T	T/T	T/T	T/T	T/T	T/T	T/T	CODON_CHANGE	INTRON	MODIFIER	Prupe.2G064200
Pp02	8635008	A	A/G	A/A	A/A	A/A	A/A	A/A	A/A	A/A	CODON_CHANGE	INTRON	MODIFIER	Prupe.2G064200
Pp02	8635031	A	G/G	A/A	A/A	A/A	A/A	A/G	A/A	A/A	CODON_CHANGE	INTRON	MODIFIER	Prupe.2G064200
Pp02	8635143	C	C/G	C/C	C/C	C/C	C/C	C/C	C/C	./.	AMINO_ACID_CHANGE=A287	SYNONYMOUS_CODING	LOW	Prupe.2G064200
Pp02	8635177	A	A/C	A/A	A/A	A/A	A/A	A/A	./.	A/A	CODON_CHANGE	INTRON	MODIFIER	Prupe.2G064200
Pp02	8635196	G	GA/GA	G/G	G/G	G/G	G/G	G/G	./.	G/G	CODON_CHANGE	INTRON	MODIFIER	Prupe.2G064200
Pp02	8635241	T	A/A	T/T	T/T	T/T	T/T	T/T	./.	./.	AMINO_ACID_CHANGE=S280	SYNONYMOUS_CODING	LOW	Prupe.2G064200
Pp02	8635340	T	T/A	T/T	T/T	T/T	T/T	T/T	T/T	T/T	CODON_CHANGE	INTRON	MODIFIER	Prupe.2G064200
Pp02	8635740	A	T/T	A/A	A/A	A/A	A/A	A/A	A/A	A/A	CODON_CHANGE	INTRON	MODIFIER	Prupe.2G064200
Pp02	8635745	A	T/T	A/A	A/A	./.	A/A	A/A	A/A	A/A	CODON_CHANGE	INTRON	MODIFIER	Prupe.2G064200
Pp02	8635875	T	C/C	T/T	T/T	T/T	T/T	T/T	./.	T/T	CODON_CHANGE	INTRON	MODIFIER	Prupe.2G064200
Pp02	8635890	A	A/C	A/A	A/A	A/A	A/A	A/A	A/A	A/A	CODON_CHANGE	INTRON	MODIFIER	Prupe.2G064200
Pp02	8635995	T	C/C	T/T	T/T	T/T	T/T	T/T	T/T	./.	CODON_CHANGE	INTRON	MODIFIER	Prupe.2G064200
Pp02	8636000	T	T/A	T/T	T/T	T/T	T/T	T/T	T/T	./.	CODON_CHANGE	INTRON	MODIFIER	Prupe.2G064200
Pp02	8636039	G	A/A	G/G	G/G	G/G	G/G	G/G	G/G	G/G	CODON_CHANGE	INTRON	MODIFIER	Prupe.2G064200
Pp02	8636073	GA	GA/G	GA/GA	GA/GA	GA/GA	GA/GA	GA/GA	GA/GA	GA/GA	CODON_CHANGE	INTRON	MODIFIER	Prupe.2G064200
Pp02	8636083	G	G/GGAAAAAAAGA	G/G	G/G	G/G	G/G	G/G	G/G	G/G	CODON_CHANGE	INTRON	MODIFIER	Prupe.2G064200
Pp02	8636087	C	C/A	C/C	C/C	C/C	C/C	C/C	C/C	C/C	CODON_CHANGE	INTRON	MODIFIER	Prupe.2G064200
Pp02	8636231	C	G/G	C/C	C/C	C/C	C/C	C/C	C/C	C/C	CODON_CHANGE	INTRON	MODIFIER	Prupe.2G064200
Pp02	8636370	T	T/C	T/T	T/T	T/T	T/T	T/T	T/T	T/T	CODON_CHANGE	INTRON	MODIFIER	Prupe.2G064200
Pp02	8636502	A	G/G	A/A	A/A	A/A	A/A	A/A	A/A	A/A	CODON_CHANGE	INTRON	MODIFIER	Prupe.2G064200
Pp02	8636510	T	C/C	T/T	T/T	T/T	T/T	T/T	T/T	T/T	CODON_CHANGE	INTRON	MODIFIER	Prupe.2G064200
Pp02	8636585	C	C/T	C/C	C/C	C/C	C/C	C/C	C/C	./.	AMINO_ACID_CHANGE=A244	SYNONYMOUS_CODING	LOW	Prupe.2G064200
Pp02	8636702	G	A/A	G/G	G/G	G/G	G/G	G/G	G/G	G/G	CODON_CHANGE	INTRON	MODIFIER	Prupe.2G064200
Pp02	8636847	G	G/A	G/G	G/G	G/G	G/G	G/G	G/G	./.	CODON_CHANGE	INTRON	MODIFIER	Prupe.2G064200
Pp02	8636944	T	T/C	T/T	T/T	T/T	T/T	T/T	T/T	T/T	CODON_CHANGE	INTRON	MODIFIER	Prupe.2G064200
Pp02	8636972	G	A/A	G/G	G/G	G/G	G/G	G/G	G/G	./.	CODON_CHANGE	INTRON	MODIFIER	Prupe.2G064200
Pp02	8637075	A	A/T	A/A	A/A	A/A	A/A	A/A	A/A	./.	CODON_CHANGE	INTRON	MODIFIER	Prupe.2G064200
Pp02	8637191	G	G/C	G/G	G/G	G/G	G/G	G/G	./.	G/G	CODON_CHANGE	INTRON	MODIFIER	Prupe.2G064200
Pp02	8637226	A	A/C	A/A	A/A	A/A	A/A	A/A	A/A	A/A	CODON_CHANGE	INTRON	MODIFIER	Prupe.2G064200
Pp02	8637246	G	G/A	G/G	G/G	G/G	G/G	G/G	G/G	./.	CODON_CHANGE	INTRON	MODIFIER	Prupe.2G064200
Pp02	8637315	T	T/C	T/T	T/T	T/T	T/T	T/T	T/T	./.	CODON_CHANGE	INTRON	MODIFIER	Prupe.2G064200
Pp02	8637543	C	T/T	C/C	C/C	C/C	C/C	C/C	C/C	C/C	CODON_CHANGE	INTRON	MODIFIER	Prupe.2G064200
Pp02	8637632	C	G/G	C/G	C/G	C/C	C/C	C/G	C/G	C/C	AMINO_ACID_CHANGE=V191	SYNONYMOUS_CODING	LOW	Prupe.2G064200
Pp02	8638110	C	C/A	C/C	C/C	C/C	C/C	C/C	C/C	C/C	CODON_CHANGE	INTRON	MODIFIER	Prupe.2G064200
Pp02	8638145	T	T/C	T/T	T/T	T/T	T/T	T/T	T/T	T/T	CODON_CHANGE	INTRON	MODIFIER	Prupe.2G064200
Pp02	8638210	T	T/C	T/T	T/T	T/T	T/T	T/T	T/T	T/T	CODON_CHANGE	INTRON	MODIFIER	Prupe.2G064200
Pp02	8638212	A	G/G	A/A	A/A	A/A	A/A	A/A	A/A	A/A	CODON_CHANGE	INTRON	MODIFIER	Prupe.2G064200
Pp02	8638544	G	C/C	G/G	G/G	G/G	G/G	G/G	G/G	G/G	CODON_CHANGE	INTRON	MODIFIER	Prupe.2G064200
Pp02	8638590	C	C/C	C/C	C/T	C/C	C/C	C/C	C/C	C/C	CODON_CHANGE	INTRON	MODIFIER	Prupe.2G064200
Pp02	8638767	T	C/C	T/T	T/T	T/T	T/T	T/T	T/T	T/T	CODON_CHANGE	INTRON	MODIFIER	Prupe.2G064200
Pp02	8638946	A	A/C	A/A	A/A	A/A	A/A	A/A	A/A	./.	CODON_CHANGE	INTRON	MODIFIER	Prupe.2G064200
Pp02	8639042	AT	A/A	AT/AT	AT/AT	AT/AT	AT/AT	AT/AT	AT/AT	./.	CODON_CHANGE	INTRON	MODIFIER	Prupe.2G064200
Pp02	8639144	A	A/A	A/C	A/A	A/A	A/A	A/A	A/A	A/A	AMINO_ACID_CHANGE=A116	SYNONYMOUS_CODING	LOW	Prupe.2G064200
Pp02	8639402	T	T/C	T/T	T/T	T/T	T/T	T/T	./.	./.	CODON_CHANGE	INTRON	MODIFIER	Prupe.2G064200
Pp02	8640003	G	G/T	G/G	G/G	G/G	G/G	G/G	G/G	G/G	CODON_CHANGE	INTRON	MODIFIER	Prupe.2G064200
Pp02	8640057	C	C/C	C/C	C/C	C/CA	C/C	C/C	C/C	C/C	CODON_CHANGE	INTRON	MODIFIER	Prupe.2G064200
Pp02	8640269	G	A/A	G/G	G/G	G/G	G/G	G/G	G/G	G/G	CODON_CHANGE	INTRON	MODIFIER	Prupe.2G064200
Pp02	8640442	G	G/GA	G/G	G/G	G/G	G/G	G/G	G/G	G/G	CODON_CHANGE	INTRON	MODIFIER	Prupe.2G064200
Pp02	8640456	A	A/G	A/A	A/A	A/A	A/A	A/A	A/A	A/A	CODON_CHANGE	INTRON	MODIFIER	Prupe.2G064200
Pp02	8640539	T	T/C	T/T	T/T	T/T	T/T	T/T	T/T	./.	AMINO_ACID_CHANGE=E70	SYNONYMOUS_CODING	LOW	Prupe.2G064200
Pp02	8640542	T	T/C	T/T	T/T	T/T	T/T	T/T	T/T	T/T	AMINO_ACID_CHANGE=A69	SYNONYMOUS_CODING	LOW	Prupe.2G064200
Pp02	8640747	AT	AT/A	AT/AT	AT/AT	AT/AT	AT/AT	AT/AT	AT/AT	AT/AT	AMINO_ACID_CHANGE=M1	FRAME_SHIFT	HIGH	Prupe.2G064200
Pp02	8640752	A	G/G	A/A	A/A	A/A	A/A	A/A	A/A	A/A	CODON_CHANGE	UTR_5_PRIME	MODIFIER	Prupe.2G064200
Pp02	8640754	G	G/C	G/G	G/G	G/G	G/G	G/G	G/G	G/G	CODON_CHANGE	UTR_5_PRIME	MODIFIER	Prupe.2G064200
Pp02	8675084	C	C/C	C/C	C/G	C/C	C/C	C/G	C/C	C/C	AMINO_ACID_CHANGE=S21*	STOP_GAINED	HIGH	Prupe.2G064400
Pp02	8675092	T	T/T	T/T	T/TA	T/T	T/T	T/TA	T/T	T/T	AMINO_ACID_CHANGE=W24*?	FRAME_SHIFT	HIGH	Prupe.2G064400
Pp02	8675093	G	G/G	G/G	G/T	G/G	G/G	G/T	G/G	G/G	AMINO_ACID_CHANGE=W24L	NON_SYNONYMOUS_CODING	MODERATE	Prupe.2G064400
Pp02	8675100	T	T/T	T/C	T/T	T/T	T/T	T/T	T/T	T/T	AMINO_ACID_CHANGE=V26	SYNONYMOUS_CODING	LOW	Prupe.2G064400
Pp02	8675103	A	A/A	A/A	A/T	A/A	A/A	A/T	A/A	A/A	AMINO_ACID_CHANGE=R27S	NON_SYNONYMOUS_CODING	MODERATE	Prupe.2G064400
Pp02	8675111	C	C/A	C/C	C/C	C/C	C/C	C/C	C/C	C/C	AMINO_ACID_CHANGE=S30*	STOP_GAINED	HIGH	Prupe.2G064400
Pp02	8675114	A	A/T	A/A	A/T	A/A	A/A	A/T	A/A	A/A	AMINO_ACID_CHANGE=Y31F	NON_SYNONYMOUS_CODING	MODERATE	Prupe.2G064400
Pp02	8675115	C	T/T	C/T	C/T	C/C	C/C	C/T	C/C	C/C	AMINO_ACID_CHANGE=Y31	SYNONYMOUS_CODING	LOW	Prupe.2G064400
Pp02	8675185	T	T/T	T/G	T/T	T/T	T/T	T/T	T/T	T/T	CODON_CHANGE	INTRON	MODIFIER	Prupe.2G064400
Pp02	8675200	G	G/G	G/GAACTACTACAAAAAGTGAAAA	G/G	G/G	G/G	G/G	G/G	G/G	CODON_CHANGE	INTRON	MODIFIER	Prupe.2G064400
Pp02	8675228	T	T/G	T/T	T/T	T/T	T/T	T/T	T/T	T/T	CODON_CHANGE	INTRON	MODIFIER	Prupe.2G064400
Pp02	8675229	C	C/A	C/C	C/C	C/C	C/C	C/C	C/C	C/C	CODON_CHANGE	INTRON	MODIFIER	Prupe.2G064400
Pp02	8675234	G	G/G	G/G	G/A	G/G	G/G	G/G	./.	G/G	CODON_CHANGE	INTRON	MODIFIER	Prupe.2G064400
Pp02	8675239	C	C/T	C/C	C/T	C/C	C/C	C/T	./.	C/C	CODON_CHANGE	INTRON	MODIFIER	Prupe.2G064400
Pp02	8675243	A	A/T	A/A	A/T	A/A	A/A	A/T	./.	A/A	AMINO_ACID_CHANGE=E43D	NON_SYNONYMOUS_CODING	MODERATE	Prupe.2G064400
Pp02	8675250	G	G/A	G/G	G/G	G/G	G/G	G/G	./.	G/G	AMINO_ACID_CHANGE=G46S	NON_SYNONYMOUS_CODING	MODERATE	Prupe.2G064400
Pp02	8675252	T	T/G	T/T	T/T	T/T	T/T	T/T	./.	T/T	AMINO_ACID_CHANGE=G46	SYNONYMOUS_CODING	LOW	Prupe.2G064400
Pp02	8675259	G	G/A	G/G	G/G	G/G	G/G	G/G	./.	G/G	AMINO_ACID_CHANGE=V49I	NON_SYNONYMOUS_CODING	MODERATE	Prupe.2G064400
Pp02	8675262	T	T/T	T/C	T/T	T/T	T/T	T/T	./.	T/T	AMINO_ACID_CHANGE=F50L	NON_SYNONYMOUS_CODING	MODERATE	Prupe.2G064400
Pp02	8675303	T	T/T	T/C	T/T	T/T	T/T	T/T	./.	T/T	AMINO_ACID_CHANGE=F63	SYNONYMOUS_CODING	LOW	Prupe.2G064400
Pp02	8675341	A	A/T	A/A	A/A	A/A	A/A	A/A	A/A	./.	AMINO_ACID_CHANGE=Q76L	NON_SYNONYMOUS_CODING	MODERATE	Prupe.2G064400
Pp02	8675367	G	T/T	G/T	G/T	G/G	G/G	G/T	G/G	./.	AMINO_ACID_CHANGE=V85L	NON_SYNONYMOUS_CODING	MODERATE	Prupe.2G064400
Pp02	8675414	G	G/A	G/G	G/G	G/G	G/G	G/G	G/G	G/G	AMINO_ACID_CHANGE=P100	SYNONYMOUS_CODING	LOW	Prupe.2G064400
Pp02	8675418	C	C/T	C/C	C/C	C/C	C/C	C/C	C/C	C/C	AMINO_ACID_CHANGE=Q102*	STOP_GAINED	HIGH	Prupe.2G064400
Pp02	8747501	T	C/C	T/C	T/T	T/T	T/T	T/T	T/T	T/T	CODON_CHANGE	UTR_3_PRIME	MODIFIER	Prupe.2G064600
Pp02	8747502	A	G/G	A/G	A/A	A/A	A/A	A/A	A/A	A/A	CODON_CHANGE	UTR_3_PRIME	MODIFIER	Prupe.2G064600
Pp02	8747572	C	C/C	C/C	C/T	C/C	C/C	C/C	./.	C/C	AMINO_ACID_CHANGE=R508H	NON_SYNONYMOUS_CODING	MODERATE	Prupe.2G064600
Pp02	8747577	T	T/C	T/T	T/T	T/T	T/T	T/T	T/T	T/T	AMINO_ACID_CHANGE=R506	SYNONYMOUS_CODING	LOW	Prupe.2G064600
Pp02	8747648	G	G/A	G/G	G/G	G/G	G/G	G/G	G/G	G/G	AMINO_ACID_CHANGE=P483S	NON_SYNONYMOUS_CODING	MODERATE	Prupe.2G064600
Pp02	8747658	A	A/G	A/G	A/A	A/A	A/A	A/A	A/A	A/A	AMINO_ACID_CHANGE=D479	SYNONYMOUS_CODING	LOW	Prupe.2G064600
Pp02	8747661	A	A/G	A/G	A/A	A/A	A/A	A/A	A/A	A/A	AMINO_ACID_CHANGE=D478	SYNONYMOUS_CODING	LOW	Prupe.2G064600
Pp02	8747671	C	C/T	C/T	C/C	C/C	C/C	C/C	C/C	C/C	AMINO_ACID_CHANGE=C475Y	NON_SYNONYMOUS_CODING	MODERATE	Prupe.2G064600
Pp02	8747672	A	A/G	A/G	A/A	A/A	A/A	A/A	A/A	A/A	AMINO_ACID_CHANGE=C475R	NON_SYNONYMOUS_CODING	MODERATE	Prupe.2G064600
Pp02	8747678	T	T/C	T/C	T/T	T/T	T/T	T/T	T/T	T/T	AMINO_ACID_CHANGE=I473V	NON_SYNONYMOUS_CODING	MODERATE	Prupe.2G064600
Pp02	8747683	T	T/C	T/C	T/T	T/T	T/T	T/T	T/T	./.	AMINO_ACID_CHANGE=Q471R	NON_SYNONYMOUS_CODING	MODERATE	Prupe.2G064600
Pp02	8747691	C	C/T	C/T	C/C	C/C	C/C	C/C	C/C	./.	AMINO_ACID_CHANGE=L468	SYNONYMOUS_CODING	LOW	Prupe.2G064600
Pp02	8747693	A	A/G	A/G	A/A	A/A	A/A	A/A	A/A	./.	AMINO_ACID_CHANGE=L468	SYNONYMOUS_CODING	LOW	Prupe.2G064600
Pp02	8747713	T	T/C	T/C	T/T	T/T	T/T	T/T	T/T	./.	AMINO_ACID_CHANGE=N461S	NON_SYNONYMOUS_CODING	MODERATE	Prupe.2G064600
Pp02	8747763	A	G/G	A/G	A/A	A/A	A/A	A/A	A/A	A/A	AMINO_ACID_CHANGE=D444	SYNONYMOUS_CODING	LOW	Prupe.2G064600
Pp02	8747768	C	C/T	C/C	C/C	C/C	C/C	C/C	C/C	C/C	AMINO_ACID_CHANGE=G443R	NON_SYNONYMOUS_CODING	MODERATE	Prupe.2G064600
Pp02	8747817	C	C/A	C/C	C/C	C/C	C/C	C/C	C/C	C/C	AMINO_ACID_CHANGE=L426F	NON_SYNONYMOUS_CODING	MODERATE	Prupe.2G064600
Pp02	8747872	C	C/CT	C/CT	C/C	C/C	C/C	C/C	C/C	C/C	AMINO_ACID_CHANGE=R408K?	FRAME_SHIFT	HIGH	Prupe.2G064600
Pp02	8747888	C	C/G	C/G	C/C	C/C	C/C	C/C	C/C	C/C	AMINO_ACID_CHANGE=E403Q	NON_SYNONYMOUS_CODING	MODERATE	Prupe.2G064600
Pp02	8747892	C	C/A	C/A	C/C	C/C	C/C	C/C	C/C	C/C	AMINO_ACID_CHANGE=E401D	NON_SYNONYMOUS_CODING	MODERATE	Prupe.2G064600
Pp02	8747898	A	A/T	A/T	A/A	A/A	A/A	A/A	A/A	A/A	AMINO_ACID_CHANGE=L399	SYNONYMOUS_CODING	LOW	Prupe.2G064600
Pp02	8747913	G	G/A	G/G	G/G	G/G	G/G	G/G	G/G	G/G	AMINO_ACID_CHANGE=Y394	SYNONYMOUS_CODING	LOW	Prupe.2G064600
Pp02	8747925	G	G/A	G/A	G/G	G/G	G/G	G/G	G/G	G/G	AMINO_ACID_CHANGE=F390	SYNONYMOUS_CODING	LOW	Prupe.2G064600
Pp02	8747934	A	A/T	A/T	A/A	A/A	A/A	A/A	A/A	A/A	AMINO_ACID_CHANGE=C387*	STOP_GAINED	HIGH	Prupe.2G064600
Pp02	8747936	A	A/G	A/G	A/A	A/A	A/A	A/A	A/A	A/A	AMINO_ACID_CHANGE=C387R	NON_SYNONYMOUS_CODING	MODERATE	Prupe.2G064600
Pp02	8747948	A	A/T	A/A	A/A	A/A	A/A	A/A	A/A	A/A	AMINO_ACID_CHANGE=S383T	NON_SYNONYMOUS_CODING	MODERATE	Prupe.2G064600
Pp02	8747954	G	A/A	G/A	G/G	G/G	G/G	G/G	G/G	G/G	AMINO_ACID_CHANGE=P381S	NON_SYNONYMOUS_CODING	MODERATE	Prupe.2G064600
Pp02	8747958	A	G/G	A/G	A/A	A/A	A/A	A/A	A/A	A/A	AMINO_ACID_CHANGE=V379	SYNONYMOUS_CODING	LOW	Prupe.2G064600
Pp02	8747979	A	A/T	A/T	A/A	A/A	A/A	A/A	A/A	A/A	AMINO_ACID_CHANGE=T372	SYNONYMOUS_CODING	LOW	Prupe.2G064600
Pp02	8747980	G	G/G	G/G	G/T	G/G	G/G	G/G	G/G	G/G	AMINO_ACID_CHANGE=T372N	NON_SYNONYMOUS_CODING	MODERATE	Prupe.2G064600
Pp02	8747985	A	A/A	A/G	A/A	A/A	A/A	A/A	A/A	A/A	AMINO_ACID_CHANGE=F370	SYNONYMOUS_CODING	LOW	Prupe.2G064600
Pp02	8748009	C	C/G	C/G	C/C	C/C	C/C	C/C	C/C	C/C	AMINO_ACID_CHANGE=G362	SYNONYMOUS_CODING	LOW	Prupe.2G064600
Pp02	8748012	A	A/G	A/A	A/A	A/A	A/A	A/A	A/A	A/A	AMINO_ACID_CHANGE=H361	SYNONYMOUS_CODING	LOW	Prupe.2G064600
Pp02	8748018	A	A/A	A/G	A/A	A/A	A/A	A/A	A/A	A/A	AMINO_ACID_CHANGE=C359	SYNONYMOUS_CODING	LOW	Prupe.2G064600
Pp02	8748020	A	A/T	A/T	A/A	A/A	A/A	A/A	A/A	A/A	AMINO_ACID_CHANGE=C359S	NON_SYNONYMOUS_CODING	MODERATE	Prupe.2G064600
Pp02	8748043	G	G/GAGC	G/GAGC	G/G	G/G	G/G	G/G	G/G	G/G	AMINO_ACID_CHANGE=S351CS	CODON_INSERTION	MODERATE	Prupe.2G064600
Pp02	8748051	T	T/C	T/C	T/T	T/T	T/T	T/T	T/T	T/T	AMINO_ACID_CHANGE=T348	SYNONYMOUS_CODING	LOW	Prupe.2G064600
Pp02	8748059	T	T/C	T/C	T/T	T/T	T/T	T/T	T/T	T/T	AMINO_ACID_CHANGE=S346G	NON_SYNONYMOUS_CODING	MODERATE	Prupe.2G064600
Pp02	8748060	G	G/A	G/A	G/G	G/G	G/G	G/G	G/G	G/G	AMINO_ACID_CHANGE=C345	SYNONYMOUS_CODING	LOW	Prupe.2G064600
Pp02	8748063	G	G/C	G/C	G/G	G/G	G/G	G/G	G/G	G/G	AMINO_ACID_CHANGE=N344K	NON_SYNONYMOUS_CODING	MODERATE	Prupe.2G064600
Pp02	8748065	T	T/C	T/C	T/T	T/T	T/T	T/T	T/T	T/T	AMINO_ACID_CHANGE=N344D	NON_SYNONYMOUS_CODING	MODERATE	Prupe.2G064600
Pp02	8748066	G	G/A	G/A	G/G	G/G	G/G	G/G	G/G	G/G	AMINO_ACID_CHANGE=Y343	SYNONYMOUS_CODING	LOW	Prupe.2G064600
Pp02	8748082	C	C/G	C/G	C/C	C/C	C/C	C/C	C/C	C/C	AMINO_ACID_CHANGE=R338T	NON_SYNONYMOUS_CODING	MODERATE	Prupe.2G064600
Pp02	8748084	A	A/G	A/G	A/A	A/A	A/A	A/A	A/A	./.	AMINO_ACID_CHANGE=D337	SYNONYMOUS_CODING	LOW	Prupe.2G064600
Pp02	8748085	T	T/C	T/C	T/T	T/T	T/T	T/T	T/T	./.	AMINO_ACID_CHANGE=D337G	NON_SYNONYMOUS_CODING	MODERATE	Prupe.2G064600
Pp02	8748093	T	T/C	T/C	T/T	T/T	T/T	T/T	T/T	T/T	AMINO_ACID_CHANGE=T334	SYNONYMOUS_CODING	LOW	Prupe.2G064600
Pp02	8748103	G	G/T	G/T	G/G	G/G	G/G	G/G	G/G	G/G	AMINO_ACID_CHANGE=S331Y	NON_SYNONYMOUS_CODING	MODERATE	Prupe.2G064600
Pp02	8748108	A	A/C	A/C	A/A	A/A	A/A	A/A	A/A	A/A	AMINO_ACID_CHANGE=F329L	NON_SYNONYMOUS_CODING	MODERATE	Prupe.2G064600
Pp02	8748118	C	C/G	C/G	C/C	C/C	C/C	C/C	C/C	C/C	AMINO_ACID_CHANGE=G326A	NON_SYNONYMOUS_CODING	MODERATE	Prupe.2G064600
Pp02	8748121	G	G/A	G/A	G/G	G/G	G/G	G/G	G/G	G/G	AMINO_ACID_CHANGE=T325I	NON_SYNONYMOUS_CODING	MODERATE	Prupe.2G064600
Pp02	8748123	G	G/C	G/C	G/G	G/G	G/G	G/G	G/G	./.	AMINO_ACID_CHANGE=N324K	NON_SYNONYMOUS_CODING	MODERATE	Prupe.2G064600
Pp02	8748124	T	T/C	T/T	T/T	T/T	T/T	T/T	T/T	./.	AMINO_ACID_CHANGE=N324S	NON_SYNONYMOUS_CODING	MODERATE	Prupe.2G064600
Pp02	8748126	C	C/A	C/C	C/C	C/C	C/C	C/C	C/C	./.	AMINO_ACID_CHANGE=M323I	NON_SYNONYMOUS_CODING	MODERATE	Prupe.2G064600
Pp02	8748127	A	A/T	A/A	A/A	A/A	A/A	A/A	A/A	A/A	AMINO_ACID_CHANGE=M323K	NON_SYNONYMOUS_CODING	MODERATE	Prupe.2G064600
Pp02	8748139	T	T/C	T/C	T/T	T/T	T/T	T/T	T/T	T/T	AMINO_ACID_CHANGE=Y319C	NON_SYNONYMOUS_CODING	MODERATE	Prupe.2G064600
Pp02	8748148	C	C/G	C/G	C/C	C/C	C/C	C/C	C/C	C/C	AMINO_ACID_CHANGE=C316S	NON_SYNONYMOUS_CODING	MODERATE	Prupe.2G064600
Pp02	8748152	C	C/G	C/C	C/C	C/C	C/C	C/C	C/C	C/C	AMINO_ACID_CHANGE=E315Q	NON_SYNONYMOUS_CODING	MODERATE	Prupe.2G064600
Pp02	8748162	A	A/G	A/A	A/A	A/A	A/A	A/A	A/A	A/A	AMINO_ACID_CHANGE=H311	SYNONYMOUS_CODING	LOW	Prupe.2G064600
Pp02	8748182	T	T/T	T/C	T/T	T/T	T/T	T/T	T/T	T/T	AMINO_ACID_CHANGE=R305G	NON_SYNONYMOUS_CODING	MODERATE	Prupe.2G064600
Pp02	8748185	G	G/G	G/T	G/G	G/G	G/G	G/G	G/G	G/G	AMINO_ACID_CHANGE=Q304K	NON_SYNONYMOUS_CODING	MODERATE	Prupe.2G064600
Pp02	8748187	T	T/T	T/C	T/T	T/T	T/T	T/T	T/T	T/T	AMINO_ACID_CHANGE=K303R	NON_SYNONYMOUS_CODING	MODERATE	Prupe.2G064600
Pp02	8748192	T	T/T	T/C	T/T	T/T	T/T	T/T	T/T	T/T	AMINO_ACID_CHANGE=A301	SYNONYMOUS_CODING	LOW	Prupe.2G064600
Pp02	8748203	A	A/A	A/T	A/A	A/A	A/A	A/A	A/A	A/A	AMINO_ACID_CHANGE=F298I	NON_SYNONYMOUS_CODING	MODERATE	Prupe.2G064600
Pp02	8748206	T	T/C	T/C	T/T	T/T	T/T	T/T	T/T	T/T	AMINO_ACID_CHANGE=N297D	NON_SYNONYMOUS_CODING	MODERATE	Prupe.2G064600
Pp02	8748216	C	C/G	C/G	C/C	C/C	C/C	C/C	C/C	C/C	AMINO_ACID_CHANGE=V293	SYNONYMOUS_CODING	LOW	Prupe.2G064600
Pp02	8748221	A	A/T	A/T	A/A	A/A	A/A	A/A	A/A	A/A	AMINO_ACID_CHANGE=Y292N	NON_SYNONYMOUS_CODING	MODERATE	Prupe.2G064600
Pp02	8748222	GCT	GCT/G	GCT/GCT	GCT/GCT	GCT/GCT	GCT/GCT	GCT/GCT	GCT/GCT	GCT/GCT	AMINO_ACID_CHANGE=S291	FRAME_SHIFT	HIGH	Prupe.2G064600
Pp02	8748226	G	G/GTA	G/G	G/G	G/G	G/G	G/G	G/G	G/G	AMINO_ACID_CHANGE=T290I?	FRAME_SHIFT	HIGH	Prupe.2G064600
Pp02	8748231	C	C/A	C/C	C/C	C/C	C/C	C/C	C/C	C/C	AMINO_ACID_CHANGE=K288N	NON_SYNONYMOUS_CODING	MODERATE	Prupe.2G064600
Pp02	8748232	T	T/A	T/T	T/T	T/T	T/T	T/T	T/T	T/T	AMINO_ACID_CHANGE=K288M	NON_SYNONYMOUS_CODING	MODERATE	Prupe.2G064600
Pp02	8748244	T	T/G	T/T	T/T	T/T	T/T	T/T	./.	T/T	AMINO_ACID_CHANGE=H284P	NON_SYNONYMOUS_CODING	MODERATE	Prupe.2G064600
Pp02	8748250	T	T/G	T/T	T/T	T/T	T/T	T/T	T/T	T/T	AMINO_ACID_CHANGE=E282A	NON_SYNONYMOUS_CODING	MODERATE	Prupe.2G064600
Pp02	8748252	G	G/C	G/G	G/G	G/G	G/G	G/G	G/G	G/G	AMINO_ACID_CHANGE=S281R	NON_SYNONYMOUS_CODING	MODERATE	Prupe.2G064600
Pp02	8748273	A	A/T	A/T	A/A	A/A	A/A	A/A	A/A	A/A	AMINO_ACID_CHANGE=R274	SYNONYMOUS_CODING	LOW	Prupe.2G064600
Pp02	8748286	A	A/T	A/A	A/A	A/A	A/A	A/A	A/A	A/A	AMINO_ACID_CHANGE=M270K	NON_SYNONYMOUS_CODING	MODERATE	Prupe.2G064600
Pp02	8748306	A	A/G	A/A	A/A	A/A	A/A	A/A	A/A	A/A	AMINO_ACID_CHANGE=D263	SYNONYMOUS_CODING	LOW	Prupe.2G064600
Pp02	8748333	C	C/A	C/A	C/C	C/C	C/C	C/C	C/C	C/C	AMINO_ACID_CHANGE=V254	SYNONYMOUS_CODING	LOW	Prupe.2G064600
Pp02	8748336	C	C/C	C/T	C/C	C/C	C/C	C/C	C/C	C/C	AMINO_ACID_CHANGE=M253I	NON_SYNONYMOUS_CODING	MODERATE	Prupe.2G064600
Pp02	8748342	C	C/T	C/T	C/C	C/C	C/C	C/C	C/C	C/C	AMINO_ACID_CHANGE=K251	SYNONYMOUS_CODING	LOW	Prupe.2G064600
Pp02	8748348	CAACT	CAACT/CAACT	CAACT/C	CAACT/CAACT	CAACT/CAACT	CAACT/CAACT	CAACT/CAACT	CAACT/CAACT	CAACT/CAACT	AMINO_ACID_CHANGE=QL248	FRAME_SHIFT	HIGH	Prupe.2G064600
Pp02	8748349	A	A/G	A/G	A/A	A/A	A/A	A/A	A/A	A/A	AMINO_ACID_CHANGE=L249S	NON_SYNONYMOUS_CODING	MODERATE	Prupe.2G064600
Pp02	8748351	CTGTT	CTGTT/C	CTGTT/CTGTT	CTGTT/CTGTT	CTGTT/CTGTT	CTGTT/CTGTT	CTGTT/CTGTT	CTGTT/CTGTT	CTGTT/CTGTT	AMINO_ACID_CHANGE=KQ247	FRAME_SHIFT	HIGH	Prupe.2G064600
Pp02	8748358	G	G/GTCC	G/GTCC	G/G	G/G	G/G	G/G	G/G	G/G	AMINO_ACID_CHANGE=S246WT	CODON_INSERTION	MODERATE	Prupe.2G064600
Pp02	8748361	A	A/AG	A/AG	A/A	A/A	A/A	A/A	A/A	A/A	AMINO_ACID_CHANGE=V245A?	FRAME_SHIFT	HIGH	Prupe.2G064600
Pp02	8748367	T	T/C	T/C	T/T	T/T	T/T	T/T	T/T	T/T	AMINO_ACID_CHANGE=E243G	NON_SYNONYMOUS_CODING	MODERATE	Prupe.2G064600
Pp02	8748384	T	T/C	T/T	T/T	T/T	T/T	T/T	T/T	T/T	AMINO_ACID_CHANGE=Q237	SYNONYMOUS_CODING	LOW	Prupe.2G064600
Pp02	8748389	T	T/C	T/C	T/T	T/T	T/T	T/T	T/T	T/T	AMINO_ACID_CHANGE=R236G	NON_SYNONYMOUS_CODING	MODERATE	Prupe.2G064600
Pp02	8748392	G	G/A	G/A	G/G	G/G	G/G	G/G	G/G	G/G	AMINO_ACID_CHANGE=P235S	NON_SYNONYMOUS_CODING	MODERATE	Prupe.2G064600
Pp02	8748393	T	T/A	T/A	T/T	T/T	T/T	T/T	T/T	T/T	AMINO_ACID_CHANGE=I234	SYNONYMOUS_CODING	LOW	Prupe.2G064600
Pp02	8748409	T	T/A	T/T	T/T	T/T	T/T	T/T	T/T	T/T	AMINO_ACID_CHANGE=Y229F	NON_SYNONYMOUS_CODING	MODERATE	Prupe.2G064600
Pp02	8748429	G	G/A	G/G	G/G	G/G	G/G	G/G	G/G	G/G	AMINO_ACID_CHANGE=F222	SYNONYMOUS_CODING	LOW	Prupe.2G064600
Pp02	8748436	C	C/T	C/C	C/C	C/C	C/C	C/C	C/C	C/C	AMINO_ACID_CHANGE=G220E	NON_SYNONYMOUS_CODING	MODERATE	Prupe.2G064600
Pp02	8748454	T	T/C	T/T	T/T	T/T	T/T	T/T	T/T	T/T	AMINO_ACID_CHANGE=H214R	NON_SYNONYMOUS_CODING	MODERATE	Prupe.2G064600
Pp02	8748455	G	G/T	G/G	G/G	G/G	G/G	G/G	G/G	G/G	AMINO_ACID_CHANGE=H214N	NON_SYNONYMOUS_CODING	MODERATE	Prupe.2G064600
Pp02	8748459	G	G/T	G/G	G/G	G/G	G/G	G/G	./.	G/G	AMINO_ACID_CHANGE=V212	SYNONYMOUS_CODING	LOW	Prupe.2G064600
Pp02	8748461	C	C/T	C/C	C/C	C/C	C/C	C/C	./.	C/C	AMINO_ACID_CHANGE=V212I	NON_SYNONYMOUS_CODING	MODERATE	Prupe.2G064600
Pp02	8748463	T	T/A	T/T	T/T	T/T	T/T	T/T	./.	T/T	AMINO_ACID_CHANGE=K211I	NON_SYNONYMOUS_CODING	MODERATE	Prupe.2G064600
Pp02	8748477	G	G/A	G/G	G/G	G/G	G/G	G/G	./.	G/G	AMINO_ACID_CHANGE=Y206	SYNONYMOUS_CODING	LOW	Prupe.2G064600
Pp02	8748490	G	G/C	G/G	G/G	G/G	G/G	G/G	./.	G/G	AMINO_ACID_CHANGE=T202R	NON_SYNONYMOUS_CODING	MODERATE	Prupe.2G064600
Pp02	8748498	G	G/A	G/G	G/G	G/G	G/G	G/G	G/G	./.	AMINO_ACID_CHANGE=R199	SYNONYMOUS_CODING	LOW	Prupe.2G064600
Pp02	8748500	G	G/T	G/G	G/G	G/G	G/G	G/G	G/G	./.	AMINO_ACID_CHANGE=R199S	NON_SYNONYMOUS_CODING	MODERATE	Prupe.2G064600
Pp02	8748505	T	T/C	T/T	T/T	T/T	T/T	T/T	T/T	./.	AMINO_ACID_CHANGE=K197R	NON_SYNONYMOUS_CODING	MODERATE	Prupe.2G064600
Pp02	8748512	A	A/G	A/A	A/A	A/A	A/A	A/A	A/A	./.	AMINO_ACID_CHANGE=C195R	NON_SYNONYMOUS_CODING	MODERATE	Prupe.2G064600
Pp02	8748528	A	A/A	A/T	A/A	A/A	A/A	A/A	A/A	A/A	AMINO_ACID_CHANGE=H189Q	NON_SYNONYMOUS_CODING	MODERATE	Prupe.2G064600
Pp02	8748529	T	T/C	T/T	T/T	T/T	T/T	T/T	T/T	T/T	AMINO_ACID_CHANGE=H189R	NON_SYNONYMOUS_CODING	MODERATE	Prupe.2G064600
Pp02	8748530	G	G/GA	G/G	G/G	G/G	G/G	G/G	G/G	G/G	AMINO_ACID_CHANGE=K188K?	FRAME_SHIFT	HIGH	Prupe.2G064600
Pp02	8748531	T	T/A	T/T	T/T	T/T	T/T	T/T	T/T	T/T	AMINO_ACID_CHANGE=K188N	NON_SYNONYMOUS_CODING	MODERATE	Prupe.2G064600
Pp02	8748533	T	T/G	T/T	T/T	T/T	T/T	T/T	T/T	T/T	AMINO_ACID_CHANGE=K188Q	NON_SYNONYMOUS_CODING	MODERATE	Prupe.2G064600
Pp02	8748536	CGG	CGG/C	CGG/CGG	CGG/CGG	CGG/CGG	CGG/CGG	CGG/CGG	CGG/CGG	CGG/CGG	AMINO_ACID_CHANGE=A186	FRAME_SHIFT	HIGH	Prupe.2G064600
Pp02	8748540	G	G/A	G/G	G/G	G/G	G/G	G/G	G/G	G/G	AMINO_ACID_CHANGE=R185	SYNONYMOUS_CODING	LOW	Prupe.2G064600
Pp02	8748552	T	T/C	T/T	T/T	T/T	T/T	T/T	T/T	T/T	AMINO_ACID_CHANGE=V181	SYNONYMOUS_CODING	LOW	Prupe.2G064600
Pp02	8748563	G	G/C	G/G	G/G	G/G	G/G	G/G	G/G	G/G	AMINO_ACID_CHANGE=R178G	NON_SYNONYMOUS_CODING	MODERATE	Prupe.2G064600
Pp02	8748565	A	A/T	A/A	A/A	A/A	A/A	A/A	A/A	A/A	AMINO_ACID_CHANGE=V177E	NON_SYNONYMOUS_CODING	MODERATE	Prupe.2G064600
Pp02	8748576	A	A/G	A/A	A/A	A/A	A/A	A/A	A/A	A/A	AMINO_ACID_CHANGE=N173	SYNONYMOUS_CODING	LOW	Prupe.2G064600
Pp02	8748605	G	G/A	G/G	G/G	G/G	G/G	G/G	G/G	G/G	AMINO_ACID_CHANGE=L164F	NON_SYNONYMOUS_CODING	MODERATE	Prupe.2G064600
Pp02	8748607	G	G/C	G/C	G/G	G/G	G/G	G/G	G/G	G/G	AMINO_ACID_CHANGE=T163R	NON_SYNONYMOUS_CODING	MODERATE	Prupe.2G064600
Pp02	8748628	C	C/G	C/G	C/C	C/C	C/C	C/C	C/C	C/C	AMINO_ACID_CHANGE=C156S	NON_SYNONYMOUS_CODING	MODERATE	Prupe.2G064600
Pp02	8748629	A	A/G	A/G	A/A	A/A	A/A	A/A	A/A	A/A	AMINO_ACID_CHANGE=C156R	NON_SYNONYMOUS_CODING	MODERATE	Prupe.2G064600
Pp02	8748630	T	T/A	T/A	T/T	T/T	T/T	T/T	T/T	T/T	AMINO_ACID_CHANGE=E155D	NON_SYNONYMOUS_CODING	MODERATE	Prupe.2G064600
Pp02	8748654	T	T/A	T/A	T/T	T/T	T/T	T/T	T/T	T/T	AMINO_ACID_CHANGE=G147	SYNONYMOUS_CODING	LOW	Prupe.2G064600
Pp02	8748658	G	G/A	G/G	G/G	G/G	G/G	G/G	G/G	G/G	AMINO_ACID_CHANGE=S146L	NON_SYNONYMOUS_CODING	MODERATE	Prupe.2G064600
Pp02	8748682	C	C/G	C/G	C/C	C/C	C/C	C/C	C/C	C/C	AMINO_ACID_CHANGE=G138A	NON_SYNONYMOUS_CODING	MODERATE	Prupe.2G064600
Pp02	8748693	A	A/G	A/G	A/A	A/A	A/A	A/A	A/A	A/A	AMINO_ACID_CHANGE=A134	SYNONYMOUS_CODING	LOW	Prupe.2G064600
Pp02	8748723	T	T/G	T/G	T/T	T/T	T/T	T/T	T/T	T/T	AMINO_ACID_CHANGE=A124	SYNONYMOUS_CODING	LOW	Prupe.2G064600
Pp02	8748756	A	A/T	A/A	A/A	A/A	A/A	A/A	A/A	A/A	AMINO_ACID_CHANGE=I113	SYNONYMOUS_CODING	LOW	Prupe.2G064600
Pp02	8748762	ACTCC	ACTCC/A	ACTCC/ACTCC	ACTCC/ACTCC	ACTCC/ACTCC	ACTCC/ACTCC	ACTCC/ACTCC	ACTCC/ACTCC	ACTCC/ACTCC	AMINO_ACID_CHANGE=RS110	FRAME_SHIFT	HIGH	Prupe.2G064600
Pp02	8748763	C	C/T	C/T	C/C	C/C	C/C	C/C	C/C	C/C	AMINO_ACID_CHANGE=S111N	NON_SYNONYMOUS_CODING	MODERATE	Prupe.2G064600
Pp02	8748764	T	T/G	T/G	T/T	T/T	T/T	T/T	T/T	T/T	AMINO_ACID_CHANGE=S111R	NON_SYNONYMOUS_CODING	MODERATE	Prupe.2G064600
Pp02	8748765	C	C/A	C/A	C/C	C/C	C/C	C/C	C/C	C/C	AMINO_ACID_CHANGE=R110	SYNONYMOUS_CODING	LOW	Prupe.2G064600
Pp02	8748766	C	C/CTGAA	C/C	C/C	C/C	C/C	C/C	C/C	C/C	AMINO_ACID_CHANGE=R110LQ?	FRAME_SHIFT	HIGH	Prupe.2G064600
Pp02	8748771	G	G/C	G/C	G/G	G/G	G/G	G/G	G/G	G/G	AMINO_ACID_CHANGE=N108K	NON_SYNONYMOUS_CODING	MODERATE	Prupe.2G064600
Pp02	8748787	G	G/A	G/A	G/G	G/G	G/G	G/G	G/G	G/G	AMINO_ACID_CHANGE=A103V	NON_SYNONYMOUS_CODING	MODERATE	Prupe.2G064600
Pp02	8748810	A	A/G	A/G	A/A	A/A	A/A	A/A	A/A	A/A	AMINO_ACID_CHANGE=R95	SYNONYMOUS_CODING	LOW	Prupe.2G064600
Pp02	8748818	T	C/C	T/C	T/C	T/T	T/T	T/C	T/C	T/T	AMINO_ACID_CHANGE=K93E	NON_SYNONYMOUS_CODING	MODERATE	Prupe.2G064600
Pp02	8748828	C	C/A	C/A	C/C	C/C	C/C	C/C	C/C	C/C	AMINO_ACID_CHANGE=E89D	NON_SYNONYMOUS_CODING	MODERATE	Prupe.2G064600
Pp02	8748830	C	C/T	C/T	C/C	C/C	C/C	C/C	C/C	C/C	AMINO_ACID_CHANGE=E89K	NON_SYNONYMOUS_CODING	MODERATE	Prupe.2G064600
Pp02	8748831	A	A/C	A/C	A/A	A/A	A/A	A/A	A/A	A/A	AMINO_ACID_CHANGE=V88	SYNONYMOUS_CODING	LOW	Prupe.2G064600
Pp02	8748837	T	T/C	T/C	T/T	T/T	T/T	T/T	T/T	T/T	AMINO_ACID_CHANGE=L86	SYNONYMOUS_CODING	LOW	Prupe.2G064600
Pp02	8748838	A	A/G	A/G	A/A	A/A	A/A	A/A	A/A	A/A	AMINO_ACID_CHANGE=L86P	NON_SYNONYMOUS_CODING	MODERATE	Prupe.2G064600
Pp02	8748843	C	C/T	C/T	C/C	C/C	C/C	C/C	C/C	C/C	AMINO_ACID_CHANGE=P84	SYNONYMOUS_CODING	LOW	Prupe.2G064600
Pp02	8748846	T	T/C	T/T	T/T	T/T	T/T	T/T	T/T	T/T	AMINO_ACID_CHANGE=G83	SYNONYMOUS_CODING	LOW	Prupe.2G064600
Pp02	8748851	A	A/AT	A/A	A/A	A/A	A/A	A/A	A/A	A/A	AMINO_ACID_CHANGE=Q81Q?	FRAME_SHIFT	HIGH	Prupe.2G064600
Pp02	8748855	T	T/G	T/T	T/T	T/T	T/T	T/T	T/T	T/T	AMINO_ACID_CHANGE=K80N	NON_SYNONYMOUS_CODING	MODERATE	Prupe.2G064600
Pp02	8748862	A	A/G	A/G	A/A	A/A	A/A	A/A	A/A	A/A	AMINO_ACID_CHANGE=M78T	NON_SYNONYMOUS_CODING	MODERATE	Prupe.2G064600
Pp02	8748863	T	T/C	T/T	T/T	T/T	T/T	T/T	T/T	T/T	AMINO_ACID_CHANGE=M78V	NON_SYNONYMOUS_CODING	MODERATE	Prupe.2G064600
Pp02	8748867	A	A/G	A/A	A/A	A/A	A/A	A/A	A/A	A/A	AMINO_ACID_CHANGE=V76	SYNONYMOUS_CODING	LOW	Prupe.2G064600
Pp02	8748870	C	C/T	C/C	C/C	C/C	C/C	C/C	C/C	C/C	AMINO_ACID_CHANGE=L75	SYNONYMOUS_CODING	LOW	Prupe.2G064600
Pp02	8748873	T	T/G	T/G	T/T	T/T	T/T	T/T	T/T	T/T	AMINO_ACID_CHANGE=K74N	NON_SYNONYMOUS_CODING	MODERATE	Prupe.2G064600
Pp02	8748889	A	A/T	A/T	A/A	A/A	A/A	A/A	A/A	./.	AMINO_ACID_CHANGE=L69Q	NON_SYNONYMOUS_CODING	MODERATE	Prupe.2G064600
Pp02	8748892	T	T/C	T/C	T/T	T/T	T/T	T/T	T/T	./.	AMINO_ACID_CHANGE=H68R	NON_SYNONYMOUS_CODING	MODERATE	Prupe.2G064600
Pp02	8748893	G	G/A	G/A	G/G	G/G	G/G	G/G	G/G	G/G	AMINO_ACID_CHANGE=H68Y	NON_SYNONYMOUS_CODING	MODERATE	Prupe.2G064600
Pp02	8748898	A	A/G	A/G	A/A	A/A	A/A	A/A	A/A	A/A	AMINO_ACID_CHANGE=V66A	NON_SYNONYMOUS_CODING	MODERATE	Prupe.2G064600
Pp02	8748901	G	G/G	G/A	G/G	G/G	G/G	G/G	G/G	G/G	AMINO_ACID_CHANGE=A65V	NON_SYNONYMOUS_CODING	MODERATE	Prupe.2G064600
Pp02	8748925	T	T/A	T/A	T/T	T/T	T/T	T/T	./.	T/T	AMINO_ACID_CHANGE=D57V	NON_SYNONYMOUS_CODING	MODERATE	Prupe.2G064600
Pp02	8748928	A	A/T	A/T	A/A	A/A	A/A	A/A	./.	A/A	AMINO_ACID_CHANGE=L56Q	NON_SYNONYMOUS_CODING	MODERATE	Prupe.2G064600
Pp02	8748932	T	T/G	T/G	T/T	T/T	T/T	T/T	./.	./.	AMINO_ACID_CHANGE=K55Q	NON_SYNONYMOUS_CODING	MODERATE	Prupe.2G064600
Pp02	8748935	T	T/A	T/A	T/T	T/T	T/T	T/T	./.	T/T	AMINO_ACID_CHANGE=N54Y	NON_SYNONYMOUS_CODING	MODERATE	Prupe.2G064600
Pp02	8748937	T	T/G	T/G	T/T	T/T	T/T	T/T	./.	T/T	AMINO_ACID_CHANGE=D53A	NON_SYNONYMOUS_CODING	MODERATE	Prupe.2G064600
Pp02	8748938	C	C/A	C/A	C/C	C/C	C/C	C/C	./.	C/C	AMINO_ACID_CHANGE=D53Y	NON_SYNONYMOUS_CODING	MODERATE	Prupe.2G064600
Pp02	8748946	C	C/T	C/T	C/C	C/C	C/C	C/C	./.	C/C	AMINO_ACID_CHANGE=G50D	NON_SYNONYMOUS_CODING	MODERATE	Prupe.2G064600
Pp02	8748956	G	G/GCA	G/GCA	G/G	G/G	G/G	G/G	G/G	G/G	AMINO_ACID_CHANGE=R46R?	FRAME_SHIFT	HIGH	Prupe.2G064600
Pp02	8748957	ACG	ACG/A	ACG/A	ACG/ACG	ACG/ACG	ACG/ACG	ACG/ACG	ACG/ACG	ACG/ACG	AMINO_ACID_CHANGE=R46	FRAME_SHIFT	HIGH	Prupe.2G064600
Pp02	8749007	T	T/G	T/G	T/T	T/T	T/T	T/T	T/T	T/T	AMINO_ACID_CHANGE=N30H	NON_SYNONYMOUS_CODING	MODERATE	Prupe.2G064600
Pp02	8749014	G	G/T	G/T	G/G	G/G	G/G	G/G	G/G	G/G	AMINO_ACID_CHANGE=I27	SYNONYMOUS_CODING	LOW	Prupe.2G064600
Pp02	8749016	T	T/C	T/C	T/T	T/T	T/T	T/T	T/T	T/T	AMINO_ACID_CHANGE=I27V	NON_SYNONYMOUS_CODING	MODERATE	Prupe.2G064600
Pp02	8749024	C	C/T	C/T	C/C	C/C	C/C	C/C	C/C	C/C	AMINO_ACID_CHANGE=R24K	NON_SYNONYMOUS_CODING	MODERATE	Prupe.2G064600
Pp02	8749026	G	G/A	G/A	G/G	G/G	G/G	G/G	G/G	G/G	AMINO_ACID_CHANGE=D23	SYNONYMOUS_CODING	LOW	Prupe.2G064600
Pp02	8749040	T	T/G	T/G	T/T	T/T	T/T	T/T	T/T	T/T	AMINO_ACID_CHANGE=T19P	NON_SYNONYMOUS_CODING	MODERATE	Prupe.2G064600
Pp02	8749041	C	C/T	C/C	C/C	C/C	C/C	C/C	C/C	C/C	AMINO_ACID_CHANGE=R18	SYNONYMOUS_CODING	LOW	Prupe.2G064600
Pp02	8749048	T	T/C	T/C	T/T	T/T	T/T	T/T	T/T	T/T	AMINO_ACID_CHANGE=K16R	NON_SYNONYMOUS_CODING	MODERATE	Prupe.2G064600
Pp02	8749054	G	G/G	G/T	G/G	G/G	G/G	G/G	G/G	G/G	AMINO_ACID_CHANGE=P14H	NON_SYNONYMOUS_CODING	MODERATE	Prupe.2G064600
Pp02	8749067	C	C/C	C/T	C/C	C/C	C/C	C/C	C/C	C/C	AMINO_ACID_CHANGE=V10I	NON_SYNONYMOUS_CODING	MODERATE	Prupe.2G064600
Pp02	8749075	A	A/T	A/T	A/A	A/A	A/A	A/A	A/A	A/A	AMINO_ACID_CHANGE=I7K	NON_SYNONYMOUS_CODING	MODERATE	Prupe.2G064600
Pp02	8749084	G	G/G	G/A	G/G	G/G	G/G	G/G	G/G	G/G	AMINO_ACID_CHANGE=T4I	NON_SYNONYMOUS_CODING	MODERATE	Prupe.2G064600
Pp02	8749085	T	T/T	T/T	T/C	T/T	T/T	T/T	T/C	T/T	AMINO_ACID_CHANGE=T4A	NON_SYNONYMOUS_CODING	MODERATE	Prupe.2G064600
Pp02	8749086	T	T/T	T/C	T/T	T/T	T/T	T/T	T/T	T/T	AMINO_ACID_CHANGE=K3	SYNONYMOUS_CODING	LOW	Prupe.2G064600
Pp02	8749095	A	A/G	A/G	A/A	A/A	A/A	A/A	A/A	A/A	CODON_CHANGE	UTR_5_PRIME	MODIFIER	Prupe.2G064600
Pp02	8749100	G	G/A	G/G	G/G	G/G	G/G	G/G	G/G	G/G	CODON_CHANGE	UTR_5_PRIME	MODIFIER	Prupe.2G064600
Pp02	8749104	A	A/T	A/T	A/A	A/A	A/A	A/A	A/A	A/A	CODON_CHANGE	UTR_5_PRIME	MODIFIER	Prupe.2G064600
Pp02	8749113	A	A/T	A/T	A/A	A/A	A/A	A/A	A/A	./.	CODON_CHANGE	UTR_5_PRIME	MODIFIER	Prupe.2G064600
Pp02	8749116	A	A/A	A/G	A/A	A/A	A/A	A/A	A/A	A/A	CODON_CHANGE	UTR_5_PRIME	MODIFIER	Prupe.2G064600
Pp02	8749118	T	T/C	T/T	T/T	T/T	T/T	T/T	T/T	T/T	CODON_CHANGE	UTR_5_PRIME	MODIFIER	Prupe.2G064600
Pp02	8749127	GC	GC/GC	GC/G	GC/GC	GC/GC	GC/GC	GC/GC	./.	GC/GC	CODON_CHANGE	UTR_5_PRIME	MODIFIER	Prupe.2G064600
Pp02	8749152	A	A/A	A/G	A/A	A/A	A/A	A/A	A/A	A/A	CODON_CHANGE	INTRON	MODIFIER	Prupe.2G064600
Pp02	8749156	G	G/G	G/A	G/G	G/G	G/G	G/G	G/G	./.	CODON_CHANGE	INTRON	MODIFIER	Prupe.2G064600
Pp02	8749157	G	G/G	G/GACCC	G/G	G/G	G/G	G/G	G/G	./.	CODON_CHANGE	INTRON	MODIFIER	Prupe.2G064600
Pp02	8749166	T	T/T	T/TTAACCAAATACAA	T/T	T/T	T/T	T/T	T/T	./.	CODON_CHANGE	INTRON	MODIFIER	Prupe.2G064600
Pp02	8749171	T	T/T	T/C	T/T	T/T	T/T	T/T	T/T	./.	CODON_CHANGE	INTRON	MODIFIER	Prupe.2G064600
Pp02	8749176	TA	TA/T	TA/TA	TA/TA	TA/TA	TA/TA	TA/TA	TA/TA	TA/TA	CODON_CHANGE	INTRON	MODIFIER	Prupe.2G064600
Pp02	8749212	G	G/A	G/G	G/G	G/G	G/G	G/G	G/G	G/G	CODON_CHANGE	INTRON	MODIFIER	Prupe.2G064600
Pp02	8749220	T	T/C	T/T	T/T	T/T	T/T	T/T	T/T	T/T	CODON_CHANGE	INTRON	MODIFIER	Prupe.2G064600
Pp02	8749319	T	T/C	T/T	T/T	T/T	T/T	T/T	T/T	T/T	CODON_CHANGE	INTRON	MODIFIER	Prupe.2G064600
Pp02	8749348	T	T/C	T/T	T/T	T/T	T/T	T/T	./.	T/T	CODON_CHANGE	INTRON	MODIFIER	Prupe.2G064600
Pp02	8749383	A	G/G	A/A	A/G	A/A	A/A	A/A	A/A	A/A	CODON_CHANGE	INTRON	MODIFIER	Prupe.2G064600
Pp02	8749393	C	C/T	C/C	C/C	C/C	C/C	C/C	C/C	./.	CODON_CHANGE	INTRON	MODIFIER	Prupe.2G064600
Pp02	8749413	T	T/C	T/T	T/C	T/T	T/T	T/T	T/T	T/T	CODON_CHANGE	INTRON	MODIFIER	Prupe.2G064600
Pp02	8749486	G	G/G	G/G	G/T	G/G	G/G	G/G	G/T	G/G	CODON_CHANGE	INTRON	MODIFIER	Prupe.2G064600
Pp02	8749506	C	C/C	C/C	C/T	C/C	C/C	C/C	C/T	C/C	CODON_CHANGE	INTRON	MODIFIER	Prupe.2G064600
Pp02	8749538	C	C/C	C/C	C/G	C/C	C/C	C/C	C/C	C/C	CODON_CHANGE	INTRON	MODIFIER	Prupe.2G064600
Pp02	8749564	A	A/A	A/A	A/T	A/A	A/A	A/A	./.	A/A	CODON_CHANGE	INTRON	MODIFIER	Prupe.2G064600
Pp02	8749584	C	C/G	C/C	C/C	C/C	C/C	C/C	./.	C/C	CODON_CHANGE	INTRON	MODIFIER	Prupe.2G064600
Pp02	8749607	A	A/C	A/A	A/A	A/A	A/A	A/A	A/A	A/A	CODON_CHANGE	INTRON	MODIFIER	Prupe.2G064600
Pp02	8749616	T	T/T	T/T	T/C	T/T	T/T	T/T	T/T	T/T	CODON_CHANGE	INTRON	MODIFIER	Prupe.2G064600
Pp02	8749686	A	A/G	A/A	A/A	A/A	A/A	A/A	A/A	A/A	CODON_CHANGE	INTRON	MODIFIER	Prupe.2G064600
Pp02	8749726	T	T/A	T/T	T/T	T/T	T/T	T/T	./.	T/T	CODON_CHANGE	INTRON	MODIFIER	Prupe.2G064600
Pp02	8749775	AC	A/A	AC/AC	AC/A	AC/AC	AC/AC	AC/AC	AC/AC	./.	CODON_CHANGE	INTRON	MODIFIER	Prupe.2G064600
Pp02	8749780	T	T/C	T/T	T/T	T/T	T/T	T/T	T/T	T/T	CODON_CHANGE	INTRON	MODIFIER	Prupe.2G064600
Pp02	8749799	A	A/A	A/A	A/C	A/A	A/A	A/A	A/A	A/A	CODON_CHANGE	INTRON	MODIFIER	Prupe.2G064600
Pp02	8749835	C	G/G	C/C	C/G	C/C	C/C	C/C	./.	C/C	CODON_CHANGE	INTRON	MODIFIER	Prupe.2G064600
Pp02	8749863	G	G/G	G/G	G/A	G/G	G/G	G/G	G/A	G/G	CODON_CHANGE	UTR_5_PRIME	MODIFIER	Prupe.2G064600
Pp02	8749870	G	A/A	G/G	G/A	G/G	G/G	G/G	G/A	G/G	CODON_CHANGE	UTR_5_PRIME	MODIFIER	Prupe.2G064600
Pp02	8749886	C	C/C	C/C	C/T	C/C	C/C	C/C	C/T	C/C	CODON_CHANGE	UTR_5_PRIME	MODIFIER	Prupe.2G064600
Pp02	8749892	T	T/C	T/T	T/C	T/T	T/T	T/T	T/C	T/T	CODON_CHANGE	UTR_5_PRIME	MODIFIER	Prupe.2G064600
Pp02	8749931	C	C/G	C/C	C/G	C/C	C/C	C/G	C/C	C/C	CODON_CHANGE	UTR_5_PRIME	MODIFIER	Prupe.2G064600
Pp02	8749933	A	G/G	A/A	A/G	A/A	A/A	A/G	A/A	A/A	CODON_CHANGE	UTR_5_PRIME	MODIFIER	Prupe.2G064600
Pp02	8756177	C	C/T	C/C	C/C	C/C	C/C	C/C	C/C	C/C	AMINO_ACID_CHANGE=E266	SYNONYMOUS_CODING	LOW	Prupe.2G064700
Pp02	8756181	T	T/G	T/T	T/T	T/T	T/T	T/T	T/T	T/T	AMINO_ACID_CHANGE=Y265S	NON_SYNONYMOUS_CODING	MODERATE	Prupe.2G064700
Pp02	8756228	C	C/T	C/C	C/C	C/C	C/C	C/C	C/C	C/C	AMINO_ACID_CHANGE=R249	SYNONYMOUS_CODING	LOW	Prupe.2G064700
Pp02	8756233	T	T/T	T/C	T/T	T/T	T/T	T/T	T/T	T/T	AMINO_ACID_CHANGE=I248V	NON_SYNONYMOUS_CODING	MODERATE	Prupe.2G064700
Pp02	8756236	G	G/C	G/G	G/G	G/G	G/G	G/G	G/G	G/G	AMINO_ACID_CHANGE=R247G	NON_SYNONYMOUS_CODING	MODERATE	Prupe.2G064700
Pp02	8756237	A	A/C	A/A	A/A	A/A	A/A	A/A	A/A	A/A	AMINO_ACID_CHANGE=A246	SYNONYMOUS_CODING	LOW	Prupe.2G064700
Pp02	8756241	AT	AT/A	AT/AT	AT/AT	AT/AT	AT/AT	AT/AT	AT/AT	AT/AT	AMINO_ACID_CHANGE=I245	FRAME_SHIFT	HIGH	Prupe.2G064700
Pp02	8756253	A	A/A	A/T	A/A	A/A	A/A	A/A	A/A	A/A	AMINO_ACID_CHANGE=I241K	NON_SYNONYMOUS_CODING	MODERATE	Prupe.2G064700
Pp02	8756263	T	T/A	T/T	T/T	T/T	T/T	T/T	T/T	./.	AMINO_ACID_CHANGE=S238C	NON_SYNONYMOUS_CODING	MODERATE	Prupe.2G064700
Pp02	8756279	A	A/G	A/A	A/A	A/A	A/A	A/A	A/A	A/A	AMINO_ACID_CHANGE=H232	SYNONYMOUS_CODING	LOW	Prupe.2G064700
Pp02	8756287	AC	AC/A	AC/AC	AC/AC	AC/AC	AC/AC	AC/AC	AC/AC	AC/AC	AMINO_ACID_CHANGE=M229	FRAME_SHIFT	HIGH	Prupe.2G064700
Pp02	8756288	C	C/T	C/C	C/C	C/C	C/C	C/C	C/C	C/C	AMINO_ACID_CHANGE=M229I	NON_SYNONYMOUS_CODING	MODERATE	Prupe.2G064700
Pp02	8756313	A	A/G	A/A	A/A	A/A	A/A	A/A	A/A	A/A	CODON_CHANGE	INTRON	MODIFIER	Prupe.2G064700
Pp02	8756336	T	T/C	T/T	T/T	T/T	T/T	T/T	T/T	T/T	CODON_CHANGE	INTRON	MODIFIER	Prupe.2G064700
Pp02	8756340	T	T/C	T/T	T/T	T/T	T/T	T/T	T/T	T/T	CODON_CHANGE	INTRON	MODIFIER	Prupe.2G064700
Pp02	8756394	A	G/G	A/G	A/G	A/A	A/A	A/G	A/A	A/A	CODON_CHANGE	INTRON	MODIFIER	Prupe.2G064700
Pp02	8756432	C	T/T	C/C	C/C	C/C	C/C	C/C	C/C	C/C	CODON_CHANGE	INTRON	MODIFIER	Prupe.2G064700
Pp02	8756442	G	C/C	G/C	G/C	G/G	G/G	G/C	./.	G/G	CODON_CHANGE	INTRON	MODIFIER	Prupe.2G064700
Pp02	8756526	G	A/A	G/G	G/G	G/G	G/G	G/G	G/G	G/G	AMINO_ACID_CHANGE=R208W	NON_SYNONYMOUS_CODING	MODERATE	Prupe.2G064700
Pp02	8756540	C	C/A	C/C	C/C	C/C	C/C	C/C	C/C	C/C	AMINO_ACID_CHANGE=S203I	NON_SYNONYMOUS_CODING	MODERATE	Prupe.2G064700
Pp02	8756542	A	A/G	A/A	A/A	A/A	A/A	A/A	A/A	A/A	AMINO_ACID_CHANGE=V202	SYNONYMOUS_CODING	LOW	Prupe.2G064700
Pp02	8756555	T	T/C	T/T	T/T	T/T	T/T	T/T	./.	T/T	AMINO_ACID_CHANGE=D198G	NON_SYNONYMOUS_CODING	MODERATE	Prupe.2G064700
Pp02	8756570	T	T/C	T/T	T/T	T/T	T/T	T/T	T/T	T/T	AMINO_ACID_CHANGE=N193S	NON_SYNONYMOUS_CODING	MODERATE	Prupe.2G064700
Pp02	8756609	G	G/G	G/C	G/G	G/G	G/G	G/G	G/G	G/G	AMINO_ACID_CHANGE=A180G	NON_SYNONYMOUS_CODING	MODERATE	Prupe.2G064700
Pp02	8756622	CCG	CCG/C	CCG/CCG	CCG/CCG	CCG/CCG	CCG/CCG	CCG/CCG	CCG/CCG	CCG/CCG	AMINO_ACID_CHANGE=T175	FRAME_SHIFT	HIGH	Prupe.2G064700
Pp02	8756627	T	T/TCC	T/T	T/T	T/T	T/T	T/T	T/T	T/T	AMINO_ACID_CHANGE=K174R?	FRAME_SHIFT	HIGH	Prupe.2G064700
Pp02	8756643	C	C/C	C/C	C/T	C/C	C/C	C/C	C/C	C/C	EFFECT=SPLICE_SITE_ACCEPTOR	EXON_ID=2	HIGH	Prupe.2G064700
Pp02	8756647	T	T/TC	T/T	T/T	T/T	T/T	T/T	T/T	T/T	CODON_CHANGE	INTRON	MODIFIER	Prupe.2G064700
Pp02	8756650	C	C/T	C/C	C/C	C/C	C/C	C/C	C/C	C/C	CODON_CHANGE	INTRON	MODIFIER	Prupe.2G064700
Pp02	8756668	G	G/A	G/G	G/G	G/G	G/G	G/G	G/G	G/G	AMINO_ACID_CHANGE=L166	SYNONYMOUS_CODING	LOW	Prupe.2G064700
Pp02	8756669	C	C/T	C/C	C/T	C/C	C/C	C/T	C/T	C/C	AMINO_ACID_CHANGE=L165	SYNONYMOUS_CODING	LOW	Prupe.2G064700
Pp02	8756671	A	A/G	A/A	A/A	A/A	A/A	A/A	A/A	A/A	AMINO_ACID_CHANGE=L165	SYNONYMOUS_CODING	LOW	Prupe.2G064700
Pp02	8756683	G	G/T	G/G	G/G	G/G	G/G	G/G	G/G	G/G	AMINO_ACID_CHANGE=P161T	NON_SYNONYMOUS_CODING	MODERATE	Prupe.2G064700
Pp02	8756745	T	T/G	T/T	T/T	T/T	T/T	T/T	T/T	T/T	AMINO_ACID_CHANGE=E140A	NON_SYNONYMOUS_CODING	MODERATE	Prupe.2G064700
Pp02	8756749	G	G/A	G/G	G/G	G/G	G/G	G/G	G/G	G/G	AMINO_ACID_CHANGE=L139F	NON_SYNONYMOUS_CODING	MODERATE	Prupe.2G064700
Pp02	8756755	T	T/A	T/T	T/T	T/T	T/T	T/T	T/T	T/T	AMINO_ACID_CHANGE=I137F	NON_SYNONYMOUS_CODING	MODERATE	Prupe.2G064700
Pp02	8756756	G	G/A	G/G	G/G	G/G	G/G	G/G	G/G	G/G	AMINO_ACID_CHANGE=N136	SYNONYMOUS_CODING	LOW	Prupe.2G064700
Pp02	8756773	G	G/T	G/G	G/G	G/G	G/G	G/G	./.	G/G	AMINO_ACID_CHANGE=R131S	NON_SYNONYMOUS_CODING	MODERATE	Prupe.2G064700
Pp02	8756775	T	T/C	T/T	T/C	T/T	T/T	T/C	./.	T/T	AMINO_ACID_CHANGE=D130G	NON_SYNONYMOUS_CODING	MODERATE	Prupe.2G064700
Pp02	8756777	T	T/C	T/T	T/T	T/T	T/T	T/T	./.	T/T	AMINO_ACID_CHANGE=P129	SYNONYMOUS_CODING	LOW	Prupe.2G064700
Pp02	8756778	G	G/A	G/G	G/G	G/G	G/G	G/G	./.	G/G	AMINO_ACID_CHANGE=P129L	NON_SYNONYMOUS_CODING	MODERATE	Prupe.2G064700
Pp02	8756785	T	T/C	T/T	T/T	T/T	T/T	T/T	./.	T/T	AMINO_ACID_CHANGE=S127G	NON_SYNONYMOUS_CODING	MODERATE	Prupe.2G064700
Pp02	8756786	A	A/G	A/A	A/A	A/A	A/A	A/A	./.	A/A	AMINO_ACID_CHANGE=N126	SYNONYMOUS_CODING	LOW	Prupe.2G064700
Pp02	8756795	T	T/A	T/T	T/T	T/T	T/T	T/T	./.	T/T	AMINO_ACID_CHANGE=E123D	NON_SYNONYMOUS_CODING	MODERATE	Prupe.2G064700
Pp02	8756809	T	T/C	T/T	T/T	T/T	T/T	T/T	T/T	T/T	AMINO_ACID_CHANGE=T119A	NON_SYNONYMOUS_CODING	MODERATE	Prupe.2G064700
Pp02	8756841	A	A/C	A/A	A/A	A/A	A/A	A/A	./.	A/A	AMINO_ACID_CHANGE=V108G	NON_SYNONYMOUS_CODING	MODERATE	Prupe.2G064700
Pp02	8756844	A	A/G	A/A	A/A	A/A	A/A	A/A	A/A	A/A	AMINO_ACID_CHANGE=L107P	NON_SYNONYMOUS_CODING	MODERATE	Prupe.2G064700
Pp02	8756885	G	G/A	G/G	G/G	G/G	G/G	G/G	G/G	G/G	AMINO_ACID_CHANGE=A93	SYNONYMOUS_CODING	LOW	Prupe.2G064700
Pp02	8756893	A	A/G	A/A	A/A	A/A	A/A	A/A	A/A	./.	AMINO_ACID_CHANGE=F91L	NON_SYNONYMOUS_CODING	MODERATE	Prupe.2G064700
Pp02	8756898	C	C/T	C/C	C/C	C/C	C/C	C/C	C/C	./.	AMINO_ACID_CHANGE=R89K	NON_SYNONYMOUS_CODING	MODERATE	Prupe.2G064700
Pp02	8756914	T	C/C	T/T	T/C	T/T	T/T	T/C	T/T	T/T	AMINO_ACID_CHANGE=K84E	NON_SYNONYMOUS_CODING	MODERATE	Prupe.2G064700
Pp02	8756940	A	A/G	A/A	A/A	A/A	A/A	A/A	A/A	A/A	AMINO_ACID_CHANGE=I75T	NON_SYNONYMOUS_CODING	MODERATE	Prupe.2G064700
Pp02	8756952	G	G/T	G/G	G/T	G/G	G/G	G/T	G/T	G/G	AMINO_ACID_CHANGE=A71D	NON_SYNONYMOUS_CODING	MODERATE	Prupe.2G064700
Pp02	8756956	A	A/G	A/A	A/A	A/A	A/A	A/A	A/A	A/A	AMINO_ACID_CHANGE=Y70H	NON_SYNONYMOUS_CODING	MODERATE	Prupe.2G064700
[truncated: 931 more rows]

## Sheet: chr3_25.5 - 27.0Mbp
#CHROM	POS	REF: Lovell	SRX150227		SRX150253	SRX150243	SRX150234	SRX906265	SRX268357	SRX268358	INFO	EFFECT	IMPACT	GENE_NAME
[truncated: 4,972 more rows]
