# Supplementary material for: Genetic dissection of Sharka disease tolerance in peach (P. persica L. Batsch)
Source: BMC Plant Biol. 2017 Nov 3;17:192. doi: 10.1186/s12870-017-1117-0 (PMC5670703; doi:10.1186/s12870-017-1117-0)
Supplement: Supplementary file 17 — Phenotypic response to PPV-M infection in three pseudo BC1 progenies ‘Orion’ x ‘SD’ (‘Summergrand’ x P. davidiana ‘P1908’), evaluated using a 0 (asymptomatic) to 3 (severe) scale-based scoring method for symptoms intensity (XLSX 7 kb) [file 12870_2017_1117_MOESM17_ESM.xlsx]

## Sheet: PPV-M phenotypes
Seedling code	Symptoms intensity (RT-PCR)	Classification	RTM2 - 5'UTR	RTM2 - II Exon DEL
Orion x SD45
BO06010004	2	susceptible	Aa	Aa
BO06010005	2	susceptible	Aa	aa
BO06010008	3	susceptible	aa	aa
BO06010013	2	susceptible	aa	aa
BO06010014	2	susceptible	Aa	aa
BO06010016	2	susceptible	Aa	aa
BO06010018	1	susceptible	AA	Aa
BO06010019	2	susceptible	aa	aa
BO06010020	0 +	tolerant	aa	aa
BO06010021	3	susceptible	Aa	aa
BO06010022	2	susceptible	aa	aa
BO06010023	3	susceptible	AA	Aa
BO06010024	1	susceptible	Aa	aa
BO06010025	2	susceptible	Aa	Aa
BO06010026	3	susceptible	Aa	Aa
BO06010027	3	susceptible	aa	aa
BO06010028	3	susceptible	Aa	Aa
BO06010030	0 +	tolerant	aa	aa
BO06010032	2	susceptible	AA	Aa
BO06010033	2	susceptible	AA	Aa
BO06010034	2	susceptible	Aa	Aa
BO06010035	1	susceptible	Aa	Aa
BO06010036	2	susceptible	Aa	aa
BO06010038	2	susceptible	aa	aa
BO06010039	2	susceptible	Aa	Aa
BO06010040	0 -	resistant	aa	aa
BO06010041	2	susceptible	Aa	aa
BO06010042	1	susceptible	AA	Aa
BO06010043	3	susceptible	Aa	Aa
BO06010045	2	susceptible	aa	aa
BO06010046	2	susceptible	Aa	Aa
BO06010047	0 -	resistant	Aa	Aa
BO06010049	3	susceptible	aa	aa
BO06010050	3	susceptible	Aa	Aa
BO06010051	2	susceptible	Aa	Aa
BO06010054	0 +	tolerant	AA	Aa
BO06010056	3	susceptible	Aa	aa
BO06010058	2	susceptible	aa	aa
BO06010065	3	susceptible	aa	aa
Orion x SD75
BO06011002	3	susceptible	AA	Aa
BO06011007	1	susceptible	aa	aa
BO06011008	0 +	tolerant	AA	Aa
BO06011009	0 +	tolerant	AA	Aa
BO06011011	0 +	tolerant	AA	Aa
BO06011012	0 +	tolerant	Aa	Aa
BO06011014	3	susceptible	aa	aa
BO06011015	2	susceptible	Aa	Aa
BO06011016	1	susceptible	AA	aa
BO06011017	2	susceptible	Aa	Aa
BO06011018	3	susceptible	Aa	aa
BO06011019	1	susceptible	Aa	aa
BO06011020	2	susceptible	Aa	aa
BO06011024	3	susceptible	AA	Aa
BO06011025	3	susceptible	aa	aa
BO06011026	2	susceptible	Aa	Aa
BO06011027	2	susceptible	Aa	Aa
BO06011028	3	susceptible	Aa	aa
Orion x SD81
BO06012002	0 -	resistant	AA	Aa
BO06012004	2	susceptible	Aa	Aa
BO06012007	2	susceptible	aa	aa
BO06012008	2	susceptible	Aa	Aa
BO06012009	3	susceptible	aa	aa
BO06012010	2	susceptible	aa	aa
BO06012012	2	susceptible	aa	aa
BO06012014	3	susceptible	aa	aa
BO06012017	0 -	resistant	AA	Aa
BO06012018	1	susceptible	Aa	Aa
BO06012019	2	susceptible	Aa	Aa
BO06012020	3	susceptible	aa	aa
BO06012021	2	susceptible	Aa	Aa
